# Supplementary material for: Lamotrigine ethanol monosolvate
Source: Acta Crystallogr E Crystallogr Commun. 2018 Apr 19;74(Pt 5):678–81. doi: 10.1107/S2056989018005819 (PMC5947486; doi:10.1107/S2056989018005819)
Supplement: Supplementary file 1 [file e-74-00678-sup1.cif]

##############################################################################
#                                                                            #
# This CIF contains the data in a paper accepted for publication in          #
# Acta Crystallographica Section E. It conforms to the requirements of       #
# Notes for Authors for Acta Crystallographica Section E, and has been       #
# peer reviewed under the auspices of the IUCr Commission on Journals.       #
#                                                                            #
# Full details of the Crystallographic Information File format               #
# are given in the paper "The Crystallographic Information File (CIF):       #
# a New Standard Archive File for Crystallography" by S. R. Hall, F. H.      #
# Allen and I. D. Brown [Acta Cryst. (1991), A47, 655-685].                  #
#                                                                            #
# The current version of the core CIF dictionary is obtainable from          #
# ftp://ftp.iucr.org/pub/cif_core.dic.                                       #
#                                                                            #
# Software is freely available for graphical display of the structure(s)     #
# in this CIF. For information consult the CIF software page                 #
# http://www.iucr.org/resources/cif/software.                                #
#                                                                            #
# This file may be used for bona fide research purposes within the           #
# scientific community so long as proper attribution is given to the journal # 
# article from which it was obtained.                                        #
#                                                                            #
##############################################################################
data_I
_database_code_depnum_ccdc_archive 'CCDC 1826282'
_audit_creation_method
;
Olex2 1.2
(compiled 2017.08.10 svn.r3458 for OlexSys, GUI svn.r5381)
;
_journal_date_recd_electronic     2018-03-06
_journal_date_accepted     2018-04-13
_journal_name_full     'Acta Crystallographica, Section E'
_journal_year     2018
_journal_volume     74
_journal_issue      5
_journal_page_first     678
_journal_page_last     681
_journal_paper_category     GO
_journal_paper_doi     10.1107/S2056989018005819
_journal_coeditor_code     FY2126
_publ_contact_author_name     'Simon R. Hall'
_publ_contact_author_address     'Cantock's Close, Bristol, England, BS8 1TS'
_publ_contact_author_email     'simon.hall@bristol.ac.uk'
_publ_section_title
;
Lamotrigine ethanol monosolvate
;
_publ_section_title_footnote     .
loop_
    _publ_author_name
    _publ_author_footnote
    _publ_author_address
    'Hall, Charlie L.' .
;
School of Chemistry
University of Bristol
Cantock's Close
Bristol
England BS8 1TS
England
;
    'Potticary, Jason' .
;
School of Chemistry
University of Bristol
Cantock's Close
Bristol
England BS8 1TS
England
;
    'Sparkes, Hazel A.' .
;
School of Chemistry
University of Bristol
Cantock's Close
Bristol
England BS8 1TS
England
;
    'Pridmore, Natalie E.' .
;
School of Chemistry
University of Bristol
Cantock's Close
Bristol
England BS8 1TS
England
;
    'Hall, Simon R.' .
;
School of Chemistry
University of Bristol
Cantock's Close
Bristol
England BS8 1TS
England
;
_publ_section_synopsis
;
The main motif within the structure is a lamotrigine dimer stabilized by two
ethanol molecules. Here the lamotrigine dimer forms using amines in the
<i>ortho</i> position of the triazine group.
;
_chemical_name_systematic
;
;
_chemical_name_common     'lamotrigine ethanolate'
_chemical_formula_moiety     'C9 H7 Cl2 N5, C2 H6 O'
_chemical_formula_sum     'C11 H13 Cl2 N5 O'
_chemical_formula_weight     302.16
_chemical_melting_point     ?
_shelx_space_group_comment
;
The symmetry employed for this shelxl refinement is uniquely defined
by the following loop, which should always be used as a source of
symmetry information in preference to the above space-group names.
They are only intended as comments.
;
_space_group_crystal_system     monoclinic
_space_group_name_H-M_alt     'C 1 2/c 1'
_space_group_name_Hall     '-C 2yc'
loop_
    _space_group_symop_operation_xyz
    'x, y, z'
    '-x, y, -z+1/2'
    'x+1/2, y+1/2, z'
    '-x+1/2, y+1/2, -z+1/2'
    '-x, -y, -z'
    'x, -y, z-1/2'
    '-x+1/2, -y+1/2, -z'
    'x+1/2, -y+1/2, z-1/2'
_cell_length_a     21.2458(15)
_cell_length_b     10.2320(8)
_cell_length_c     14.8428(11)
_cell_angle_alpha     90
_cell_angle_beta     118.808(4)
_cell_angle_gamma     90
_cell_volume     2827.3(4)
_cell_formula_units_Z     8
_cell_measurement_reflns_used     7221
_cell_measurement_theta_min     2.19
_cell_measurement_theta_max     26.41
_cell_measurement_temperature     100(2)
_exptl_crystal_description     block
_exptl_crystal_colour     colourless
_exptl_crystal_size_max     0.392
_exptl_crystal_size_mid     0.25
_exptl_crystal_size_min     0.129
_exptl_crystal_density_diffrn     1.420
_exptl_crystal_density_meas     ?
_exptl_crystal_density_method     ?
_exptl_crystal_F_000     1248
_exptl_absorpt_coefficient_mu     0.459
_exptl_absorpt_correction_type     multi-scan
_exptl_absorpt_process_details
;
(SADABS; Bruker, 2015)
;
_shelx_estimated_absorpt_T_min     0.841
_shelx_estimated_absorpt_T_max     0.943
_exptl_absorpt_correction_T_min     0.6019
_exptl_absorpt_correction_T_max     0.7454
_diffrn_ambient_temperature     100(2)
_diffrn_radiation_type     MoK\a
_diffrn_radiation_wavelength     0.71073
_diffrn_radiation_monochromator     graphite
_diffrn_measurement_device_type     'Bruker APEXII CCD'
_diffrn_measurement_device     'Bruker Apex II kappa CCD area detector'
_diffrn_measurement_method     '\f and \w scans'
_diffrn_detector_area_resol_mean     ?
_diffrn_reflns_number     21376
_diffrn_reflns_av_R_equivalents     0.0530
_diffrn_reflns_theta_min     2.188
_diffrn_reflns_theta_max     26.569
_diffrn_reflns_theta_full     25.242
_diffrn_measured_fraction_theta_max     0.992
_diffrn_measured_fraction_theta_full     1.000
_diffrn_reflns_limit_h_min     -26
_diffrn_reflns_limit_h_max     26
_diffrn_reflns_limit_k_min     -12
_diffrn_reflns_limit_k_max     12
_diffrn_reflns_limit_l_min     -18
_diffrn_reflns_limit_l_max     18
_diffrn_standards_number     0
_refine_special_details
;
The occupancies of the disordered atoms in the ethanol were refined with
their sum set to equal 1.  Restraints were applied to maintain sensible
thermal and geometric parameters.
The diffraction data showed slight splitting of some peaks but twinning
could not be sensibly separated and modelled. However this may explain
the large K values, slightly high second weight paramater and Fobs greater
than Fcalc.
;
_reflns_number_total     2925
_reflns_number_gt     2634
_reflns_threshold_expression     'I > 2\s(I)'
_refine_ls_structure_factor_coef     Fsqd
_refine_ls_matrix_type     full
_refine_ls_R_factor_all     0.1041
_refine_ls_R_factor_gt     0.0979
_refine_ls_wR_factor_gt     0.2318
_refine_ls_wR_factor_ref     0.2340
_refine_ls_goodness_of_fit_ref     1.411
_refine_ls_restrained_S_all     1.402
_refine_ls_number_reflns     2925
_refine_ls_number_parameters     193
_refine_ls_number_restraints     48
_refine_ls_hydrogen_treatment     constr
_refine_ls_weighting_scheme     calc
_refine_ls_weighting_details
                          'w=1/[\s^2^(Fo^2^)+59.8676P] where P=(Fo^2^+2Fc^2^)/3'
_atom_sites_solution_hydrogens     geom
_atom_sites_solution_primary     dual
_atom_sites_solution_secondary     ?
_refine_ls_shift/su_max     0.000
_refine_ls_shift/su_mean     0.000
_refine_diff_density_max     0.618
_refine_diff_density_min     -0.866
_refine_ls_extinction_method     none
_refine_ls_extinction_coef     .
loop_
    _atom_type_symbol
    _atom_type_description
    _atom_type_scat_dispersion_real
    _atom_type_scat_dispersion_imag
    _atom_type_scat_source
    'C' 'C' 0.0033 0.0016
                         'International Tables Vol C Tables 4.2.6.8 and 6.1.1.4'
    'H' 'H' 0.0000 0.0000
                         'International Tables Vol C Tables 4.2.6.8 and 6.1.1.4'
    'Cl' 'Cl' 0.1484 0.1585
                         'International Tables Vol C Tables 4.2.6.8 and 6.1.1.4'
    'N' 'N' 0.0061 0.0033
                         'International Tables Vol C Tables 4.2.6.8 and 6.1.1.4'
    'O' 'O' 0.0106 0.0060
                         'International Tables Vol C Tables 4.2.6.8 and 6.1.1.4'
_computing_data_collection
;
APEX2 (Bruker, 2015)
;
_computing_cell_refinement
;
SAINT (Bruker, 2015)
;
_computing_data_reduction
;
SAINT (Bruker, 2015)
;
_computing_structure_solution
;
SHELXT (Sheldrick, 2015a)
;
_computing_structure_refinement
;
SHELXL (Sheldrick, 2015b)
;
_computing_molecular_graphics
;
<i>Olex2</i> (Dolomanov <i>et al.</i>,  2009)
;
_computing_publication_material
;
<i>Olex2</i> (Dolomanov <i>et al.</i>,  2009)
;
loop_
    _atom_site_type_symbol
    _atom_site_label
    _atom_site_fract_x
    _atom_site_fract_y
    _atom_site_fract_z
    _atom_site_U_iso_or_equiv
    _atom_site_adp_type
    _atom_site_calc_flag
    _atom_site_occupancy
    _atom_site_disorder_assembly
    _atom_site_disorder_group
    Cl Cl1 0.16117(9) 0.41684(18) 0.10486(12) 0.0254(4) Uani d 1 . .
    Cl Cl2 0.06655(8) 0.37527(18) 0.21033(13) 0.0256(4) Uani d 1 . .
    O O1 0.4106(2) 0.2925(5) 0.4111(3) 0.0192(10) Uani d 1 . .
    H H1A 0.397808 0.357810 0.371958 0.029 Uiso calc 0.484(14) A 1
    H H1B 0.398027 0.358121 0.372284 0.029 Uiso calc 0.516(14) A 2
    N N3 0.3251(3) 0.6534(5) 0.1015(4) 0.0136(10) Uani d 1 . .
    N N4 0.2195(3) 0.7095(5) 0.0967(4) 0.0145(11) Uani d 1 . .
    H H4A 0.208617 0.757236 0.041803 0.017 Uiso calc 1 . .
    H H4B 0.189512 0.705023 0.121767 0.017 Uiso calc 1 . .
    N N1 0.3666(3) 0.5147(6) 0.2792(4) 0.0177(11) Uani d 1 . .
    N N2 0.4130(3) 0.5288(6) 0.2425(4) 0.0185(12) Uani d 1 . .
    N N5 0.4347(3) 0.6032(7) 0.1152(4) 0.0293(15) Uani d 1 . .
    H H5A 0.422053 0.646160 0.057650 0.035 Uiso calc 1 . .
    H H5B 0.477226 0.565850 0.147585 0.035 Uiso calc 1 . .
    C C6 0.2549(3) 0.5427(6) 0.2790(4) 0.0144(12) Uani d 1 . .
    C C8 0.2808(3) 0.6445(6) 0.1415(4) 0.0133(12) Uani d 1 . .
    C C7 0.3022(3) 0.5648(6) 0.2321(4) 0.0142(12) Uani d 1 . .
    C C4 0.2351(4) 0.5649(7) 0.4253(5) 0.0191(13) Uani d 1 . .
    H H4 0.251372 0.593442 0.493888 0.023 Uiso calc 1 . .
    C C3 0.1697(3) 0.5029(7) 0.3727(5) 0.0193(14) Uani d 1 . .
    H H3 0.140279 0.491009 0.404086 0.023 Uiso calc 1 . .
    C C2 0.1470(3) 0.4581(7) 0.2738(5) 0.0176(13) Uani d 1 . .
    C C9 0.3894(3) 0.5948(7) 0.1536(5) 0.0189(13) Uani d 1 . .
    C C5 0.2772(3) 0.5859(7) 0.3788(5) 0.0188(13) Uani d 1 . .
    H H5 0.321851 0.630185 0.415469 0.023 Uiso calc 1 . .
    C C1 0.1893(3) 0.4782(6) 0.2273(5) 0.0152(12) Uani d 1 . .
    C C10B 0.4570(8) 0.2138(16) 0.3909(13) 0.024(3) Uani d 0.484(14) A 1
    H H10A 0.435281 0.197369 0.316042 0.029 Uiso calc 0.484(14) A 1
    H H10B 0.464411 0.128524 0.426119 0.029 Uiso calc 0.484(14) A 1
    C C11B 0.5275(8) 0.2819(16) 0.4283(14) 0.030(4) Uani d 0.484(14) A 1
    H H11A 0.519935 0.365998 0.393000 0.045 Uiso calc 0.484(14) A 1
    H H11B 0.559689 0.227634 0.414026 0.045 Uiso calc 0.484(14) A 1
    H H11C 0.549146 0.296685 0.502588 0.045 Uiso calc 0.484(14) A 1
    C C10A 0.4866(8) 0.2617(17) 0.4439(12) 0.030(3) Uani d 0.516(14) A 2
    H H10C 0.500914 0.183860 0.489087 0.036 Uiso calc 0.516(14) A 2
    H H10D 0.516983 0.335764 0.484496 0.036 Uiso calc 0.516(14) A 2
    C C11A 0.5000(8) 0.2356(15) 0.3545(12) 0.030(3) Uani d 0.516(14) A 2
    H H11D 0.466604 0.168389 0.310075 0.045 Uiso calc 0.516(14) A 2
    H H11E 0.549503 0.205101 0.380438 0.045 Uiso calc 0.516(14) A 2
    H H11F 0.492715 0.316205 0.315082 0.045 Uiso calc 0.516(14) A 2
loop_
    _atom_site_aniso_label
    _atom_site_aniso_U_11
    _atom_site_aniso_U_22
    _atom_site_aniso_U_33
    _atom_site_aniso_U_12
    _atom_site_aniso_U_13
    _atom_site_aniso_U_23
    Cl1 0.0342(9) 0.0289(9) 0.0201(8) -0.0150(7) 0.0189(7) -0.0098(7)
    Cl2 0.0144(7) 0.0370(10) 0.0260(8) -0.0077(7) 0.0102(6) 0.0040(7)
    O1 0.017(2) 0.024(2) 0.020(2) 0.0066(18) 0.0105(18) 0.0100(19)
    N3 0.010(2) 0.018(3) 0.011(2) 0.003(2) 0.004(2) 0.004(2)
    N4 0.011(2) 0.020(3) 0.012(2) 0.005(2) 0.006(2) 0.007(2)
    N1 0.016(3) 0.023(3) 0.016(3) 0.001(2) 0.010(2) 0.003(2)
    N2 0.010(2) 0.031(3) 0.015(3) 0.006(2) 0.007(2) 0.008(2)
    N5 0.017(3) 0.056(4) 0.019(3) 0.017(3) 0.012(2) 0.018(3)
    C6 0.015(3) 0.016(3) 0.013(3) 0.005(2) 0.008(2) 0.004(2)
    C8 0.014(3) 0.015(3) 0.012(3) 0.000(2) 0.007(2) -0.001(2)
    C7 0.009(3) 0.019(3) 0.014(3) 0.000(2) 0.006(2) 0.000(2)
    C4 0.025(3) 0.020(3) 0.013(3) 0.003(3) 0.010(3) 0.003(3)
    C3 0.021(3) 0.022(3) 0.023(3) 0.009(3) 0.018(3) 0.009(3)
    C2 0.014(3) 0.021(3) 0.019(3) -0.001(3) 0.009(3) 0.002(3)
    C9 0.015(3) 0.027(4) 0.017(3) 0.008(3) 0.010(2) 0.008(3)
    C5 0.015(3) 0.024(3) 0.015(3) 0.002(3) 0.006(2) 0.004(3)
    C1 0.019(3) 0.015(3) 0.012(3) 0.003(2) 0.009(2) 0.002(2)
    C10B 0.020(5) 0.026(5) 0.028(5) 0.006(5) 0.013(4) 0.005(5)
    C11B 0.020(7) 0.028(7) 0.044(8) 0.008(6) 0.017(6) 0.015(6)
    C10A 0.017(5) 0.039(6) 0.031(5) 0.007(5) 0.011(4) 0.013(5)
    C11A 0.030(6) 0.027(7) 0.040(7) 0.009(6) 0.021(6) 0.008(6)
_geom_special_details
;
 All esds (except the esd in the dihedral angle between two l.s. planes)
 are estimated using the full covariance matrix.  The cell esds are taken
 into account individually in the estimation of esds in distances, angles
 and torsion angles; correlations between esds in cell parameters are only
 used when they are defined by crystal symmetry.  An approximate (isotropic)
 treatment of cell esds is used for estimating esds involving l.s. planes.
;
loop_
    _geom_bond_atom_site_label_1
    _geom_bond_atom_site_label_2
    _geom_bond_site_symmetry_2
    _geom_bond_distance
    _geom_bond_publ_flag
    Cl1 C1 . 1.735(6) ?
    Cl2 C2 . 1.725(6) ?
    O1 H1A . 0.8400 ?
    O1 H1B . 0.8400 ?
    O1 C10B . 1.413(15) ?
    O1 C10A . 1.477(14) ?
    N3 C8 . 1.335(7) ?
    N3 C9 . 1.344(8) ?
    N4 H4A . 0.8800 ?
    N4 H4B . 0.8800 ?
    N4 C8 . 1.322(8) ?
    N1 N2 . 1.345(7) ?
    N1 C7 . 1.304(8) ?
    N2 C9 . 1.346(8) ?
    N5 H5A . 0.8800 ?
    N5 H5B . 0.8800 ?
    N5 C9 . 1.336(8) ?
    C6 C7 . 1.490(8) ?
    C6 C5 . 1.392(9) ?
    C6 C1 . 1.391(9) ?
    C8 C7 . 1.446(8) ?
    C4 H4 . 0.9500 ?
    C4 C3 . 1.377(9) ?
    C4 C5 . 1.386(9) ?
    C3 H3 . 0.9500 ?
    C3 C2 . 1.384(9) ?
    C2 C1 . 1.387(8) ?
    C5 H5 . 0.9500 ?
    C10B H10A . 0.9900 ?
    C10B H10B . 0.9900 ?
    C10B C11B . 1.50(2) ?
    C11B H11A . 0.9800 ?
    C11B H11B . 0.9800 ?
    C11B H11C . 0.9800 ?
    C10A H10C . 0.9900 ?
    C10A H10D . 0.9900 ?
    C10A C11A . 1.51(2) ?
    C11A H11D . 0.9800 ?
    C11A H11E . 0.9800 ?
    C11A H11F . 0.9800 ?
loop_
    _geom_angle_atom_site_label_1
    _geom_angle_atom_site_label_2
    _geom_angle_atom_site_label_3
    _geom_angle_site_symmetry_1
    _geom_angle_site_symmetry_3
    _geom_angle
    _geom_angle_publ_flag
    C10B O1 H1A . . 109.5 ?
    C10A O1 H1B . . 109.5 ?
    C8 N3 C9 . . 116.9(5) ?
    H4A N4 H4B . . 120.0 ?
    C8 N4 H4A . . 120.0 ?
    C8 N4 H4B . . 120.0 ?
    C7 N1 N2 . . 121.7(5) ?
    N1 N2 C9 . . 116.9(5) ?
    H5A N5 H5B . . 120.0 ?
    C9 N5 H5A . . 120.0 ?
    C9 N5 H5B . . 120.0 ?
    C5 C6 C7 . . 119.2(6) ?
    C1 C6 C7 . . 122.4(5) ?
    C1 C6 C5 . . 118.3(6) ?
    N3 C8 C7 . . 118.6(5) ?
    N4 C8 N3 . . 118.5(5) ?
    N4 C8 C7 . . 122.9(5) ?
    N1 C7 C6 . . 117.3(5) ?
    N1 C7 C8 . . 119.9(5) ?
    C8 C7 C6 . . 122.7(5) ?
    C3 C4 H4 . . 119.8 ?
    C3 C4 C5 . . 120.5(6) ?
    C5 C4 H4 . . 119.8 ?
    C4 C3 H3 . . 120.2 ?
    C4 C3 C2 . . 119.6(6) ?
    C2 C3 H3 . . 120.2 ?
    C3 C2 Cl2 . . 119.3(5) ?
    C3 C2 C1 . . 120.0(6) ?
    C1 C2 Cl2 . . 120.7(5) ?
    N3 C9 N2 . . 125.6(5) ?
    N5 C9 N3 . . 117.9(6) ?
    N5 C9 N2 . . 116.5(6) ?
    C6 C5 H5 . . 119.7 ?
    C4 C5 C6 . . 120.6(6) ?
    C4 C5 H5 . . 119.7 ?
    C6 C1 Cl1 . . 119.8(5) ?
    C2 C1 Cl1 . . 119.2(5) ?
    C2 C1 C6 . . 120.9(6) ?
    O1 C10B H10A . . 109.8 ?
    O1 C10B H10B . . 109.8 ?
    O1 C10B C11B . . 109.3(13) ?
    H10A C10B H10B . . 108.3 ?
    C11B C10B H10A . . 109.8 ?
    C11B C10B H10B . . 109.8 ?
    C10B C11B H11A . . 109.5 ?
    C10B C11B H11B . . 109.5 ?
    C10B C11B H11C . . 109.5 ?
    H11A C11B H11B . . 109.5 ?
    H11A C11B H11C . . 109.5 ?
    H11B C11B H11C . . 109.5 ?
    O1 C10A H10C . . 109.0 ?
    O1 C10A H10D . . 109.0 ?
    O1 C10A C11A . . 112.8(12) ?
    H10C C10A H10D . . 107.8 ?
    C11A C10A H10C . . 109.0 ?
    C11A C10A H10D . . 109.0 ?
    C10A C11A H11D . . 109.5 ?
    C10A C11A H11E . . 109.5 ?
    C10A C11A H11F . . 109.5 ?
    H11D C11A H11E . . 109.5 ?
    H11D C11A H11F . . 109.5 ?
    H11E C11A H11F . . 109.5 ?
loop_
    _geom_hbond_atom_site_label_D
    _geom_hbond_atom_site_label_H
    _geom_hbond_atom_site_label_A
    _geom_hbond_site_symmetry_A
    _geom_hbond_distance_DH
    _geom_hbond_distance_HA
    _geom_hbond_distance_DA
    _geom_hbond_angle_DHA
    _geom_hbond_publ_flag
    O1 H1A N1 . 0.84 2.01 2.848(7) 179.4 yes
    N4 H4A N3 7_565 0.88 2.10 2.972(7) 171.6 yes
    N4 H4B O1 4 0.88 2.14 2.841(7) 136.5 yes
    N5 H5A O1 6_565 0.88 2.16 3.014(7) 162.9 yes
    N5 H5B N2 2_655 0.88 2.14 2.987(8) 161.4 yes
_shelx_hkl_file
;
  -2   0   0 1099.69   28.60
   2   0   0 1092.39   27.50
   2   0   0 1084.99   28.10
  -2   0   0 1055.69   28.10
  -2   0   0 1102.69   27.90
  -2   0   0  969.40   27.40
   4   0   0   85.19    4.20
   4   0   0   82.89    3.60
  -4   0   0   85.69    3.90
  -4   0   0   87.69    4.30
  -4   0   0   85.69    4.90
  -4   0   0   82.79    3.60
  -6   0   0  112.89    5.40
  -6   0   0  105.09    6.80
  -6   0   0  109.69    5.70
   6   0   0  112.19    5.80
  -6   0   0   98.49    4.80
   8   0   0  944.51   28.70
  -8   0   0  967.30   28.80
  -8   0   0  938.11   27.80
  -8   0   0  933.61   30.10
 -10   0   0  160.58   10.50
 -10   0   0  166.58    8.40
 -10   0   0  172.58    9.40
  10   0   0  161.48    9.00
  12   0   0  647.84   23.40
 -12   0   0  679.43   24.00
 -12   0   0  645.44   22.30
  12   0   0  651.03   22.40
  14   0   0  265.57   14.00
  14   0   0  275.47   13.80
 -14   0   0  276.77   14.60
 -14   0   0  266.17   12.90
  16   0   0    2.40    4.10
 -16   0   0    2.90    4.00
  16   0   0   -1.00    4.00
  18   0   0   94.39   10.40
 -18   0   0   95.19   10.40
  18   0   0   91.49   10.00
 -20   0   0   67.89   10.90
  20   0   0   66.49   10.60
  20   0   0   68.59    9.30
 -22   0   0   49.99   10.60
  22   0   0   51.19    9.80
  -1  -1   0    2.10    0.90
  -1  -1   0    1.30    0.50
  -1  -1   0    0.60    0.60
  -1  -1   0    2.00    0.60
   1  -1   0    3.10    0.80
   1  -1   0    2.50    0.80
   1   1   0    3.30    0.60
  -1   1   0    1.60    0.80
  -1   1   0    1.40    0.70
   1   1   0    1.80    0.60
  -3  -1   0  317.17   10.10
  -3  -1   0  316.07   10.60
  -3  -1   0  318.67    9.80
   3  -1   0  320.47    9.70
   3  -1   0  343.37   10.50
  -3  -1   0  326.07   10.20
  -3   1   0  326.47    9.80
   3   1   0  317.47    9.30
  -5  -1   0  429.96   14.10
  -5  -1   0  428.86   14.90
   5  -1   0  435.26   13.30
  -5  -1   0  421.96   13.40
   5  -1   0  429.36   14.20
   5   1   0  427.36   12.90
  -5   1   0  446.86   14.20
  -5   1   0  449.46   13.40
   7  -1   0  426.86   13.80
   7  -1   0  436.96   15.30
  -7  -1   0  413.36   16.00
  -7  -1   0  418.66   14.30
  -7  -1   0  435.36   15.10
   7   1   0  424.46   13.80
  -7   1   0  453.25   13.90
  -7   1   0  450.85   15.10
   7   1   0  419.76   14.90
  -9  -1   0 1850.61   53.69
   9  -1   0 1944.91   54.09
  -9  -1   0 1889.81   52.69
  -9  -1   0 1843.72   55.19
   9  -1   0 1921.51   51.49
  -9   1   0 1945.11   53.69
  -9   1   0 1962.20   51.19
   9   1   0 1891.91   51.79
   9   1   0 1869.31   53.59
 -11  -1   0    7.00    3.10
 -11  -1   0    8.80    3.30
 -11  -1   0    7.90    4.10
  11  -1   0    6.10    3.30
  11  -1   0    8.50    3.40
 -11   1   0    7.00    3.10
 -11   1   0    5.90    2.90
  11   1   0    7.50    3.20
  11   1   0    6.70    3.20
 -13  -1   0  235.28   13.20
  13  -1   0  260.37   11.10
  13  -1   0  276.37   13.90
 -13  -1   0  227.98   15.00
 -13  -1   0  244.38   12.00
  13   1   0  252.67   12.00
  13   1   0  238.98   13.00
 -13   1   0  262.17   13.30
  15  -1   0   20.30    5.60
  15  -1   0   12.30    3.90
 -15  -1   0   15.90    5.20
 -15  -1   0   22.20    6.80
 -15  -1   0   23.70    5.50
  15   1   0   30.80    6.40
  15   1   0   24.90    5.30
 -15   1   0   20.10    5.60
 -17  -1   0   65.89    7.60
  17  -1   0   98.09   10.20
 -17  -1   0   69.29    9.50
  17  -1   0   90.09    9.60
  17   1   0   80.29    9.20
  17   1   0   74.49    8.60
 -17   1   0   79.19    9.80
  19  -1   0   83.09   10.30
 -19  -1   0   73.29   10.70
 -19  -1   0   68.89    9.40
  19  -1   0   77.39   10.20
  19   1   0   81.09   10.80
 -19   1   0   83.09   10.90
  19   1   0   82.89    9.70
  21  -1   0   58.69   10.60
  21  -1   0   58.19    9.40
 -21  -1   0   34.70    9.10
 -21   1   0   55.49   10.50
  21   1   0   45.90    9.40
 -23  -1   0  110.19   14.70
  23  -1   0  141.69   14.20
  23   1   0  108.89   13.00
 -23   1   0  146.99   15.50
   0  -2   0 2193.18   57.79
   0  -2   0 2239.78   58.39
   0   2   0 2277.77   57.69
   0   2   0 2179.68   57.79
   2  -2   0 2297.37   60.29
  -2  -2   0 2340.67   60.29
  -2  -2   0 2249.97   59.29
  -2  -2   0 2284.37   58.89
   2  -2   0 2208.78   59.59
   2   2   0 2286.87   58.89
   2   2   0 2301.57   58.89
  -2   2   0 2305.87   59.79
  -2   2   0 2242.48   59.69
  -4  -2   0 1198.58   34.30
  -4  -2   0 1182.48   33.50
  -4  -2   0 1175.98   33.00
   4  -2   0 1265.97   34.30
   4  -2   0 1220.08   33.30
  -4  -2   0 1185.78   33.80
   4   2   0 1219.58   32.20
  -4   2   0 1229.58   33.40
  -6  -2   0  103.09    5.50
  -6  -2   0   94.09    5.90
   6  -2   0  101.19    6.60
  -6  -2   0  101.89    6.60
  -6  -2   0   95.69    7.10
   6  -2   0  105.99    6.40
  -6   2   0   98.39    6.20
   6   2   0  103.59    5.10
  -8  -2   0   34.90    3.80
   8  -2   0   27.20    4.20
  -8  -2   0   25.90    3.90
  -8  -2   0   38.50    5.60
   8  -2   0   34.10    4.40
  -8   2   0   38.80    4.50
   8   2   0   34.70    3.90
  -8   2   0   20.10    3.50
  10  -2   0  490.05   18.20
 -10  -2   0  419.26   16.20
 -10  -2   0  440.06   17.40
  10  -2   0  478.55   16.40
 -10  -2   0  429.06   18.70
  10   2   0  445.26   17.40
 -10   2   0  486.05   17.60
  10   2   0  418.46   15.00
 -10   2   0  479.95   16.00
 -12  -2   0   84.19    8.00
 -12  -2   0   93.59    7.30
  12  -2   0  126.79    8.90
 -12  -2   0   92.89   10.30
  12  -2   0  119.39    9.30
 -12   2   0  117.19    8.50
 -12   2   0  122.39    8.10
  12   2   0   93.39    8.00
  12   2   0   99.29    7.30
  14  -2   0    5.40    4.40
 -14  -2   0   10.10    5.80
  14  -2   0    9.50    4.40
 -14  -2   0    6.40    4.00
 -14  -2   0    8.10    4.00
  14   2   0    8.20    4.00
 -14   2   0    8.10    4.10
  14   2   0   12.00    4.60
 -16  -2   0   24.50    6.00
  16  -2   0   25.40    5.30
 -16  -2   0   38.20    8.80
  16  -2   0   31.20    6.50
 -16  -2   0   32.30    6.10
  16   2   0   37.00    7.40
  16   2   0   33.20    5.70
 -16   2   0   32.80    6.80
  18  -2   0   40.60    7.80
 -18  -2   0   63.99   11.90
 -18  -2   0   48.20    8.70
 -18  -2   0   70.49    9.50
  18  -2   0   41.80    6.30
  18   2   0   63.69   10.00
 -18   2   0   44.60    8.10
  20  -2   0   34.30    8.10
 -20  -2   0   31.30    7.20
 -20  -2   0   25.30    7.60
  20  -2   0   28.00    7.70
  20  -2   0   28.70    5.30
  20   2   0   28.00    7.80
 -20   2   0   33.40    8.60
  22  -2   0   67.19   10.90
  22  -2   0   61.19   10.80
 -22  -2   0   41.60   10.20
 -22   2   0   71.39   11.90
  22   2   0   51.49   10.20
  -1  -3   0    8.10    3.10
   1  -3   0    3.50    2.70
  -1  -3   0   10.50    4.00
  -1  -3   0    4.70    2.00
   1  -3   0    3.90    2.60
  -1  -3   0    6.70    2.40
   1   3   0    6.70    2.50
  -1   3   0    6.90    3.10
  -1   3   0    5.50    2.60
   1   3   0    7.60    2.80
  -3  -3   0  695.63   21.90
  -3  -3   0  712.13   22.60
   3  -3   0  749.53   22.50
  -3  -3   0  706.63   20.40
   3  -3   0  770.32   22.00
  -3  -3   0  702.33   21.00
   3   3   0  708.73   20.50
   3   3   0  711.93   20.40
  -3   3   0  757.22   22.00
  -3   3   0  753.52   21.80
   5  -3   0  445.76   15.90
  -5  -3   0  482.95   15.40
  -5  -3   0  491.35   17.10
  -5  -3   0  493.15   16.60
   5  -3   0  491.25   16.90
  -5  -3   0  468.85   16.30
   5   3   0  478.05   14.40
   5   3   0  488.95   14.00
  -5   3   0  464.55   15.90
  -7  -3   0  181.48    9.50
   7  -3   0  171.48    9.60
  -7  -3   0  189.78    8.50
   7  -3   0  176.98    9.20
  -7  -3   0  194.18    9.60
  -7  -3   0  188.08   10.60
   7   3   0  194.38    5.60
   7   3   0  192.98    7.70
  -7   3   0  180.38    9.20
  -9  -3   0   74.29    7.70
  -9  -3   0   71.79    5.70
   9  -3   0   89.79    7.70
  -9  -3   0   64.39    6.40
   9  -3   0   81.09    7.30
  -9  -3   0   76.09    8.30
   9   3   0   83.19    5.70
  -9   3   0   86.29    7.00
   9   3   0   77.39    3.50
  11  -3   0  158.68   10.50
 -11  -3   0  167.78   10.60
 -11  -3   0  155.98    9.00
  11  -3   0  164.58   10.90
 -11  -3   0  158.08   12.30
  11   3   0  161.68   10.40
  11   3   0  159.58    8.70
 -11   3   0  158.98   10.00
 -11   3   0  162.28   10.00
  11   3   0  155.58    6.20
 -13  -3   0   77.69   10.40
  13  -3   0   47.00    7.20
 -13  -3   0   61.19    7.80
  13  -3   0   60.59    8.20
 -13  -3   0   63.59    6.70
 -13   3   0   52.69    6.90
 -13   3   0   66.19    7.40
  13   3   0   65.29    7.90
  13   3   0   74.49    7.20
  13   3   0   61.89    4.40
  15  -3   0  271.57   15.40
 -15  -3   0  245.28   14.80
  15  -3   0  263.47   14.20
 -15  -3   0  236.98   17.00
 -15  -3   0  235.28   13.10
  15   3   0  241.88   14.50
 -15   3   0  248.98   14.30
  15   3   0  223.58   12.00
 -17  -3   0    3.70    4.40
  17  -3   0    1.20    4.90
  17  -3   0    4.60    5.00
 -17  -3   0    2.90    4.90
 -17  -3   0    3.90    6.60
  17   3   0    3.40    4.90
 -17   3   0    4.50    4.50
  19  -3   0   29.40    7.80
 -19  -3   0   25.50    9.40
 -19  -3   0   24.70    7.80
  19  -3   0   28.60    6.90
 -19  -3   0   14.80    5.60
  19   3   0   23.40    7.20
 -19   3   0   28.30    7.40
  21  -3   0   53.99    9.80
  21  -3   0   47.90    7.20
 -21  -3   0   55.09   10.70
 -21  -3   0   83.29   11.70
 -21   3   0   38.30    9.20
  21   3   0   77.39   11.70
   0  -4   0   92.89    6.10
   0  -4   0   79.59    6.40
   0   4   0   84.39    5.80
   0   4   0   84.09    6.30
  -2  -4   0   39.10    4.50
   2  -4   0   57.39    5.60
  -2  -4   0   40.10    3.80
   2  -4   0   46.40    5.40
  -2  -4   0   38.10    4.90
  -2   4   0   61.59    5.90
  -2   4   0   47.10    5.40
   2   4   0   41.30    4.70
   2   4   0   41.80    4.80
  -4  -4   0    2.40    2.20
   4  -4   0    1.20    3.00
   4  -4   0    2.70    3.40
  -4  -4   0   -0.30    3.10
  -4  -4   0    1.40    3.10
  -4  -4   0    0.70    2.10
  -4   4   0    4.40    3.50
   4   4   0   -0.20    2.50
   4   4   0    1.40    2.40
  -6  -4   0  247.98   11.80
  -6  -4   0  257.17   12.50
   6  -4   0  274.87   12.00
  -6  -4   0  256.87    9.00
  -6  -4   0  249.48   10.50
  -6  -4   0  248.78   12.00
   6  -4   0  297.07   12.80
   6   4   0  248.88    9.20
  -6   4   0  273.87   11.70
   6   4   0  257.17    9.70
   8  -4   0  756.82   25.50
  -8  -4   0  770.72   25.80
   8  -4   0  793.82   27.00
  -8  -4   0  780.72   24.80
  -8  -4   0  765.92   26.30
  -8  -4   0  772.12   27.20
   8   4   0  808.32   23.00
  -8   4   0  775.22   25.20
  10  -4   0  146.59   10.70
 -10  -4   0  134.89    8.50
 -10  -4   0  158.18   10.40
  10  -4   0  147.99   10.70
 -10  -4   0  143.79   10.90
 -10  -4   0  152.78   12.00
 -10   4   0  133.29    9.90
  10   4   0  144.49    8.10
  12  -4   0   68.59    9.30
 -12  -4   0   72.69    6.90
  12  -4   0   69.19    8.40
 -12  -4   0   98.99   11.80
 -12  -4   0   70.99    8.50
 -12   4   0   60.49    7.40
 -12   4   0   82.09    8.70
  12   4   0   78.49    7.20
 -14  -4   0   75.79   11.00
  14  -4   0   72.59    9.60
  14  -4   0   74.99    9.30
 -14  -4   0   56.89    7.40
 -14  -4   0   60.99    8.40
  14   4   0   65.79    8.60
  14   4   0   68.69    7.50
 -14   4   0   65.59    7.90
 -14   4   0   73.09    8.70
  16  -4   0   95.49   11.30
  16  -4   0  101.49   11.60
 -16  -4   0   74.59   10.10
 -16  -4   0   72.09   11.10
 -16  -4   0   76.89    8.30
 -16   4   0   86.19    9.60
  16   4   0   89.29    9.80
 -18  -4   0  344.37   17.80
  18  -4   0  300.57   17.40
 -18  -4   0  330.47   19.90
 -18  -4   0  372.16   23.70
  18  -4   0  329.57   19.70
  18   4   0  342.47   19.30
 -18   4   0  323.27   18.90
 -20  -4   0   76.59   11.50
 -20  -4   0  100.29   12.60
 -20  -4   0  100.69   15.20
  20  -4   0   78.29   10.00
  20  -4   0   61.99   10.40
  20   4   0   91.09   11.20
 -20   4   0   66.59   10.30
 -22  -4   0  200.58   15.50
  22  -4   0  177.18   13.70
 -22  -4   0  192.88   17.80
  22  -4   0  194.88   17.30
 -22  -4   0  243.88   23.50
  22   4   0  205.78   17.00
 -22   4   0  196.68   17.00
  -1  -5   0  231.98   10.50
  -1  -5   0  239.68   12.70
  -1  -5   0  251.17    9.90
   1  -5   0  261.47   12.00
   1  -5   0  243.78   11.00
  -1  -5   0  246.98   11.80
  -1   5   0  249.18   11.20
  -1   5   0  259.47   11.00
   1   5   0  239.68   10.30
   1   5   0  244.28   10.90
  -3  -5   0   22.90    3.80
  -3  -5   0   29.00    5.60
   3  -5   0   25.40    5.10
  -3  -5   0   19.30    5.00
   3  -5   0   29.60    5.10
  -3  -5   0   21.70    3.70
  -3   5   0   29.30    5.10
   3   5   0   18.50    3.60
  -3   5   0   30.50    5.50
   3   5   0   22.00    4.00
   5  -5   0  491.15   18.00
   5  -5   0  501.25   18.90
  -5  -5   0  461.55   15.50
  -5  -5   0  472.55   16.50
  -5  -5   0  466.05   18.80
  -5  -5   0  462.55   17.90
   5   5   0  462.85   15.80
  -5   5   0  494.65   18.00
   5   5   0  472.45   15.60
   7  -5   0   85.79    8.60
  -7  -5   0   98.29    6.90
  -7  -5   0  103.59    9.30
   7  -5   0   81.59    8.90
  -7  -5   0   93.49    9.10
  -7  -5   0   95.19    5.80
   7   5   0   87.49    6.70
  -7   5   0   93.99    9.10
   7   5   0   93.19    6.50
   9  -5   0  307.07   15.40
   9  -5   0  327.57   16.70
  -9  -5   0  308.07   15.40
  -9  -5   0  316.67   13.80
  -9  -5   0  319.27   16.80
  -9  -5   0  341.47   16.10
   9   5   0  321.87   12.40
  -9   5   0  310.27   14.80
 -11  -5   0   88.79   11.20
  11  -5   0   49.40    7.70
  11  -5   0   48.00    8.10
 -11  -5   0   75.19    7.40
 -11  -5   0   70.29    9.10
 -11  -5   0   85.59    9.50
 -11   5   0   76.79    8.70
  11   5   0   68.69    6.90
  13  -5   0  207.08   15.00
 -13  -5   0  182.28   11.40
  13  -5   0  197.68   14.80
 -13  -5   0  224.28   16.40
 -13  -5   0  196.18   14.90
 -13  -5   0  215.08   14.20
 -13   5   0  194.88   13.10
 -13   5   0  196.18   13.10
  13   5   0  209.98   14.10
  15  -5   0   10.60    7.30
 -15  -5   0    8.90    6.00
 -15  -5   0   12.40    8.00
  15  -5   0   11.40    6.30
 -15  -5   0    7.30    4.40
  15   5   0   11.20    5.50
 -15   5   0    9.00    4.90
 -17  -5   0    9.70    6.70
 -17  -5   0   14.50    5.90
 -17  -5   0   25.30   10.00
  17  -5   0   13.70    6.90
  17  -5   0    9.70    7.60
  17   5   0   16.70    6.90
 -17   5   0    9.10    5.50
  19  -5   0   26.70    8.30
 -19  -5   0   15.90    9.50
 -19  -5   0    0.30    6.50
 -19  -5   0    9.50    5.70
  19  -5   0   11.40    7.20
  19   5   0   10.80    6.80
 -19   5   0   27.80    7.80
 -21  -5   0   17.20   10.80
 -21  -5   0   15.90    7.30
  21  -5   0   23.40    8.10
 -21  -5   0   12.60    8.60
  21  -5   0   14.50    8.30
  21   5   0   20.90    8.10
 -21   5   0   16.50    7.80
   0  -6   0  273.57   13.70
   0  -6   0  261.47   12.40
   0   6   0  265.97   11.90
   0   6   0  276.97   12.70
  -2  -6   0   33.10    5.20
   2  -6   0   20.90    5.40
  -2  -6   0   34.30    6.40
  -2  -6   0   43.30    5.70
  -2  -6   0   30.00    6.90
   2  -6   0   32.80    5.80
  -2   6   0   22.70    5.40
   2   6   0   36.30    5.70
   2   6   0   30.40    5.00
  -2   6   0   20.20    5.20
   4  -6   0   66.39    8.30
  -4  -6   0   51.09    6.20
  -4  -6   0   50.09    5.70
  -4  -6   0   34.30    6.80
   4  -6   0   60.89    7.80
   4   6   0   36.00    4.80
  -4   6   0   69.99    8.10
   4   6   0   41.40    5.60
  -6  -6   0    3.20    3.40
   6  -6   0    8.40    5.90
  -6  -6   0   -0.30    5.40
  -6  -6   0   -2.00    3.30
  -6  -6   0    2.10    5.30
   6  -6   0    6.90    5.50
  -6   6   0    2.60    5.90
   6   6   0    2.60    3.80
   6   6   0   -0.60    4.00
   8  -6   0   25.80    7.00
  -8  -6   0   17.50    4.60
   8  -6   0   32.90    7.30
  -8  -6   0   15.90    6.20
  -8  -6   0   15.20    6.70
  -8   6   0   28.90    7.40
   8   6   0   10.60    4.30
   8   6   0   20.70    4.40
 -10  -6   0   49.10    8.50
 -10  -6   0   39.50    8.50
  10  -6   0   39.20    8.30
  10  -6   0   40.10    8.30
 -10  -6   0   30.50    7.20
 -10  -6   0   47.40    6.70
 -10   6   0   54.39    8.50
  10   6   0   46.30    5.50
 -12  -6   0   12.20    7.70
  12  -6   0    8.90    7.10
 -12  -6   0   17.50    7.30
 -12  -6   0   14.20    5.30
 -12  -6   0   16.10    6.80
  12  -6   0   19.30    7.10
 -12   6   0   15.00    6.50
 -14  -6   0   10.90    7.30
  14  -6   0   13.40    8.30
 -14  -6   0    3.60    6.40
 -14  -6   0    9.80    4.60
  14  -6   0    7.90    6.40
 -14  -6   0    8.90    8.10
 -14   6   0   18.30    7.10
  16  -6   0   16.10    8.70
  16  -6   0   24.70    8.00
 -16  -6   0   35.20    7.40
 -16  -6   0   43.80   11.10
 -16  -6   0   38.30    9.40
 -16   6   0   24.50    6.70
  16   6   0   29.40    7.60
 -18  -6   0   79.99   10.60
 -18  -6   0  100.49   15.70
 -18  -6   0   77.69   12.30
  18  -6   0   78.79   11.70
  18  -6   0   71.09   11.60
  18   6   0   78.09   10.90
 -18   6   0   80.99   11.20
 -20  -6   0   19.50    9.60
  20  -6   0   27.80    9.30
 -20  -6   0   32.60    8.30
 -20  -6   0   34.40   12.30
  20  -6   0   30.90    9.60
  20   6   0   45.20   10.30
 -20   6   0   40.10    9.10
  -1  -7   0   15.60    6.50
   1  -7   0   13.70    5.60
  -1  -7   0   14.30    5.50
   1  -7   0   10.00    5.90
  -1  -7   0   19.10    7.30
  -1  -7   0   18.70    4.60
   1   7   0   14.60    5.30
   1   7   0   18.30    6.00
  -1   7   0   14.00    6.00
  -1   7   0   14.50    5.50
  -3  -7   0  240.58   15.10
  -3  -7   0  261.27   13.00
   3  -7   0  254.57   14.20
  -3  -7   0  267.87   12.00
   3  -7   0  259.97   14.60
  -3  -7   0  260.97   14.90
  -3   7   0  261.07   14.80
  -3   7   0  258.47   14.00
   3   7   0  251.37   13.40
   3   7   0  261.07   12.50
   5  -7   0  205.28   13.80
  -5  -7   0  209.28   11.40
  -5  -7   0  215.68   11.20
   5  -7   0  189.08   13.50
  -5  -7   0  203.28   14.70
  -5  -7   0  217.58   14.70
   5   7   0  207.58   11.00
  -5   7   0  203.08   13.70
   5   7   0  226.08   12.30
  -7  -7   0  288.67   16.10
  -7  -7   0  273.67   16.80
   7  -7   0  317.07   17.50
   7  -7   0  301.87   16.90
  -7  -7   0  300.57   13.90
  -7   7   0  296.77   16.50
   7   7   0  270.37   13.30
   7   7   0  280.87   12.70
   9  -7   0    9.50    7.00
  -9  -7   0    0.00    5.90
   9  -7   0    3.70    6.30
  -9  -7   0   -0.80    6.50
  -9  -7   0    1.40    4.50
   9   7   0    1.50    4.00
   9   7   0    4.60    4.60
  -9   7   0    5.30    6.40
  11  -7   0  131.79   13.50
  11  -7   0  150.58   14.10
 -11  -7   0  151.28   10.80
 -11  -7   0  133.59   14.70
 -11  -7   0  150.08   13.90
 -11   7   0  148.29   12.90
  13  -7   0   76.19   11.40
 -13  -7   0   49.10    9.50
 -13  -7   0   50.09    9.30
 -13  -7   0   54.09    7.80
  13  -7   0   86.39   12.00
 -13   7   0   89.19   10.70
  15  -7   0  115.09   13.60
  15  -7   0   97.09   12.90
 -15  -7   0  131.99   16.40
 -15  -7   0  127.59   11.60
 -15  -7   0  136.99   14.60
 -15  -7   0  137.09   15.80
 -15   7   0  125.89   15.40
 -17  -7   0    6.20    5.80
 -17  -7   0   10.80    8.40
 -17  -7   0    9.00    9.40
  17  -7   0    4.50    7.20
  17  -7   0   -2.70    8.70
 -17   7   0   -2.50    5.40
  17   7   0   12.60    7.30
 -19  -7   0   21.20    9.80
 -19  -7   0   36.70   12.00
  19  -7   0   73.69   13.20
 -19  -7   0   47.80    9.30
  19  -7   0   50.69   11.70
  19   7   0   31.10    8.40
 -19   7   0   65.59   11.60
   0  -8   0   11.50    8.10
   0  -8   0   16.30    6.40
   0  -8   0   15.80    7.00
   0  -8   0   12.40    5.00
   0   8   0   12.50    6.60
   0   8   0   17.30    6.10
   2  -8   0  290.87   15.60
  -2  -8   0  262.67   14.20
  -2  -8   0  235.88   16.40
   2  -8   0  280.47   16.10
  -2  -8   0  257.87   12.70
  -2  -8   0  240.88   15.60
   2   8   0  249.28   14.60
   2   8   0  253.07   13.20
  -2   8   0  281.97   14.60
  -2   8   0  283.07   15.90
   4  -8   0   96.79   11.10
   4  -8   0   78.59   10.50
  -4  -8   0   87.19    8.10
  -4  -8   0   91.79   12.10
  -4  -8   0   97.89    9.80
  -4   8   0   78.19   10.00
   4   8   0   95.29    8.60
   4   8   0   97.59   10.90
  -6  -8   0   34.10    6.60
  -6  -8   0   26.90    7.80
   6  -8   0   23.10    8.10
   6  -8   0   20.10    7.60
  -6  -8   0   28.30    8.70
   6   8   0   28.40    6.90
  -6   8   0   24.90    8.20
   6   8   0   27.40    5.90
   8  -8   0  122.49   13.50
  -8  -8   0  126.79   13.90
  -8  -8   0  135.99    9.90
   8  -8   0  126.19   12.80
  -8  -8   0  125.79   13.30
   8   8   0  122.99   10.00
  -8   8   0  125.29   13.00
   8   8   0  127.89   10.30
 -10  -8   0   -3.60    7.20
  10  -8   0    3.40    7.50
  10  -8   0    4.60    7.90
 -10  -8   0    5.80    5.10
 -10  -8   0    1.30    6.50
  10   8   0    0.60    4.80
 -10   8   0    2.50    6.90
 -12  -8   0   64.39   11.80
 -12  -8   0   68.69   10.90
  12  -8   0   63.99   11.60
  12  -8   0   60.79   10.70
 -12  -8   0   60.09    8.70
 -12   8   0   79.19   11.00
 -14  -8   0   32.20   10.30
 -14  -8   0   33.20   11.20
  14  -8   0   20.80   10.00
  14  -8   0   15.00    8.70
 -14  -8   0   17.30    6.70
 -14   8   0   16.10    7.70
  16  -8   0  176.88   17.70
 -16  -8   0  185.88   14.30
  16  -8   0  179.58   18.30
 -16  -8   0  170.88   18.40
 -16  -8   0  199.18   18.90
  18  -8   0   20.10   11.00
 -18  -8   0   24.00   11.40
  18  -8   0   23.10    9.80
 -18  -8   0   33.40    9.00
 -18   8   0   24.30    8.20
  18   8   0   21.10    7.90
   1  -9   0    9.00    8.00
  -1  -9   0   10.00    7.00
   1  -9   0    9.60    4.80
  -1  -9   0    6.80    6.30
   1  -9   0   -1.70    6.50
   1  -9   0   14.20    7.80
  -1  -9   0    5.80    7.30
  -1  -9   0    9.60    4.70
  -1   9   0   11.10    7.30
   1   9   0   13.40    7.10
  -1   9   0    9.50    6.20
   1   9   0   12.00    5.50
  -3  -9   0    1.70    4.60
  -3  -9   0    4.30    6.20
  -3  -9   0    1.90    6.40
   3  -9   0    3.40    6.20
   3  -9   0    6.90    7.60
  -3   9   0   -0.50    7.20
   3   9   0    3.60    6.40
   3   9   0    9.10    5.10
   5  -9   0  132.99   13.20
  -5  -9   0  130.39   13.80
   5  -9   0  139.59   14.60
  -5  -9   0  134.69   10.20
  -5  -9   0  134.19   14.70
  -5   9   0  125.79   13.70
   5   9   0  146.49   12.30
  -7  -9   0  128.69   10.40
  -7  -9   0  129.49   14.40
  -7  -9   0  108.89   13.70
   7  -9   0  118.19   14.40
   7  -9   0  120.09   13.40
   7   9   0  128.69   11.70
  -7   9   0  141.19   14.10
  -9  -9   0   80.39    9.70
  -9  -9   0   71.89   11.20
   9  -9   0   61.39   11.00
   9  -9   0   66.79   11.80
  -9  -9   0   50.39    9.80
   9   9   0   72.59    8.40
  -9   9   0   58.39   10.10
 -11  -9   0   36.40   10.10
 -11  -9   0   17.00    8.50
  11  -9   0    9.60    9.80
 -11  -9   0   30.40    7.70
  11  -9   0   14.40    8.30
 -11   9   0   13.20    8.10
  11   9   0   24.90    6.60
  13  -9   0    2.90   10.10
 -13  -9   0   -1.80    7.90
  13  -9   0    2.00    7.70
 -13  -9   0    0.00    5.60
 -13  -9   0   -0.90    8.30
 -13   9   0    2.70    7.70
  15  -9   0   22.70   10.30
 -15  -9   0    9.90    8.60
 -15  -9   0   16.10    7.30
  15  -9   0   16.30   11.30
 -15  -9   0    9.80    9.70
 -15   9   0    9.90    8.70
   0 -10   0   27.60    9.40
   0 -10   0   31.30    9.40
   0 -10   0    8.80    7.30
   0 -10   0   15.40    5.00
   0  10   0   33.60    9.30
   0  10   0   25.00    6.70
  -2 -10   0   10.60    5.10
  -2 -10   0   -6.10    7.50
   2 -10   0   11.80    8.40
  -2 -10   0    7.70    7.20
  -2 -10   0   20.20    8.70
   2 -10   0    7.00    7.60
  -2  10   0   22.10    9.20
   2  10   0   11.10    5.70
   2  10   0   19.50    8.20
  -4 -10   0   77.59    8.70
  -4 -10   0   71.69   11.70
   4 -10   0   61.19   11.40
   4 -10   0   37.80    9.40
  -4  10   0   47.70   10.20
   4  10   0   63.39    8.40
   4  10   0   65.19   10.40
   6 -10   0   18.20    9.60
   6 -10   0    9.80    7.70
  -6 -10   0   16.70    6.20
  -6 -10   0   20.20    9.40
  -6 -10   0   14.90    8.00
  -6  10   0   11.50    8.80
   6  10   0   15.90    7.80
  -8 -10   0   26.50    6.60
  -8 -10   0   24.10    9.60
  -8 -10   0   15.50    8.20
   8 -10   0   30.00    9.70
   8 -10   0   28.40   11.00
  -8  10   0   25.50    9.20
   8  10   0   33.30    7.80
 -10 -10   0   -1.10    5.00
 -10 -10   0    9.80    8.20
  10 -10   0   -7.50    9.70
  10 -10   0    6.70    8.20
 -10 -10   0   -2.00    8.30
  10  10   0    3.40    6.00
 -10  10   0   -1.80    8.40
 -12 -10   0   20.30   10.10
  12 -10   0    0.70   10.90
 -12 -10   0    7.50    6.20
 -12 -10   0   15.10    8.40
  12 -10   0    2.90    8.20
 -12  10   0   13.10    9.30
 -14 -10   0   11.70   10.60
 -14 -10   0    6.80    7.00
  14 -10   0    1.40    9.30
 -14 -10   0    0.70    8.20
  14 -10   0   -9.00   11.20
 -14  10   0    7.00    9.00
   1 -11   0   -2.70    7.80
   1 -11   0   -0.80    7.30
   1 -11   0    5.10    7.90
  -1 -11   0    4.00    4.80
  -1 -11   0   13.20    8.20
  -1 -11   0    6.80    8.20
   1 -11   0    2.50    4.80
  -1  11   0    1.50    8.50
   1  11   0   22.50    9.20
  -3 -11   0   25.20    5.90
   3 -11   0   31.60    6.40
  -3 -11   0   19.30    8.70
   3 -11   0   33.30    9.30
   3  11   0   20.30    7.10
   3  11   0   63.19   10.40
  -3  11   0   50.39   10.80
   5 -11   0   78.19   12.80
  -5 -11   0   86.19    9.60
  -5 -11   0   62.19   11.20
   5 -11   0   35.90   10.20
   5  11   0  104.89   12.40
  -5  11   0   50.69   10.70
   7 -11   0   22.30    9.50
  -7 -11   0   15.60    6.50
  -7 -11   0   20.40   10.30
   7 -11   0   20.00   10.90
  -7 -11   0   11.30    8.20
   7  11   0   18.70    8.10
  -7  11   0    9.00    9.70
  -9 -11   0   20.40    7.20
  -9 -11   0   32.50   11.30
  -9 -11   0   21.00    9.10
   9 -11   0   18.00   10.00
   9 -11   0   15.00   11.80
   9  11   0   25.80    8.00
  -9  11   0   19.60   10.10
 -11 -11   0   28.60    8.10
 -11 -11   0   25.40    9.80
 -11 -11   0   50.89   12.60
  11 -11   0    8.70    9.70
  11 -11   0   30.10   13.30
 -11  11   0   42.80   11.70
  11  11   0   29.40   10.70
   0 -12   0   -0.70    7.80
   0 -12   0   -2.40    4.90
   0 -12   0   -3.00    8.20
   0  12   0   -2.80    8.80
  -2 -12   0   16.50    5.80
  -2 -12   0   35.90   10.50
   2 -12   0   11.10    5.50
   2 -12   0   36.10   10.80
   2 -12   0   27.70   10.60
   2 -12   0    4.30    9.00
  -2  12   0   21.20    9.60
   2  12   0   31.40   10.30
   4 -12   0   50.99   12.70
   4 -12   0   39.10   11.90
  -4 -12   0   39.60   13.00
   4 -12   0   16.20    6.30
   4 -12   0   82.39   14.30
   4  12   0   47.40   11.10
  -4  12   0   31.70   10.50
  -6 -12   0  170.88   13.70
   6 -12   0  163.68   17.80
   6 -12   0  211.18   21.00
   8 -12   0    5.80    9.70
  -8 -12   0    6.10    9.60
  -8 -12   0    2.10    6.00
  24   0  -1    2.40    5.90
 -22   0   1   21.50    8.00
  22   0  -1   30.00    7.60
 -20   0   1   35.40    8.30
  20   0  -1   46.10    7.60
  20   0  -1   42.30    8.30
 -18   0   1   15.90    5.80
  18   0  -1   15.20    5.30
  18   0  -1   27.40    6.50
 -16   0   1    4.10    3.40
  16   0  -1   -0.30    3.80
 -16   0   1    0.10    3.60
  16   0  -1    3.40    4.00
  14   0  -1   60.39    6.90
 -14   0   1   54.89    6.10
 -14   0   1   49.30    7.10
  12   0  -1    8.40    3.40
 -12   0   1    6.20    4.00
 -12   0   1    4.90    3.10
 -12   0   1    6.10    2.80
 -10   0   1   45.50    4.30
 -10   0   1   47.80    6.30
 -10   0   1   36.70    4.70
  10   0  -1   44.10    4.80
  -8   0   1  201.18   10.20
   8   0  -1  227.08    9.10
  -8   0   1  178.48    8.80
  -8   0   1  206.18    8.40
  -6   0   1   17.30    2.40
  -6   0   1   16.00    3.20
   6   0  -1   17.90    2.50
  -6   0   1   13.30    2.50
  -4   0   1    6.60    1.50
   4   0  -1    8.30    1.30
  -4   0   1   10.30    1.50
  -4   0   1    7.10    1.70
   2   0  -1    1.40    0.40
  -2   0   1    1.40    0.50
  -2   0   1    1.60    0.40
  -2   0   1    1.00    0.30
   2   0  -1    0.60    0.40
   2   0  -1    0.80    0.40
  -2   0   1    2.30    0.50
  -2   0   1    1.30    0.50
  -2   0   1    1.30    0.30
   2   0  -1    0.90    0.30
   0   0   1    6.70    0.70
   0   0  -1    3.40    0.50
   0   0  -1    6.20    0.70
   0   0   1    5.10    0.60
  -2   0  -1    3.80    1.00
   2   0   1    2.60    1.00
  -2   0  -1    2.20    0.80
   2   0   1    2.40    0.90
   2   0   1    1.50    1.10
   4   0   1   19.40    2.80
   4   0   1   25.20    2.70
  -4   0  -1   21.50    2.60
  -4   0  -1   22.40    2.70
  -4   0  -1   18.00    2.50
   4   0   1   21.00    2.90
   6   0   1    6.60    2.20
  -6   0  -1   10.10    2.40
  -6   0  -1    6.10    2.10
   6   0   1    6.00    2.60
   6   0   1    7.50    2.50
  -6   0  -1    7.80    2.40
   8   0   1    0.70    2.50
  -8   0  -1   -0.20    1.80
   8   0   1    2.10    1.90
   8   0   1    2.60    2.40
  -8   0  -1   -0.50    1.80
  -8   0  -1    0.90    2.00
 -10   0  -1   11.10    2.70
  10   0   1   12.30    3.90
  10   0   1   10.50    2.70
  10   0   1   12.40    3.60
 -10   0  -1    9.00    3.30
 -10   0  -1   11.70    3.40
 -12   0  -1   22.50    5.10
  12   0   1   31.00    5.70
  12   0   1   28.70    5.40
  14   0   1  140.89   10.50
  14   0   1  137.89   10.80
 -14   0  -1  114.49    9.80
  16   0   1    1.60    4.40
  16   0   1    1.50    4.30
 -16   0  -1    1.40    3.70
  18   0   1   -2.90    4.60
  18   0   1    9.30    5.60
 -18   0  -1    5.30    5.20
 -20   0  -1    7.00    6.10
  20   0   1    3.10    5.40
  20   0   1    7.30    5.70
  22   0   1   56.59   10.70
 -22   0  -1   53.99   11.10
 -23  -1   1   11.60    7.50
  23  -1  -1   14.60    6.80
  23   1  -1   10.30    6.90
 -23   1   1   23.30    8.30
 -21  -1   1  209.18   14.10
  21  -1  -1  207.48   14.80
 -21  -1   1  216.48   16.10
  21  -1  -1  204.58   15.40
 -21   1   1  195.68   15.50
  21   1  -1  223.38   15.50
 -19  -1   1    5.70    4.90
 -19  -1   1   -1.10    3.90
  19  -1  -1   11.40    5.20
  19  -1  -1    0.10    4.20
 -19   1   1    7.30    5.30
  19   1  -1    6.80    5.00
 -17  -1   1   85.69    9.50
 -17  -1   1  102.29    8.50
  17  -1  -1   76.39    8.60
 -17  -1   1   94.89   12.20
  17   1  -1   97.69    8.80
 -17   1   1   89.29    9.60
  17   1  -1   96.99    9.50
  15  -1  -1  137.39   10.00
  15  -1  -1  140.99    8.40
 -15  -1   1  128.89    9.10
 -15  -1   1  133.09   12.70
 -15  -1   1  146.49   10.80
  15   1  -1  131.19    9.30
  15   1  -1  137.79   10.00
 -15   1   1  133.89   10.20
  13  -1  -1   63.89    7.10
  13  -1  -1   69.69    6.30
 -13  -1   1   77.29    6.50
 -13  -1   1   68.49    7.20
 -13  -1   1   69.89    9.10
 -13   1   1   67.19    7.00
  13   1  -1   76.49    6.80
 -13   1   1   65.79    6.00
  13   1  -1   70.89    6.90
 -11  -1   1  150.78   10.50
 -11  -1   1  156.08    9.00
 -11  -1   1  152.48    8.00
  11  -1  -1  140.29    8.50
  11  -1  -1  136.89    7.20
  11   1  -1  155.08    8.40
 -11   1   1  121.79    8.30
  11   1  -1  159.88    7.70
 -11   1   1  131.29    7.60
 -11   1   1  127.29    7.20
   9  -1  -1 1478.25   42.00
  -9  -1   1 1587.14   44.90
  -9  -1   1 1621.74   43.80
   9  -1  -1 1522.75   44.30
  -9  -1   1 1598.24   46.40
  -9   1   1 1506.45   43.30
  -9   1   1 1508.25   41.90
  -9   1   1 1525.75   44.50
   9   1  -1 1619.24   42.50
   9   1  -1 1614.04   44.20
  -7  -1   1  529.55   16.40
  -7  -1   1  530.45   18.40
   7  -1  -1  497.05   15.50
   7  -1  -1  504.65   16.80
  -7  -1   1  528.65   17.30
   7   1  -1  547.95   16.90
  -7   1   1  513.55   17.00
  -7   1   1  513.45   16.20
  -7   1   1  525.45   15.70
   7   1  -1  549.05   15.50
   5  -1  -1   30.50    3.00
   5  -1  -1   34.00    3.00
  -5  -1   1   37.50    4.30
  -5  -1   1   34.90    3.20
  -5  -1   1   30.80    3.70
  -5  -1   1   35.70    2.90
   5   1  -1   35.50    2.30
  -5   1   1   33.00    3.50
   5   1  -1   33.50    2.50
  -5   1   1   27.80    3.00
   3  -1  -1  401.56   11.50
  -3  -1   1  398.86   11.70
  -3  -1   1  406.56   12.50
  -3  -1   1  393.76   11.50
  -3  -1   1  408.46   12.00
   3  -1  -1  392.16   11.60
  -3   1   1  393.46   11.50
   3   1  -1  403.26   10.90
  -3   1   1  385.96   11.60
   1  -1  -1 1444.76   36.20
   1  -1  -1 1408.36   36.20
  -1  -1   1 1343.67   36.20
  -1  -1   1 1394.26   36.20
   1   1  -1 1333.97   36.10
  -1   1   1 1419.46   36.30
  -1   1   1 1386.56   36.20
  -1  -1  -1   31.90    2.10
   1  -1   1   33.00    2.60
  -1  -1  -1   32.50    1.70
  -1  -1  -1   32.40    1.70
   1  -1   1   32.90    2.30
  -1  -1  -1   32.40    2.00
  -1  -1  -1   31.00    2.00
  -1   1  -1   30.20    2.50
   1   1   1   32.40    1.70
   1   1   1   32.40    2.10
  -3  -1  -1 1287.97   35.20
  -3  -1  -1 1321.37   35.20
  -3  -1  -1 1332.47   35.00
   3  -1   1 1318.47   36.00
   3  -1   1 1309.77   35.20
  -3  -1  -1 1321.57   35.70
  -3  -1  -1 1262.47   33.90
   3   1   1 1321.57   34.00
   3   1   1 1286.87   34.80
  -3   1  -1 1273.17   35.10
  -5  -1  -1  222.28    8.70
  -5  -1  -1  211.68    9.60
   5  -1   1  217.48    8.90
  -5  -1  -1  210.38    8.20
   5  -1   1  211.78    9.10
  -5   1  -1  209.58    8.50
   5   1   1  207.58    8.30
   5   1   1  215.68    9.00
  -5   1  -1  225.88    8.60
   7  -1   1  128.79    6.80
   7  -1   1  147.49    7.70
  -7  -1  -1  113.19    6.20
  -7  -1  -1  108.09    6.60
  -7  -1  -1  106.59    7.60
   7   1   1  109.59    6.80
  -7   1  -1  130.99    6.60
   7   1   1  113.09    6.40
  -7   1  -1  138.09    7.00
  -9  -1  -1  102.89    6.90
  -9  -1  -1   96.79    8.30
   9  -1   1   87.79    6.40
  -9  -1  -1  113.59    6.60
   9  -1   1   91.79    7.00
   9   1   1  108.69    7.30
  -9   1  -1   84.59    6.70
   9   1   1  102.79    6.60
 -11  -1  -1  144.99    8.50
  11  -1   1  150.88    9.90
  11  -1   1  149.59    8.30
 -11  -1  -1  154.68    9.70
 -11  -1  -1  167.28   11.70
  11   1   1  152.08    9.60
  11   1   1  166.88    9.20
 -11   1  -1  140.49    9.20
 -13  -1  -1   98.39    7.80
 -13  -1  -1   99.69    8.90
  13  -1   1   94.19    9.00
  13  -1   1   83.89    7.10
  13   1   1  100.09    9.00
  13   1   1  111.09    8.90
 -13   1  -1   76.69    8.00
  15  -1   1   19.60    5.90
  15  -1   1   26.30    4.80
 -15  -1  -1   25.20    5.70
 -15  -1  -1   20.40    5.70
  15  -1   1   20.20    6.00
  15   1   1   20.80    5.60
  15   1   1   24.90    6.80
 -15   1  -1   26.50    6.20
  17  -1   1  120.39   11.10
  17  -1   1  110.59   11.40
 -17  -1  -1  104.89   10.90
  17  -1   1  118.29    7.70
  17   1   1  103.79   10.40
  17   1   1   94.69   10.80
 -17   1  -1  121.09   11.10
  19  -1   1   52.29    9.00
 -19  -1  -1   56.39   10.40
  19  -1   1   65.39   10.60
  19   1   1   81.49   11.40
  19   1   1   69.59    9.10
 -19   1  -1   62.09   10.50
  21  -1   1   23.00    8.30
 -21  -1  -1   20.90    7.90
  21  -1   1   17.50    7.30
 -21   1  -1   17.20    7.60
  21   1   1   22.20    8.20
 -22  -2   1   96.79   12.80
  22  -2  -1   98.99   12.10
  22  -2  -1   86.19   11.60
 -22  -2   1   87.09   10.40
  22   2  -1   95.39   12.00
 -22   2   1   96.29   13.00
  20  -2  -1   63.89    7.30
  20  -2  -1   62.89    9.60
 -20  -2   1   64.89    9.20
 -20  -2   1   62.29   13.30
 -20  -2   1   66.29   10.70
  20   2  -1   59.19    9.60
 -20   2   1   77.49   11.20
 -18  -2   1    9.50    4.60
 -18  -2   1   13.80    5.50
  18  -2  -1    8.50    5.00
  18  -2  -1   10.30    4.60
 -18  -2   1   11.10    7.30
  18   2  -1    7.30    5.30
 -18   2   1    8.10    5.20
  16  -2  -1  125.09   10.60
 -16  -2   1  134.79   11.00
 -16  -2   1  144.39    9.80
 -16  -2   1  140.29   13.90
  16  -2  -1  135.39    9.80
  16   2  -1  130.69    9.20
  16   2  -1  154.08   11.20
 -16   2   1  124.79   10.90
 -14  -2   1   14.80    4.10
  14  -2  -1   13.00    4.70
 -14  -2   1   12.20    6.00
 -14  -2   1   17.20    4.80
  14  -2  -1   18.30    4.90
  14   2  -1   19.60    5.10
 -14   2   1   18.90    7.00
 -14   2   1   12.20    4.40
  14   2  -1   14.30    4.00
 -12  -2   1  498.55   21.10
  12  -2  -1  439.46   18.30
 -12  -2   1  483.75   19.10
  12  -2  -1  439.76   16.50
 -12  -2   1  476.15   17.60
 -12   2   1  450.75   18.40
  12   2  -1  494.15   18.40
 -12   2   1  460.05   16.30
  12   2  -1  497.95   16.00
  10  -2  -1   62.39    5.90
  10  -2  -1   60.69    5.70
 -10  -2   1   63.19    6.00
 -10  -2   1   67.99    7.80
 -10  -2   1   75.29    5.50
  10   2  -1   79.69    6.20
 -10   2   1   55.09    5.50
 -10   2   1   63.89    5.70
  10   2  -1   74.49    4.90
   8  -2  -1  504.95   16.00
  -8  -2   1  485.95   17.00
  -8  -2   1  501.05   17.40
   8  -2  -1  491.25   17.30
  -8  -2   1  492.05   18.50
  -8  -2   1  469.95   16.20
  -8   2   1  515.45   17.40
   8   2  -1  477.25   14.50
   8   2  -1  490.15   14.20
  -8   2   1  495.75   15.90
  -6  -2   1  120.49    7.70
   6  -2  -1  109.99    6.20
  -6  -2   1  125.49    6.00
  -6  -2   1  125.69    6.60
  -6  -2   1  121.79    6.90
   6  -2  -1  103.59    6.40
   6   2  -1  133.19    4.40
  -6   2   1  115.69    6.50
   6   2  -1  128.09    4.70
   4  -2  -1  585.94   17.20
  -4  -2   1  559.14   17.40
  -4  -2   1  562.54   17.00
  -4  -2   1  582.84   18.60
  -4  -2   1  558.04   17.60
   4  -2  -1  594.04   17.60
  -4   2   1  576.74   17.40
   4   2  -1  570.84   15.50
  -4   2   1  604.44   17.30
  -2  -2   1  123.29    5.00
  -2  -2   1  121.09    6.50
   2  -2  -1  113.79    5.00
   2  -2  -1  115.09    5.40
  -2  -2   1  127.19    5.50
  -2  -2   1  118.99    4.90
  -2   2   1  119.69    5.40
   2   2  -1  125.99    5.10
  -2   2   1  112.99    5.30
   2   2  -1  121.29    4.40
   0  -2  -1   87.89    4.60
   0  -2  -1   84.19    3.50
   0  -2   1   98.59    4.70
   0  -2   1  102.19    4.90
   0  -2  -1   83.99    4.00
   0   2  -1  101.99    4.90
   0   2   1   86.89    4.30
   0   2   1   82.79    4.10
   2  -2   1 5551.14  142.69
  -2  -2  -1 5541.45  141.79
   2  -2   1 5557.64  142.09
  -2  -2  -1 5741.63  141.99
  -2  -2  -1 5072.29  141.79
  -2  -2  -1 5616.04  141.19
  -2  -2  -1 5537.95  140.89
  -2   2  -1 5646.03  141.99
   2   2   1 5514.65  140.89
   2   2   1 5489.25  141.29
  -4  -2  -1  791.62   22.90
   4  -2   1  695.83   23.10
  -4  -2  -1  762.32   20.40
  -4  -2  -1  765.82   22.40
  -4  -2  -1  770.02   21.70
   4   2   1  757.42   21.40
  -4   2  -1  715.33   22.20
   4   2   1  743.63   20.40
   6  -2   1   52.39    5.20
  -6  -2  -1   53.59    5.80
  -6  -2  -1   49.70    4.00
  -6  -2  -1   52.09    5.40
   6  -2   1   54.29    5.80
  -6  -2  -1   45.90    4.50
   6   2   1   47.70    4.30
  -6   2  -1   52.29    5.70
  -8  -2  -1  165.68    8.10
  -8  -2  -1  164.88    8.90
   8  -2   1  160.28    9.10
  -8  -2  -1  163.48   10.10
   8  -2   1  159.08    9.20
   8   2   1  163.38    9.00
  -8   2  -1  164.08    8.60
  -8   2  -1  161.48    8.50
   8   2   1  167.88    7.90
  10  -2   1 1462.95   44.30
 -10  -2  -1 1442.36   42.00
 -10  -2  -1 1507.55   45.20
  10  -2   1 1387.96   41.50
 -10  -2  -1 1434.86   43.30
 -10   2  -1 1381.06   40.80
  10   2   1 1471.15   40.90
  10   2   1 1462.05   43.50
 -10   2  -1 1370.06   42.80
 -12  -2  -1   74.19    7.70
 -12  -2  -1   77.79   10.10
  12  -2   1   73.19    8.50
 -12  -2  -1   68.59    6.90
  12  -2   1   72.19    8.10
  12   2   1   76.79    7.60
  12   2   1   70.89    8.20
 -12   2  -1   78.99    7.50
 -12   2  -1   66.19    7.20
  14  -2   1  268.87   15.50
 -14  -2  -1  269.77   13.50
 -14  -2  -1  288.87   17.60
 -14  -2  -1  296.07   15.40
  14  -2   1  272.87   13.30
  14   2   1  283.37   13.60
  14   2   1  256.17   14.90
 -14   2  -1  268.27   14.60
 -16  -2  -1   -1.40    3.50
 -16  -2  -1    2.00    4.10
  16  -2   1    1.70    4.60
  16  -2   1    3.10    4.20
 -16  -2  -1   -0.50    5.70
  16   2   1    2.40    4.80
 -16   2  -1    4.80    4.60
  16   2   1   -0.30    4.30
  18  -2   1   40.00    6.30
  18  -2   1   27.10    7.60
  18  -2   1   28.40    7.40
 -18  -2  -1   31.40    7.10
 -18  -2  -1   28.90    7.60
 -18   2  -1   26.40    7.40
  18   2   1   26.00    8.90
  18   2   1   25.40    7.40
  20  -2   1   57.39    9.80
 -20  -2  -1   57.59   10.50
  20  -2   1   48.30    6.40
  20  -2   1   44.80    9.00
  20   2   1   66.79   11.10
 -20   2  -1   53.49   10.10
  22  -2   1   56.89   10.60
  22  -2   1   57.49   11.00
 -22  -2  -1   70.49   12.30
 -22   2  -1   77.59   12.70
  22   2   1   69.89   12.20
 -23  -3   1   41.30    8.70
 -23  -3   1   58.89   11.70
  23  -3  -1   46.70   10.10
  23   3  -1   53.79   10.40
 -23   3   1   58.09   11.20
  21  -3  -1   36.10    7.00
 -21  -3   1   35.80    9.20
 -21  -3   1   24.40    6.70
  21  -3  -1   25.80    7.80
 -21  -3   1   38.70   11.50
  21   3  -1   22.00    7.40
 -21   3   1   35.40    8.80
 -19  -3   1   14.30    6.50
 -19  -3   1   20.20    6.30
  19  -3  -1   17.20    6.10
 -19  -3   1   10.20    8.10
  19  -3  -1   12.00    6.10
 -19   3   1   11.20    5.60
  19   3  -1   21.40    6.90
  17  -3  -1  128.69   10.70
  17  -3  -1  138.19   12.00
 -17  -3   1  115.89    9.70
 -17  -3   1  127.69   11.60
 -17  -3   1  121.19   14.40
  17   3  -1  134.29   11.40
 -17   3   1  128.89   11.30
 -15  -3   1   28.20    5.60
 -15  -3   1   23.10    5.90
  15  -3  -1   24.10    6.00
 -15  -3   1   42.80    9.40
  15  -3  -1   23.50    6.20
  15   3  -1   29.10    4.90
  15   3  -1   30.60    6.40
  15   3  -1   22.80    3.20
 -15   3   1   24.30    5.60
  13  -3  -1   94.89    9.30
  13  -3  -1   96.39    8.90
 -13  -3   1   76.29    7.00
 -13  -3   1   69.59    9.30
 -13  -3   1   77.29    8.40
 -13   3   1   92.49    8.60
  13   3  -1   85.09    8.00
  13   3  -1   85.79    6.80
 -13   3   1   90.29    8.10
  13   3  -1   81.39    4.80
 -11  -3   1  169.18   10.30
  11  -3  -1  148.99    9.40
 -11  -3   1  160.18    8.90
  11  -3  -1  151.48   10.00
 -11  -3   1  168.38   12.10
 -11   3   1  148.89    9.70
  11   3  -1  170.18    6.30
 -11   3   1  151.78    9.20
  11   3  -1  166.28    7.70
  -9  -3   1  244.08   10.60
  -9  -3   1  241.08   11.60
   9  -3  -1  252.97   10.90
  -9  -3   1  244.08   13.00
  -9  -3   1  232.68   11.50
   9  -3  -1  240.88   11.50
   9   3  -1  243.58    7.80
   9   3  -1  236.68    8.70
  -9   3   1  244.38   10.70
  -7  -3   1  501.05   17.40
   7  -3  -1  496.65   16.70
   7  -3  -1  508.65   17.80
  -7  -3   1  511.55   18.80
  -7  -3   1  496.05   16.60
  -7  -3   1  505.75   17.80
  -7   3   1  488.95   16.70
   7   3  -1  511.65   14.60
  -5  -3   1   37.30    5.00
   5  -3  -1   52.39    5.20
  -5  -3   1   46.80    4.80
   5  -3  -1   48.10    4.90
  -5  -3   1   51.69    3.90
  -5  -3   1   45.00    5.40
  -5  -3   1   44.80    4.00
  -5   3   1   53.09    5.40
  -5   3   1   53.99    5.40
   5   3  -1   46.00    3.30
   5   3  -1   44.90    4.00
   3  -3  -1  168.38    8.10
   3  -3  -1  171.68    7.90
  -3  -3   1  193.38    7.40
  -3  -3   1  189.28    9.60
  -3  -3   1  186.48    8.20
  -3  -3   1  188.58    7.50
  -3   3   1  170.58    8.10
  -3   3   1  172.98    8.10
   3   3  -1  188.58    6.70
   3   3  -1  176.88    7.40
   1  -3  -1  954.80   26.70
  -1  -3   1  867.61   25.80
   1  -3  -1  932.21   25.80
  -1   3   1  928.81   25.90
   1   3  -1  861.31   25.70
   1   3  -1  886.21   25.20
  -1   3   1  938.01   25.90
  -1  -3  -1 9627.84  248.58
  -1  -3  -1 9685.73  247.18
   1  -3   1 9853.41  249.68
   1  -3   1 9434.86  250.17
  -1  -3  -1 9906.61  247.98
  -1  -3  -1 9999.00  246.88
  -1   3  -1 9967.60  247.98
   1   3   1 9631.04  247.18
   1   3   1 9238.98  247.98
  -3  -3  -1 1762.22   47.70
  -3  -3  -1 1856.41   46.40
   3  -3   1 1656.63   48.50
  -3  -3  -1 1814.42   46.90
  -3  -3  -1 1829.22   48.20
   3  -3   1 1654.93   47.80
   3   3   1 1776.52   46.30
   3   3   1 1768.12   46.70
  -3   3  -1 1596.74   47.50
  -5  -3  -1   11.30    1.80
   5  -3   1   15.40    3.70
  -5  -3  -1    8.10    3.20
  -5  -3  -1    8.50    2.80
  -5  -3  -1   10.40    2.50
  -5  -3  -1    7.70    3.10
   5  -3   1   10.20    3.80
   5   3   1    7.10    1.80
   5   3   1    9.60    2.70
  -5   3  -1   15.50    3.90
   7  -3   1  267.87   12.50
   7  -3   1  269.27   12.10
  -7  -3  -1  251.27   12.50
  -7  -3  -1  262.27   11.70
  -7  -3  -1  249.88   11.70
  -7  -3  -1  253.27   10.60
  -7   3  -1  252.37   11.60
   7   3   1  268.07   10.30
  -9  -3  -1   19.10    3.80
  -9  -3  -1   31.40    6.10
   9  -3   1   23.00    5.00
  -9  -3  -1   22.50    4.60
   9  -3   1   29.30    5.70
   9   3   1   24.00    4.00
  -9   3  -1   28.90    5.20
  -9   3  -1   19.20    3.90
  11  -3   1  143.59   10.60
 -11  -3  -1  134.19   11.80
 -11  -3  -1  131.69    9.70
  11  -3   1  141.39   11.00
 -11  -3  -1  125.99    8.60
  11   3   1  136.99    8.90
  11   3   1  130.89   10.10
 -11   3  -1  160.58   10.10
 -11   3  -1  151.28   10.10
 -13  -3  -1  326.17   16.60
  13  -3   1  314.07   15.80
  13  -3   1  337.87   17.40
 -13  -3  -1  339.27   15.30
 -13  -3  -1  351.26   19.10
  13   3   1  333.07   14.60
 -13   3  -1  344.47   16.40
  13   3   1  323.97   16.40
 -13   3  -1  334.37   15.10
  15  -3   1  203.78   13.70
  15  -3   1  185.98   12.40
 -15  -3  -1  176.38   11.40
 -15  -3  -1  203.08   16.10
 -15  -3  -1  171.68   12.80
  15   3   1  175.58   12.90
 -15   3  -1  180.98   12.70
  15   3   1  179.68   11.30
 -17  -3  -1   19.70    6.60
  17  -3   1   22.30    6.40
 -17  -3  -1   27.70    9.00
 -17  -3  -1   31.10    6.80
  17  -3   1   24.10    6.90
 -17   3  -1   24.50    6.70
  17   3   1   24.40    7.00
  19  -3   1   45.80    7.20
  19  -3   1   42.10    9.10
 -19  -3  -1   45.00    9.40
 -19  -3  -1   39.80    7.80
  19   3   1   45.60    9.40
 -19   3  -1   44.20    9.10
 -21  -3  -1   24.70    7.30
 -21  -3  -1   28.00    8.90
  21  -3   1   28.60    8.90
  21  -3   1   41.80    9.50
  21  -3   1   37.90    7.10
 -21   3  -1   36.30    9.20
  21   3   1   28.30    8.80
 -22  -4   1   65.59   14.10
 -22  -4   1   64.29   10.00
 -22  -4   1   54.49   11.00
  22  -4  -1   67.39   11.30
  22  -4  -1   72.29    9.90
 -22   4   1   67.99   11.40
  22   4  -1   69.79   11.50
 -20  -4   1   30.60    7.10
  20  -4  -1   33.70    8.00
 -20  -4   1   27.60    9.90
  20  -4  -1   38.90    8.80
 -20  -4   1   27.60    8.30
 -20   4   1   34.50    8.10
  20   4  -1   25.40    6.90
  18  -4  -1  220.28   15.70
 -18  -4   1  177.18   14.90
 -18  -4   1  188.18   12.80
  18  -4  -1  224.58   14.70
 -18  -4   1  211.18   18.60
  18   4  -1  197.08   14.10
 -18   4   1  222.68   15.10
  16  -4  -1   14.50    6.20
  16  -4  -1   12.20    5.80
 -16  -4   1   21.40    8.40
 -16  -4   1   13.60    5.70
 -16  -4   1   23.30    5.70
  16   4  -1   21.30    6.10
 -16   4   1    9.10    4.60
 -14  -4   1   10.60    5.30
 -14  -4   1   12.30    4.00
  14  -4  -1   18.00    6.30
  14  -4  -1   15.70    5.90
 -14  -4   1   20.10    7.50
 -14   4   1   20.00    6.00
 -14   4   1    8.80    4.60
  14   4  -1   14.60    5.20
  14   4  -1   18.40    6.30
 -12  -4   1   54.19    8.50
 -12  -4   1   43.30    6.50
 -12  -4   1   66.69    6.80
  12  -4  -1   79.49    8.90
  12  -4  -1   93.09    9.60
 -12  -4   1   59.59    7.80
 -12   4   1   79.19    8.20
  12   4  -1   74.29    6.10
 -12   4   1   68.49    7.50
 -10  -4   1  268.07   12.20
  10  -4  -1  259.47   13.90
 -10  -4   1  272.07   13.50
 -10  -4   1  283.47   15.30
 -10  -4   1  274.67   13.80
  10  -4  -1  263.67   12.90
  10   4  -1  276.77   10.00
 -10   4   1  271.87   12.70
   8  -4  -1  458.55   16.70
  -8  -4   1  445.76   17.30
  -8  -4   1  446.26   16.00
  -8  -4   1  427.06   16.80
  -8  -4   1  432.16   18.30
   8  -4  -1  431.46   17.40
  -8   4   1  454.45   16.60
   8   4  -1  427.06   13.50
  -6  -4   1  777.52   26.20
   6  -4  -1  789.52   24.50
  -6  -4   1  782.92   23.90
  -6  -4   1  705.13   24.80
   6  -4  -1  818.62   25.50
  -6  -4   1  767.42   24.70
  -6  -4   1  768.62   22.20
  -6   4   1  795.42   24.50
   6   4  -1  767.02   21.80
  -6   4   1  802.82   24.70
   6   4  -1  756.72   22.10
   4  -4  -1   12.80    3.60
  -4  -4   1   19.10    4.70
   4  -4  -1   16.60    4.00
  -4  -4   1   18.50    3.40
  -4  -4   1   15.10    3.00
  -4   4   1   10.90    3.40
   4   4  -1   14.60    2.60
   4   4  -1   12.00    3.00
  -4   4   1   17.00    4.10
  -2  -4   1  185.58   10.70
  -2  -4   1  234.48   10.30
  -2  -4   1  230.88    9.00
   2  -4  -1  219.08    9.50
   2  -4  -1  225.18   10.10
  -2  -4   1  217.38    9.10
   2   4  -1  222.78    8.60
   2   4  -1  217.28    9.20
  -2   4   1  209.68    9.60
  -2   4   1  224.48    9.60
   0  -4   1   44.20    5.40
   0  -4  -1   44.70    3.60
   0  -4  -1   44.60    5.50
   0  -4  -1   44.50    4.70
   0  -4   1   47.80    5.10
   0   4  -1   46.40    5.60
   0   4   1   40.30    4.40
   0   4   1   42.20    5.10
   0   4  -1   50.09    5.10
  -2  -4  -1   44.60    5.30
   2  -4   1   31.00    4.50
  -2  -4  -1   42.10    3.70
   2  -4   1   30.80    4.50
  -2  -4  -1   38.80    4.10
   2   4   1   41.80    4.20
  -2   4  -1   34.00    4.80
   2   4   1   36.20    4.50
  -4  -4  -1  260.17   11.70
  -4  -4  -1  277.17    9.80
   4  -4   1  297.47   12.50
  -4  -4  -1  278.17   10.40
  -4  -4  -1  270.47   11.90
   4  -4   1  293.57   12.70
   4   4   1  267.17   10.40
   4   4   1  260.17    9.90
  -4   4  -1  270.47   11.90
  -6  -4  -1 1339.27   37.30
  -6  -4  -1 1267.87   38.10
  -6  -4  -1 1309.97   39.00
  -6  -4  -1 1359.26   35.30
   6  -4   1 1212.08   38.10
   6  -4   1 1296.87   39.70
  -6  -4  -1 1224.88   38.50
   6   4   1 1320.27   36.20
  -6   4  -1 1244.08   37.80
   6   4   1 1329.17   35.30
   8  -4   1   19.70    5.20
  -8  -4  -1   15.70    4.40
  -8  -4  -1   14.90    3.70
  -8  -4  -1   17.10    4.90
   8  -4   1   25.20    5.80
  -8  -4  -1   17.70    5.10
  -8   4  -1   21.40    5.70
   8   4   1   18.20    3.80
  10  -4   1  148.59   11.80
  10  -4   1  135.89   10.80
 -10  -4  -1  125.09   11.10
 -10  -4  -1  121.69   11.80
 -10  -4  -1  118.49    9.70
 -10  -4  -1  108.69    7.80
 -10   4  -1  138.19   10.70
  10   4   1  124.69    8.70
  12  -4   1   45.60    8.30
 -12  -4  -1   31.10    5.60
 -12  -4  -1   25.50    7.40
  12  -4   1   36.20    7.50
 -12  -4  -1   28.10    6.10
  12   4   1   22.30    5.80
 -12   4  -1   40.60    7.00
  12   4   1   29.30    5.30
 -12   4  -1   30.70    6.00
  14  -4   1   48.20    8.70
 -14  -4  -1   31.00    7.90
 -14  -4  -1   35.50    6.30
 -14  -4  -1   40.90    7.40
  14  -4   1   68.19    9.70
  14   4   1   39.50    5.70
  14   4   1   38.30    7.50
 -14   4  -1   55.99    8.10
  16  -4   1   94.39   10.40
 -16  -4  -1   87.69   10.90
 -16  -4  -1   72.49    8.60
 -16  -4  -1   88.69   12.40
  16  -4   1   87.09   11.50
  16   4   1   88.29   10.30
 -16   4  -1   90.99    9.90
  18  -4   1   99.39   11.00
 -18  -4  -1   58.19   10.10
 -18  -4  -1   53.69   11.20
 -18  -4  -1   53.19    8.20
  18  -4   1   85.59   12.10
 -18   4  -1   85.29   11.70
  18   4   1   58.69    9.30
  20  -4   1   29.10    7.50
 -20  -4  -1   23.60   10.80
 -20  -4  -1   31.80    8.10
  20  -4   1   27.80    8.40
 -20  -4  -1   26.60    9.00
 -20   4  -1   32.10    8.40
  20   4   1   27.70    8.30
 -21  -5   1  193.58   18.00
 -21  -5   1  198.28   21.40
 -21  -5   1  213.48   15.10
  21  -5  -1  189.68   16.70
  21  -5  -1  189.58   15.40
  21   5  -1  214.08   16.20
 -21   5   1  170.08   15.50
  19  -5  -1   18.00    7.90
 -19  -5   1   18.50   10.00
 -19  -5   1   10.80    7.00
 -19  -5   1    9.50    5.70
  19  -5  -1   20.20    7.80
 -19   5   1   16.20    6.40
  19   5  -1   17.60    6.20
 -17  -5   1   43.50    7.40
  17  -5  -1   23.20    7.40
 -17  -5   1   62.59   12.30
  17  -5  -1   34.60    8.40
 -17  -5   1   42.00    9.00
 -17   5   1   26.10    6.60
  17   5  -1   40.30    8.00
 -15  -5   1   21.00    8.10
 -15  -5   1   15.40    4.50
 -15  -5   1   21.30    6.70
  15  -5  -1   28.80    7.80
  15  -5  -1   17.50    6.90
 -15   5   1   29.20    6.50
  15   5  -1   23.40    5.90
 -15   5   1   14.10    7.90
  13  -5  -1   62.29    8.40
 -13  -5   1  107.19   13.10
 -13  -5   1   86.39    8.10
 -13  -5   1   90.29   10.60
 -13  -5   1   94.29   10.50
  13  -5  -1   76.79   10.00
 -13   5   1   78.09    8.90
  11  -5  -1   97.59   10.40
 -11  -5   1   91.39    8.20
 -11  -5   1   61.19    8.80
 -11  -5   1   74.59    8.60
 -11  -5   1   92.29   10.10
  11  -5  -1  100.19   10.50
  11   5  -1   90.69    6.50
 -11   5   1  103.19   10.10
   9  -5  -1   21.10    5.60
  -9  -5   1    9.90    4.90
  -9  -5   1   13.60    4.20
  -9  -5   1   13.90    5.20
  -9  -5   1    6.00    5.70
   9  -5  -1   16.50    5.70
  -9   5   1   13.90    5.50
   9   5  -1   11.90    3.20
  -7  -5   1  129.09    9.80
  -7  -5   1  135.29   10.50
   7  -5  -1  134.39   10.00
   7  -5  -1  125.49    9.40
  -7  -5   1  131.39    7.20
  -7  -5   1  144.69    8.10
   7   5  -1  133.79    6.70
  -7   5   1  118.09    9.40
   7   5  -1  134.59    7.50
   5  -5  -1   47.20    6.30
  -5  -5   1   46.90    6.20
   5  -5  -1   44.30    5.50
  -5  -5   1   55.89    7.70
  -5  -5   1   52.99    5.50
  -5  -5   1   47.60    5.20
  -5   5   1   38.80    5.20
   5   5  -1   44.60    5.00
   5   5  -1   46.20    4.60
  -5   5   1   44.90    5.80
  -3  -5   1   98.49    7.10
  -3  -5   1  104.39    7.90
   3  -5  -1  122.89    8.20
   3  -5  -1  123.19    8.00
  -3  -5   1  101.69    6.50
  -3   5   1  121.19    8.20
   3   5  -1  110.59    6.60
  -3   5   1  127.69    8.40
   3   5  -1  103.99    7.40
  -1  -5   1  339.87   13.60
   1  -5  -1  351.66   13.40
   1  -5  -1  350.86   14.70
  -1  -5   1  354.36   14.60
   1   5  -1  345.47   13.70
   1   5  -1  370.06   13.20
  -1   5   1  363.86   13.90
  -1   5   1  354.66   13.50
   1  -5   1  224.98   11.20
  -1  -5  -1  199.48    9.40
   1  -5   1  224.88   10.90
  -1  -5  -1  219.18    8.90
  -1  -5  -1  201.68   10.90
  -1  -5  -1  194.18   10.90
   1   5   1  209.68    9.80
  -1   5  -1  215.98   10.80
   1   5   1  203.18    9.80
   3  -5   1  898.21   29.00
  -3  -5  -1  854.41   26.00
   3  -5   1  898.31   28.20
  -3  -5  -1  897.21   26.30
  -3  -5  -1  884.21   28.30
   3   5   1  874.81   26.20
  -3   5  -1  864.51   27.70
   3   5   1  859.81   26.20
   5  -5   1  123.99    9.60
   5  -5   1  126.39    9.30
  -5  -5  -1  101.39    6.30
  -5  -5  -1   87.59    8.40
  -5  -5  -1   97.39    8.90
  -5  -5  -1  100.69    6.80
   5   5   1  104.09    6.70
   5   5   1  106.29    7.30
  -5   5  -1  111.99    9.30
  -7  -5  -1  341.37   13.50
  -7  -5  -1  332.67   11.70
  -7  -5  -1  327.37   15.20
   7  -5   1  323.77   15.60
   7  -5   1  326.67   16.10
  -7  -5  -1  313.87   15.60
  -7  -5  -1  319.27   15.30
   7   5   1  326.47   13.00
   7   5   1  330.87   12.00
  -7   5  -1  335.27   15.30
  -9  -5  -1   70.19    9.00
  -9  -5  -1   83.49    7.40
   9  -5   1   61.19    8.20
  -9  -5  -1   82.89    9.10
   9  -5   1   68.09    9.40
  -9  -5  -1   74.09   10.10
   9   5   1   77.49    7.50
  -9   5  -1   81.79    8.90
 -11  -5  -1   30.10    7.60
  11  -5   1   56.89    9.20
 -11  -5  -1   30.80    5.20
 -11  -5  -1   36.30    7.10
  11  -5   1   62.29    9.60
 -11  -5  -1   39.10    7.30
  11   5   1   37.70    5.50
 -11   5  -1   61.89    8.40
 -13  -5  -1   76.19    8.20
 -13  -5  -1   66.09    9.10
  13  -5   1   86.29   10.80
 -13  -5  -1   87.39   11.60
  13  -5   1   86.69   10.90
 -13   5  -1   89.59    9.70
 -13   5  -1   69.19    8.50
  13   5   1   86.19    8.50
 -15  -5  -1   21.70    6.10
  15  -5   1    6.80    6.10
  15  -5   1   13.60    7.70
 -15  -5  -1   19.70    6.70
 -15  -5  -1   25.90    9.20
  15   5   1   19.60    6.80
 -15   5  -1   21.30    6.00
  17  -5   1  250.47   16.70
 -17  -5  -1  225.28   14.60
 -17  -5  -1  248.38   19.90
 -17  -5  -1  231.68   17.20
  17  -5   1  241.28   17.70
 -17   5  -1  245.08   16.20
  17   5   1  238.48   16.50
  19  -5   1    2.40    6.40
  19  -5   1    3.40    6.80
 -19  -5  -1    0.10    8.50
 -19  -5  -1   -1.90    6.10
 -19  -5  -1    5.50    6.10
 -19   5  -1   -3.10    5.30
  19   5   1    7.10    7.20
 -20  -6   1  138.49   19.40
  20  -6  -1  129.09   15.00
  20  -6  -1  109.89   13.10
 -20  -6   1  103.79   14.30
 -20  -6   1  121.79   12.20
 -20   6   1  103.09   12.70
  20   6  -1  121.99   12.80
  18  -6  -1   12.30    8.30
 -18  -6   1   14.80    9.20
 -18  -6   1    8.50    5.70
 -18  -6   1   11.00    7.90
  18  -6  -1   14.80    7.60
  18   6  -1   12.90    6.20
 -18   6   1   22.70    7.40
  16  -6  -1  197.58   15.90
 -16  -6   1  195.08   18.10
 -16  -6   1  178.78   12.50
  16  -6  -1  210.18   15.70
 -16  -6   1  197.78   15.80
 -16   6   1  197.88   14.40
 -14  -6   1  141.39   10.80
 -14  -6   1  136.99   13.70
  14  -6  -1  166.48   13.70
 -14  -6   1  132.79   15.40
  14  -6  -1  152.58   13.60
 -14   6   1  160.98   12.40
 -12  -6   1  122.69   14.00
 -12  -6   1  122.59   11.80
  12  -6  -1  122.39   12.20
  12  -6  -1   92.99   12.00
 -12  -6   1  113.29   12.40
 -12  -6   1  116.19    9.90
 -12   6   1  101.29   10.90
  10  -6  -1   83.49   10.00
 -10  -6   1   64.79    7.30
  10  -6  -1   96.79   10.70
 -10  -6   1   68.89    9.80
 -10  -6   1   45.90    7.40
  10   6  -1   72.19    6.30
 -10   6   1   85.99    9.40
  -8  -6   1  103.59    7.90
   8  -6  -1   97.29   10.00
   8  -6  -1   93.39    9.90
  -8  -6   1   88.09   10.40
  -8  -6   1  105.29   11.50
   8   6  -1   92.29    6.80
  -8   6   1   86.19   10.30
   8   6  -1  102.79    8.10
  -6  -6   1  928.01   28.60
   6  -6  -1  881.31   29.50
  -6  -6   1  886.91   29.80
  -6  -6   1  912.21   27.50
  -6  -6   1  861.71   31.30
   6  -6  -1  889.91   30.50
   6   6  -1  888.91   26.30
  -6   6   1  883.21   29.50
   6   6  -1  921.11   27.50
  -4  -6   1  110.29    9.30
  -4  -6   1   84.29    9.90
  -4  -6   1  104.89    7.20
  -4  -6   1  102.39    8.10
   4  -6  -1  125.29    9.40
   4  -6  -1  111.69    9.20
   4   6  -1  109.99    8.60
  -4   6   1  123.69    9.40
  -4   6   1  111.59    9.70
   4   6  -1  105.49    7.50
  -2  -6   1   26.90    7.00
  -2  -6   1   23.00    5.90
  -2  -6   1   19.10    5.00
   2  -6  -1   23.00    5.90
   2  -6  -1   21.70    5.10
  -2  -6   1   27.10    4.70
   2   6  -1   27.90    5.50
  -2   6   1   26.10    5.60
  -2   6   1   24.70    5.40
   2   6  -1   21.00    4.40
   0  -6  -1  292.47   11.30
   0  -6  -1  292.37   14.50
   0  -6   1  267.97   13.20
   0  -6  -1  282.87   13.90
   0  -6   1  264.97   13.60
   0  -6  -1  284.47   12.60
   0   6   1  286.87   13.00
   0   6   1  289.57   12.70
   0   6  -1  289.37   13.40
   0   6  -1  274.37   12.30
   2  -6   1  107.79    9.80
  -2  -6  -1  116.09    9.90
  -2  -6  -1  107.39    7.80
   2  -6   1  119.79    9.90
  -2  -6  -1  111.09    7.00
   2   6   1  109.09    8.50
  -2   6  -1  115.19    9.80
   2   6   1  110.79    8.10
  -4  -6  -1   76.59    6.40
  -4  -6  -1   91.79   10.20
  -4  -6  -1   81.19    6.80
   4  -6   1   88.69    9.70
   4  -6   1  108.29   10.40
  -4   6  -1   81.09    9.60
   4   6   1   75.79    7.70
   4   6   1   77.09    7.60
   6  -6   1   72.09    9.50
  -6  -6  -1   62.99    6.60
  -6  -6  -1   70.69    8.50
   6  -6   1   60.49    8.30
  -6  -6  -1   70.29    9.60
  -6  -6  -1   67.19    6.30
   6   6   1   61.59    7.30
  -6   6  -1   79.09    9.10
   6   6   1   71.29    7.80
  -8  -6  -1   23.00    6.20
  -8  -6  -1   28.70    7.00
   8  -6   1   68.09    9.60
  -8  -6  -1   33.30    5.40
   8  -6   1   49.00    8.40
   8   6   1   34.10    5.00
  -8   6  -1   57.89    8.80
   8   6   1   45.50    5.90
 -10  -6  -1   28.50    7.50
 -10  -6  -1   24.60    7.90
  10  -6   1   16.10    7.40
 -10  -6  -1   25.50    6.00
  10  -6   1   18.20    6.90
 -10  -6  -1   28.30    7.30
 -10   6  -1   20.50    7.40
  10   6   1   26.30    5.50
 -12  -6  -1    7.30    6.50
 -12  -6  -1    6.50    4.50
  12  -6   1    5.20    7.70
 -12  -6  -1   12.20    7.50
  12  -6   1    9.00    6.40
 -12  -6  -1   11.90    6.80
 -12   6  -1   15.80    6.80
  14  -6   1   38.40    9.70
 -14  -6  -1   42.20    8.80
 -14  -6  -1   45.80    7.40
 -14  -6  -1   61.79   11.20
  14  -6   1   29.30    8.20
 -14   6  -1   54.99    9.00
 -14   6  -1   29.30    6.70
  16  -6   1   73.89   11.40
 -16  -6  -1   73.09    9.50
  16  -6   1  116.09   13.70
 -16  -6  -1   57.59   10.10
 -16  -6  -1   66.69   11.80
 -16   6  -1   97.59   11.30
  16   6   1   90.99   11.10
  18  -6   1   10.20    7.80
 -18  -6  -1    8.30    6.30
 -18  -6  -1   10.20    9.50
 -18  -6  -1    2.20    7.30
  18  -6   1    7.60    7.90
 -18   6  -1   11.20    6.70
  18   6   1   16.90    7.90
 -19  -7   1   21.10   11.10
  19  -7  -1   21.70   10.00
 -19  -7   1   27.60    7.80
  19  -7  -1   28.60    9.80
 -19  -7   1   22.50    9.40
 -19   7   1   19.30    7.40
  19   7  -1   23.10    7.20
  17  -7  -1  171.28   16.70
 -17  -7   1  180.08   14.00
 -17  -7   1  220.28   18.40
 -17  -7   1  200.78   19.00
  17  -7  -1  206.88   17.80
 -17   7   1  193.28   15.70
 -15  -7   1   27.70   10.50
 -15  -7   1   16.30    6.20
 -15  -7   1    5.80    7.40
 -15  -7   1    9.70    8.10
  15  -7  -1    2.00    7.80
  15  -7  -1   12.00    7.40
 -15   7   1   18.50    6.90
  13  -7  -1    3.30    6.50
 -13  -7   1    4.40    5.20
 -13  -7   1   -1.00    6.30
 -13  -7   1    4.50    7.70
  13  -7  -1    0.40    6.80
 -13   7   1    6.10    6.40
 -11  -7   1   29.40    9.30
  11  -7  -1   12.40    6.90
 -11  -7   1   23.10    7.20
  11  -7  -1   12.60    7.20
 -11  -7   1   25.20    6.60
 -11   7   1   14.70    7.00
  -9  -7   1   44.50    8.50
  -9  -7   1   34.10    6.30
   9  -7  -1   35.30    7.90
  -9  -7   1   34.40    8.80
   9  -7  -1   44.00    8.70
   9   7  -1   40.00    5.80
  -9   7   1   42.00    8.40
   9   7  -1   37.00    5.30
  -7  -7   1  306.47   14.20
  -7  -7   1  304.27   17.60
   7  -7  -1  301.67   16.50
  -7  -7   1  285.77   16.30
   7  -7  -1  291.47   15.90
   7   7  -1  285.87   12.00
  -7   7   1  294.17   16.30
   7   7  -1  298.07   13.70
   5  -7  -1   10.70    6.10
  -5  -7   1    3.50    4.30
   5  -7  -1    6.50    6.00
  -5  -7   1   11.20    6.90
  -5  -7   1    2.80    4.90
   5   7  -1    4.20    5.40
   5   7  -1    4.30    4.30
  -5   7   1    6.90    6.10
  -5   7   1    5.80    6.30
  -3  -7   1   55.99    9.30
   3  -7  -1   69.29    9.20
  -3  -7   1   58.19    6.60
  -3  -7   1   66.19    7.80
   3  -7  -1   76.09    8.60
  -3  -7   1   67.59    9.00
   3   7  -1   60.39    7.50
  -3   7   1   63.59    8.20
   3   7  -1   56.19    6.50
  -3   7   1   75.09    8.80
   1  -7  -1    3.80    5.70
  -1  -7   1    3.50    7.30
   1  -7  -1    3.20    4.90
  -1  -7   1    7.20    5.60
   1  -7  -1    3.20    3.60
  -1  -7   1    0.30    5.30
  -1   7   1   -2.10    5.30
  -1   7   1    4.10    5.50
   1   7  -1   -0.80    5.40
   1   7  -1    1.90    4.80
  -1  -7  -1  117.49    7.70
  -1  -7  -1  120.89   10.90
   1  -7   1  127.49   11.30
  -1  -7  -1  114.49   11.70
  -1  -7  -1  110.59    9.50
   1  -7   1  109.79   10.40
   1   7   1  119.29   10.30
   1   7   1  110.79    9.40
  -1   7  -1  116.39   11.00
   3  -7   1   85.39   10.20
  -3  -7  -1   35.40    6.80
  -3  -7  -1   51.69    6.00
  -3  -7  -1   50.39    6.30
   3  -7   1   75.39    9.70
  -3   7  -1   83.49    9.60
   3   7   1   52.09    6.70
   3   7   1   46.90    6.10
   5  -7   1   97.49   11.30
  -5  -7  -1   93.59   10.80
  -5  -7  -1  107.59    8.60
  -5  -7  -1   91.49    7.70
  -5  -7  -1  115.09   12.00
   5  -7   1   94.09   11.50
  -5   7  -1   95.49   11.30
   5   7   1   95.69    9.20
   5   7   1   82.99    8.70
   7  -7   1   67.09   10.30
   7  -7   1   51.49    9.20
  -7  -7  -1   38.60    7.90
  -7  -7  -1   44.30    6.40
  -7  -7  -1   48.30    8.30
   7   7   1   50.49    6.60
  -7   7  -1   73.09   10.60
   7   7   1   37.00    5.90
   9  -7   1  145.49   13.20
  -9  -7  -1  123.49   12.40
   9  -7   1  137.39   13.90
  -9  -7  -1  121.29   12.60
  -9  -7  -1  122.19    9.50
  -9   7  -1  122.19   12.50
   9   7   1  120.69    9.50
   9   7   1  117.39    8.90
  11  -7   1   53.49    9.80
 -11  -7  -1   47.60    7.60
  11  -7   1   52.39   10.30
 -11  -7  -1   62.99   10.40
 -11  -7  -1   58.19    9.30
 -11   7  -1   60.69    9.30
 -13  -7  -1   68.09    9.00
  13  -7   1   51.09   10.70
 -13  -7  -1   85.29   12.20
 -13  -7  -1   95.49   13.80
 -13   7  -1   66.69    9.70
 -15  -7  -1    9.10    7.90
 -15  -7  -1   19.40    6.10
  15  -7   1   21.00    8.60
  15  -7   1   23.00   10.30
 -15  -7  -1   20.90    9.00
 -15   7  -1   22.60    6.80
 -17  -7  -1   48.30    8.90
  17  -7   1   50.19   10.70
  17  -7   1   69.29   12.20
 -17  -7  -1   18.80    9.20
 -17  -7  -1   47.60   11.50
  17   7   1   41.30    8.40
 -17   7  -1   61.69   10.30
 -18  -8   1    7.60    6.60
  18  -8  -1    3.40    8.60
  18  -8  -1   -2.10    9.10
 -18  -8   1    0.80    9.30
 -18   8   1    3.20    6.20
 -16  -8   1   16.70    7.00
  16  -8  -1    6.10    8.10
 -16  -8   1   13.10    9.60
 -16  -8   1   11.30   10.40
  16  -8  -1    8.30    9.30
 -14  -8   1  127.59   15.30
  14  -8  -1   59.99   10.90
  14  -8  -1   70.19   11.20
 -14  -8   1  114.89   11.30
 -14   8   1   87.79   10.90
  12  -8  -1   76.99   11.00
 -12  -8   1  100.79   12.50
  12  -8  -1   83.19   12.10
 -12  -8   1  102.89   13.80
 -12  -8   1   93.09    9.50
 -12   8   1   87.49   10.90
 -10  -8   1   34.10    8.40
 -10  -8   1   53.99   11.10
 -10  -8   1   42.30    7.60
  10  -8  -1   26.50    8.30
  10  -8  -1   24.50    7.90
 -10   8   1   21.70    8.10
  10   8  -1   26.60    6.40
  -8  -8   1   27.50    8.60
   8  -8  -1   28.00    8.30
  -8  -8   1   38.10    8.30
   8  -8  -1   28.70    8.40
  -8  -8   1   31.30    6.50
  -8   8   1   36.20    8.80
   8   8  -1   33.60    6.50
   6  -8  -1  137.09   12.90
  -6  -8   1  161.88   14.80
  -6  -8   1  150.38   10.10
  -6  -8   1  142.89   13.90
   6  -8  -1  122.99   12.10
   6   8  -1  144.09   11.40
  -6   8   1  143.69   13.50
   6   8  -1  130.29    9.30
  -4  -8   1   93.09   11.00
  -4  -8   1   77.19    7.90
   4  -8  -1   97.19   11.60
   4  -8  -1  104.59   11.10
   4   8  -1   67.39    8.20
  -4   8   1  113.19   11.70
  -4   8   1  108.99   12.30
   4   8  -1   98.19   10.60
   2  -8  -1  100.09   10.80
  -2  -8   1  102.49   11.10
  -2  -8   1   86.59    8.10
   2  -8  -1   81.09   10.70
  -2  -8   1   94.49   12.90
   2   8  -1   93.09    9.10
   2   8  -1   99.89   11.20
  -2   8   1   78.29    8.90
  -2   8   1   72.39    9.10
   0  -8  -1   59.89    8.20
   0  -8   1   42.90    8.50
   0  -8   1   38.80    8.10
   0  -8  -1   66.29   10.50
   0  -8  -1   54.89    6.70
   0  -8  -1   56.49    9.40
   0   8  -1   40.70    7.50
   0   8   1   44.00    8.10
   0   8   1   53.89    8.20
  -2  -8  -1   23.70    6.10
  -2  -8  -1   31.40    5.50
   2  -8   1   42.10    8.60
   2  -8   1   43.40    9.20
  -2  -8  -1   29.80    7.60
  -2   8  -1   27.30    7.60
   2   8   1   36.30    6.60
   2   8   1   31.80    7.00
   4  -8   1    7.70    7.00
  -4  -8  -1    7.20    5.20
  -4  -8  -1    6.50    7.70
   4  -8   1   18.20    8.30
  -4  -8  -1    7.80    6.70
  -4  -8  -1   11.80    5.00
   4   8   1    6.90    6.00
   4   8   1   11.20    5.40
  -4   8  -1    7.80    6.90
   6  -8   1   92.89   11.40
  -6  -8  -1   90.69   10.90
  -6  -8  -1  102.69    8.70
  -6  -8  -1   86.49   11.60
   6  -8   1   92.19   11.60
   6   8   1   93.09    9.30
   6   8   1   91.89   10.00
  -6   8  -1  106.79   12.00
   8  -8   1   27.00    8.80
   8  -8   1   37.30   10.10
  -8  -8  -1   32.90    8.60
  -8  -8  -1   28.90    6.50
  -8  -8  -1   26.50    8.40
   8   8   1   31.80    6.40
  -8   8  -1   27.30    8.30
   8   8   1   29.70    6.10
 -10  -8  -1  177.98   12.10
 -10  -8  -1  171.28   15.10
  10  -8   1  165.98   16.30
 -10  -8  -1  158.48   14.90
  10  -8   1  147.39   14.50
  10   8   1  155.38   10.70
 -10   8  -1  154.18   14.40
  12  -8   1   78.19   12.60
 -12  -8  -1   86.99    9.90
  12  -8   1   63.39   11.40
 -12  -8  -1  117.69   13.90
 -12  -8  -1   98.19   13.40
 -12   8  -1   93.69   12.00
 -14  -8  -1    0.00    7.90
 -14  -8  -1    6.80    6.00
 -14  -8  -1    5.60    8.90
  14  -8   1   -5.50    7.10
  14  -8   1    1.80   10.00
 -14   8  -1    5.60    7.00
 -16  -8  -1   45.50   11.50
 -16  -8  -1   34.20    8.30
  16  -8   1   22.10   10.60
  16  -8   1   17.20    9.50
 -16   8  -1   17.60    6.90
  17  -9  -1   51.79   12.10
 -17  -9   1   40.50   11.00
 -17  -9   1   78.59   14.50
  17  -9  -1   33.30   12.00
 -17  -9   1   58.29   10.70
  15  -9  -1   81.89   13.60
 -15  -9   1   70.69   10.40
 -15  -9   1   90.19   15.10
 -15  -9   1  102.49   14.20
  15  -9  -1   85.99   14.00
 -15   9   1  111.49   13.10
 -13  -9   1   54.49   11.10
  13  -9  -1   38.80   10.70
 -13  -9   1   70.29   10.40
 -13  -9   1   93.89   13.40
  13  -9  -1   35.80   10.00
 -13   9   1   49.99    9.50
  11  -9  -1   49.80   11.40
 -11  -9   1   29.90    7.20
 -11  -9   1   31.60    9.00
  11  -9  -1   26.60    9.40
 -11  -9   1   13.50    8.20
 -11   9   1   39.70    9.10
  11   9  -1   28.70    6.70
  -9  -9   1   31.60    7.00
  -9  -9   1   38.90    9.50
   9  -9  -1   16.60    8.80
   9  -9  -1   21.90    8.60
  -9  -9   1   21.30    8.30
   9   9  -1   19.50    6.90
  -9   9   1   37.50    9.80
   7  -9  -1   26.80    9.70
  -7  -9   1   21.00    8.20
   7  -9  -1   22.10    8.50
  -7  -9   1   18.20    6.00
  -7  -9   1   12.80    7.70
   7   9  -1   17.50    6.50
  -7   9   1   21.50    8.70
  -5  -9   1  171.78   15.50
  -5  -9   1  179.18   11.30
   5  -9  -1  190.08   14.80
   5  -9  -1  177.78   14.40
   5   9  -1  175.98   12.80
   5   9  -1  176.78   11.10
  -5   9   1  198.58   15.00
  -3  -9   1   94.89   12.50
  -3  -9   1   91.09    8.40
   3  -9  -1   85.59   11.70
   3  -9  -1   78.59    9.80
  -3  -9   1   94.49   11.80
  -3   9   1   65.59    9.50
  -3   9   1   96.69   11.70
   3   9  -1   94.89    9.60
   3   9  -1  105.39   11.30
   1  -9  -1  232.28   11.90
   1  -9  -1  237.48   15.70
   1  -9  -1  224.78   14.50
  -1  -9   1  175.68   16.60
  -1  -9   1  225.98   12.50
  -1  -9   1  210.68   15.40
   1  -9  -1  173.58   15.90
   1   9  -1  214.48   14.50
  -1   9   1  225.28   14.00
  -1   9   1  222.18   15.20
  -1  -9  -1    0.10    6.90
  -1  -9  -1   -5.00    3.70
   1  -9   1  -10.30    6.20
  -1  -9  -1    4.40    6.50
   1  -9   1   -0.30    7.00
  -1  -9  -1    2.40    6.10
   1   9   1    5.90    5.50
  -1   9  -1   -1.90    6.20
   1   9   1   -4.90    6.10
  -3  -9  -1   39.60    7.70
  -3  -9  -1   74.89   10.80
   3  -9   1   40.40    8.90
   3  -9   1   57.89   10.50
  -3  -9  -1   62.89    7.90
  -3   9  -1   40.10    8.90
   3   9   1   64.29    9.50
   3   9   1   55.79    7.90
   5  -9   1   27.30    8.70
   5  -9   1   17.70    9.20
  -5  -9  -1   16.30    5.30
  -5  -9  -1    8.80    6.60
  -5  -9  -1    8.30    8.00
   5   9   1   21.80    5.80
  -5   9  -1   15.90    8.40
   5   9   1   12.90    6.80
   7  -9   1  323.07   20.70
  -7  -9  -1  344.57   16.40
  -7  -9  -1  349.37   20.20
   7  -9   1  320.27   20.00
   7   9   1  362.16   17.10
  -7   9  -1  337.67   19.90
   9  -9   1   54.89   11.20
  -9  -9  -1   37.30    9.30
  -9  -9  -1   15.00    7.70
   9  -9   1   43.10   12.10
  -9  -9  -1   37.20    7.00
  -9   9  -1   44.70   10.10
   9   9   1   44.30    7.00
 -11  -9  -1   38.10   11.00
  11  -9   1   26.40   11.10
 -11  -9  -1   33.30    7.80
 -11  -9  -1   28.90   10.00
  11  -9   1   13.70    8.50
  11   9   1   22.00    6.50
 -11   9  -1   28.20    9.30
 -13  -9  -1   -1.40    7.80
  13  -9   1   -8.10    9.90
  13  -9   1   -4.10    8.10
 -13  -9  -1   -0.80    8.50
 -13  -9  -1    1.40    5.60
 -13   9  -1    0.10    7.50
  15  -9   1    7.50   11.00
 -15  -9  -1   29.60   11.20
  15  -9   1    2.90    8.60
 -15  -9  -1   14.30    6.80
 -15  -9  -1   12.60   10.00
 -14 -10   1   71.59   13.00
  14 -10  -1   40.30   12.90
 -14 -10   1   25.00   10.10
 -14 -10   1   56.79   10.20
  14 -10  -1   54.29   12.10
 -14  10   1   58.69   11.20
  12 -10  -1   22.80   11.10
 -12 -10   1   25.80   10.00
 -12 -10   1   10.80    6.50
 -12 -10   1   13.10    8.90
  12 -10  -1   31.10   10.20
 -12  10   1   31.90    9.40
  10 -10  -1   13.50   10.00
  10 -10  -1   14.80    8.50
 -10 -10   1   23.10    9.00
 -10 -10   1   15.80    9.50
 -10 -10   1   19.60    6.90
 -10  10   1   11.70    8.40
  10  10  -1   20.60    7.10
  -8 -10   1   12.30    8.40
  -8 -10   1    2.60    7.90
  -8 -10   1    8.10    5.90
   8 -10  -1    5.30    7.90
   8 -10  -1    1.80    9.40
   8  10  -1    7.20    6.60
  -8  10   1    3.70    8.30
  -6 -10   1   54.09   10.90
  -6 -10   1   60.59    8.70
  -6 -10   1   28.60    9.00
   6 -10  -1   46.40   10.20
   6 -10  -1   89.49   13.50
   6  10  -1   62.49    9.50
  -6  10   1   44.60   10.30
   4 -10  -1   33.90    9.30
   4 -10  -1   20.10    8.90
  -4 -10   1   39.00    7.80
  -4 -10   1   50.39   10.40
   4  10  -1   38.90    9.20
  -4  10   1   17.20    8.80
   4  10  -1   33.10    6.80
  -2 -10   1   48.00   10.50
   2 -10  -1   30.30    5.60
   2 -10  -1   22.80    7.30
   2 -10  -1   34.50   10.00
   2 -10  -1   53.19   10.90
  -2 -10   1   32.50    6.40
  -2 -10   1   17.00    7.80
  -2 -10   1   37.60   10.00
   2  10  -1   45.40    9.00
  -2  10   1   51.79    9.20
  -2  10   1   45.70    9.60
   0 -10  -1    6.60    7.10
   0 -10   1   31.20   10.20
   0 -10   1   16.60    8.50
   0 -10  -1   20.30    8.50
   0 -10  -1   10.20    4.60
   0 -10  -1    2.00    6.50
   0 -10   1    4.70    7.70
   0 -10   1   13.70    5.40
   0  10   1   14.30    6.30
   0  10   1   21.10    8.20
   0  10  -1   20.00    8.40
   2 -10   1    4.30    8.10
   2 -10   1    9.50    8.20
  -2 -10  -1    6.60    6.60
  -2 -10  -1   -0.60    4.30
   2  10   1    5.50    5.60
  -2  10  -1    5.40    8.10
   2  10   1   -0.80    7.40
   4 -10   1   95.69   13.00
   4 -10   1  115.49   14.50
  -4 -10  -1   84.09   12.40
  -4 -10  -1   88.29    9.00
   4  10   1   98.59   11.00
  -4  10  -1   92.09   12.30
  -6 -10  -1   71.19   12.00
  -6 -10  -1   62.39    8.70
   6 -10   1   41.90   11.80
  -6 -10  -1   38.80    9.20
   6 -10   1   38.30    9.60
   6  10   1   61.69    9.70
  -6  10  -1   58.09   10.80
  -8 -10  -1  307.67   16.40
   8 -10   1  333.67   22.70
   8 -10   1  262.67   19.70
  -8 -10  -1  332.07   21.90
   8  10   1  316.57   16.60
  -8  10  -1  300.47   20.30
  10 -10   1   -2.50   11.10
  10 -10   1    9.30    8.80
 -10 -10  -1    1.90    7.50
 -10 -10  -1    4.90    5.70
 -10 -10  -1    1.00    8.80
  10  10   1    4.40    6.00
 -10  10  -1    4.40    8.30
 -12 -10  -1    1.80    6.30
 -12 -10  -1   -3.50    7.40
  12 -10   1  -13.90   10.80
  12 -10   1   -0.60    8.50
 -12 -10  -1    0.80    8.70
 -12  10  -1    3.30    8.80
 -11 -11   1   15.30    9.40
  11 -11  -1   12.00   11.80
 -11 -11   1    7.20    6.70
 -11 -11   1   17.00    9.60
  11 -11  -1   21.10   10.70
  11  11  -1   30.30    7.70
 -11  11   1   16.60    9.00
  -9 -11   1    2.30    5.90
   9 -11  -1   -5.30    7.70
  -9 -11   1    0.60    7.90
  -9 -11   1    1.90    9.60
   9 -11  -1   -2.90    9.50
   9  11  -1   -1.10    7.10
  -9  11   1    1.20    8.90
   7 -11  -1   34.50   11.70
  -7 -11   1   17.00    9.10
  -7 -11   1   27.10   10.60
   7 -11  -1   34.70   10.80
  -7 -11   1   23.30    6.90
   7  11  -1   49.50    9.50
  -7  11   1   31.00    9.70
  -5 -11   1   16.80    5.70
  -5 -11   1   37.30    9.90
  -5 -11   1   49.90   12.70
   5 -11  -1   28.40   10.20
   5 -11  -1   38.00   11.00
   5  11  -1   45.90   10.30
  -5  11   1   23.20   10.10
  -3 -11   1   26.20    9.10
  -3 -11   1   15.40    6.00
   3 -11  -1   68.39   13.10
  -3 -11   1    4.90    7.10
   3 -11  -1   27.20    5.90
   3 -11  -1   26.80    8.70
  -3  11   1   28.00   10.10
   3  11  -1   53.19   10.30
   1 -11  -1   50.39   11.00
   1 -11  -1   32.40    6.20
  -1 -11   1   67.39   12.30
  -1 -11   1   70.39   12.80
   1 -11  -1   23.70    8.40
  -1 -11   1   43.20    7.10
  -1 -11   1   50.69   14.50
   1 -11  -1   61.79   11.80
  -1  11   1   58.79   11.10
  -1  11   1   62.99    9.30
   1  11  -1   70.59   11.30
  -1 -11  -1   -3.90    4.10
   1 -11   1   -9.70    8.10
   1 -11   1   -0.90    7.80
  -1 -11  -1    5.90    7.00
   1 -11   1   -3.30    4.90
   1 -11   1    6.00    8.60
  -1  11  -1    2.60    8.60
   1  11   1  -12.50    8.00
   1  11   1    0.60    5.90
   3 -11   1   60.09   12.40
  -3 -11  -1   12.20    7.00
   3 -11   1   51.49   12.30
  -3 -11  -1   17.30    5.30
  -3  11  -1   27.10   10.50
   3  11   1   32.20    9.60
  -5 -11  -1   57.89    8.50
   5 -11   1   24.00    9.60
   5 -11   1   46.30   12.50
  -5 -11  -1   73.59   13.30
  -5 -11  -1   32.30    9.30
   5  11   1   64.19   11.00
  -5  11  -1   38.20   11.10
   7 -11   1  -10.30   10.40
  -7 -11  -1   13.00    9.40
  -7 -11  -1    3.30    5.50
   7 -11   1   -3.00    8.20
  -7 -11  -1    4.60    7.80
  -7  11  -1    7.10   10.00
   7  11   1    1.60    7.70
  -9 -11  -1    7.90    8.30
   9 -11   1    6.60   12.00
  -9 -11  -1   12.80    6.70
   9 -11   1   14.80   10.00
  -9 -11  -1   24.20   10.80
  -9  11  -1   22.30   10.40
   9  11   1   18.60    7.80
  11 -11   1   -3.50    8.40
 -11 -11  -1   12.00   10.20
 -11 -11  -1    7.80    6.80
  -8 -12   1   30.10    7.80
   8 -12  -1   25.40   11.20
   8 -12  -1   22.70   11.90
  -8 -12   1   25.10   10.00
  -8 -12   1   54.19   12.20
  -8  12   1   25.90   10.50
   8  12  -1   60.99   11.10
  -6 -12   1    9.70   11.20
   6 -12  -1    7.90    9.70
   6 -12  -1    1.30   10.70
  -6 -12   1    4.10    8.00
  -6 -12   1    7.60    5.70
  -6  12   1   20.70   10.90
   6  12  -1   13.50    9.70
  -4 -12   1   22.70    9.30
   4 -12  -1   -7.40    8.60
  -4 -12   1    5.60    5.60
   4 -12  -1   -1.70    9.50
   4 -12  -1    7.10    9.40
  -4  12   1   18.20    9.50
   4  12  -1    9.60   10.20
  -2 -12   1   20.30   10.80
   2 -12  -1   14.80    9.90
  -2 -12   1   16.90    8.90
  -2 -12   1    6.90    5.90
   2 -12  -1   16.40    9.30
   2 -12  -1    1.10    9.00
  -2  12   1   12.50    9.80
   2  12  -1   28.50   10.40
   0 -12  -1    4.90    5.60
   0 -12  -1   20.50    9.00
   0 -12   1    6.70    6.20
   0 -12   1   -5.90    7.70
   0 -12   1    3.30    8.50
   0  12   1    8.60    9.60
   0  12   1   10.40    7.10
   0  12  -1    2.30    9.80
   2 -12   1   14.30   10.30
   2 -12   1   21.10    6.40
  -2 -12  -1    7.20    7.40
  -2 -12  -1   11.70    5.30
   2 -12   1   61.99   13.80
   2  12   1    5.40    8.20
   2  12   1   42.60   11.00
  -2  12  -1   36.40   10.40
   4 -12   1   76.89   14.00
  -4 -12  -1   44.00   10.60
   4 -12   1  100.89   16.10
  -4 -12  -1  136.89   16.50
  -4  12  -1   64.79   11.90
   4  12   1  100.99   13.20
   6 -12   1   17.00   10.30
  -6 -12  -1    0.30    5.80
   6 -12   1    7.20   11.00
  -6 -12  -1   18.70   10.80
  -6  12  -1    3.40   10.50
   6  12   1   15.20    9.00
 -24   0   2   35.90    9.60
  24   0  -2   44.00    9.70
  22   0  -2   33.60    7.80
 -22   0   2   33.50    8.70
 -20   0   2    0.70    4.50
  20   0  -2    0.90    4.10
  20   0  -2   -1.60    4.20
 -20   0   2   -1.80    3.50
 -18   0   2    4.90    4.20
  18   0  -2    8.30    4.70
 -18   0   2    8.40    4.20
  18   0  -2    9.10    4.30
  16   0  -2  195.98   11.80
 -16   0   2  195.98   14.80
 -16   0   2  180.78   10.90
 -16   0   2  207.08   12.80
  14   0  -2   11.50    4.00
 -14   0   2    7.70    4.90
 -14   0   2    6.60    3.60
 -14   0   2    9.60    3.50
 -12   0   2  128.29    8.40
 -12   0   2  125.89    7.50
  12   0  -2  129.09    7.80
 -12   0   2  129.69    9.90
 -10   0   2    2.70    2.90
  10   0  -2   -0.20    1.70
 -10   0   2    1.80    2.00
 -10   0   2   -0.40    1.70
  -8   0   2  253.57   10.00
  -8   0   2  230.48   10.90
   8   0  -2  231.08    9.00
  -8   0   2  234.48    9.00
  -6   0   2  612.64   16.80
   6   0  -2  623.14   17.60
  -6   0   2  601.14   19.40
   6   0  -2  617.54   16.80
  -6   0   2  628.84   17.80
  -6   0   2  609.74   18.50
  -4   0   2  592.54   16.10
  -4   0   2  617.54   16.70
   4   0  -2  614.64   16.40
  -4   0   2  599.44   17.10
  -4   0   2  610.04   16.40
   4   0  -2  593.24   16.80
   4   0  -2  606.04   16.10
  -4   0   2  618.64   17.80
  -4   0   2  608.24   16.40
   2   0  -2  360.16    9.50
  -2   0   2  351.76   10.20
  -2   0   2  353.46   10.10
   2   0  -2  364.96   10.20
  -2   0   2  362.96    9.80
  -2   0   2  365.66   10.30
   0   0   2 3036.90   77.39
   0   0   2 2905.01   78.79
   0   0   2 2977.10   80.89
   0   0  -2 3099.29   79.49
  -2   0  -2  412.76   12.20
   2   0   2  396.66   12.90
  -2   0  -2  414.06   12.00
   2   0   2  417.36   12.80
   2   0   2  389.46   12.00
   4   0   2  410.26   12.70
  -4   0  -2  418.16   12.90
   4   0   2  414.56   14.30
  -4   0  -2  423.56   13.40
   4   0   2  409.26   13.90
  -6   0  -2  209.28    8.00
  -6   0  -2  212.88    9.00
   6   0   2  199.38    7.80
   6   0   2  206.38    9.60
   6   0   2  213.08    9.50
   8   0   2  162.38    7.10
  -8   0  -2  161.38    7.20
  -8   0  -2  156.28    8.50
   8   0   2  166.18    9.30
   8   0   2  162.88    9.00
  10   0   2   59.09    6.50
  10   0   2   59.09    4.90
 -10   0  -2   62.79    6.20
 -10   0  -2   61.09    4.90
  10   0   2   60.49    7.10
 -12   0  -2  189.68   11.40
  12   0   2  179.18   11.80
  12   0   2  166.98   11.20
  12   0   2  186.48    8.50
  14   0   2  404.76   14.20
 -14   0  -2  419.96   19.10
  14   0   2  406.56   19.50
  14   0   2  398.16   18.40
 -16   0  -2  445.46   21.40
  16   0   2  451.25   20.50
  16   0   2  455.65   21.90
  18   0   2  178.48   14.80
 -18   0  -2  180.38   14.40
  18   0   2  177.98   14.10
  20   0   2   29.80    8.20
 -20   0  -2   31.60    9.10
  20   0   2   36.20    9.30
  23  -1  -2    7.30    5.40
 -23  -1   2    7.90    6.60
  23   1  -2    5.20    5.50
 -23   1   2    0.40    5.90
 -21  -1   2  191.68   15.50
 -21  -1   2  208.88   13.60
  21  -1  -2  238.28   15.40
  21  -1  -2  231.18   14.70
 -21   1   2  234.48   16.20
  21   1  -2  215.88   12.10
  21   1  -2  196.98   14.30
 -19  -1   2   61.29    9.40
  19  -1  -2   59.09    8.70
 -19  -1   2   48.00   10.50
 -19  -1   2   59.79    8.40
  19   1  -2   63.39    9.10
 -19   1   2   54.29    8.90
 -17  -1   2  119.89    9.20
 -17  -1   2  118.29   10.50
  17  -1  -2  124.29   10.10
 -17  -1   2  111.69   12.80
  17   1  -2  111.79    9.70
 -17   1   2  137.19   11.10
  17   1  -2  123.69    8.90
  15  -1  -2  127.09    7.70
 -15  -1   2   96.79   11.00
 -15  -1   2  106.89    8.00
  15  -1  -2  126.69    9.30
 -15  -1   2  103.59    9.20
  15   1  -2  105.69    8.70
 -15   1   2  125.09    8.50
  15   1  -2  113.69    8.10
 -15   1   2  121.89    9.60
  13  -1  -2   29.70    5.00
  13  -1  -2   39.40    4.60
 -13  -1   2   27.20    4.70
 -13  -1   2   25.20    5.00
 -13  -1   2   19.00    5.70
 -13   1   2   40.60    4.70
  13   1  -2   24.40    3.90
 -13   1   2   32.00    4.90
  13   1  -2   29.30    5.00
 -13   1   2   25.50    4.90
 -11  -1   2  233.38   13.00
 -11  -1   2  239.48   10.50
  11  -1  -2  274.27   11.40
 -11  -1   2  225.68   11.30
  11  -1  -2  247.98    9.30
 -11   1   2  270.47   11.90
 -11   1   2  278.77   10.80
 -11   1   2  256.97    9.50
  11   1  -2  233.68   10.70
  -9  -1   2  121.89    7.00
   9  -1  -2  119.69    6.60
   9  -1  -2  123.39    5.70
  -9  -1   2  120.79    6.30
  -9  -1   2  119.69    8.20
  -9   1   2  117.79    5.90
  -9   1   2  121.29    8.10
   9   1  -2  116.69    6.30
   9   1  -2  122.39    5.50
  -9   1   2  125.29    7.00
  -9   1   2  122.69    6.10
  -7  -1   2 1233.98   34.30
  -7  -1   2 1188.98   36.10
   7  -1  -2 1259.07   33.40
  -7  -1   2 1216.28   35.20
   7  -1  -2 1235.58   34.30
  -7   1   2 1260.27   33.90
  -7   1   2 1256.07   33.50
  -7   1   2 1221.28   34.90
  -7   1   2 1240.88   36.10
   7   1  -2 1250.47   34.20
   7   1  -2 1242.98   33.30
  -5  -1   2   47.90    3.50
  -5  -1   2   47.10    3.90
  -5  -1   2   50.99    3.20
  -5  -1   2   45.30    4.80
   5  -1  -2   55.79    3.30
   5  -1  -2   51.49    3.10
  -5   1   2   55.89    2.90
  -5   1   2   47.90    3.90
  -5   1   2   54.29    4.20
  -5   1   2   55.09    3.60
   5   1  -2   46.40    2.80
  -5   1   2   50.99    3.40
  -3  -1   2  244.28    7.80
   3  -1  -2  247.98    7.60
  -3  -1   2  236.88    6.70
   3  -1  -2  252.27    7.80
  -3  -1   2  245.78    7.70
   3  -1  -2  244.08    7.30
  -3  -1   2  245.68    7.30
  -3  -1   2  234.48    7.60
  -3  -1   2  237.48    8.60
  -3  -1   2  237.08    7.30
   3   1  -2  251.27    7.50
  -3   1   2  242.88    6.70
   3   1  -2  225.28    6.70
  -3   1   2  243.38    7.70
  -3   1   2  247.38    7.90
  -1  -1   2  189.28    6.50
   1  -1  -2  185.48    5.20
   1  -1  -2  187.58    5.90
   1  -1  -2  192.98    6.30
  -1  -1   2  189.88    6.30
  -1  -1   2  193.98    6.30
  -1   1   2  194.58    6.50
  -1   1   2  195.98    6.30
   1   1  -2  198.88    6.60
  -1  -1  -2  429.56   12.20
  -1  -1  -2  430.26   12.20
  -1  -1  -2  435.66   12.00
   1  -1   2  405.86   13.10
  -1  -1  -2  413.86   12.10
   1  -1   2  398.56   12.90
  -1  -1  -2  428.96   12.20
   1   1   2  414.56   12.70
   1   1   2  426.16   12.20
  -1   1  -2  398.26   12.90
   3  -1   2 1643.44   45.40
  -3  -1  -2 1707.73   44.30
  -3  -1  -2 1734.23   45.00
  -3  -1  -2 1679.23   45.20
  -3  -1  -2 1748.72   45.90
   3  -1   2 1640.64   46.30
   3   1   2 1653.43   44.30
   3   1   2 1688.43   46.20
   3   1   2 1688.23   45.30
  -5  -1  -2   65.29    3.60
  -5  -1  -2   67.49    5.80
  -5  -1  -2   59.79    4.50
   5  -1   2   84.49    5.90
  -5  -1  -2   67.09    4.50
   5  -1   2   76.59    5.50
  -5   1  -2   68.79    4.60
   5   1   2   65.09    3.60
   5   1   2   70.29    5.30
   5   1   2   63.59    5.10
  -5   1  -2   68.39    5.40
  -7  -1  -2  248.78    8.20
   7  -1   2  214.38    9.70
  -7  -1  -2  243.88   10.50
  -7  -1  -2  240.98    9.90
  -7  -1  -2  250.77   11.70
   7  -1   2  231.18   11.00
  -7   1  -2  226.18    9.70
   7   1   2  235.98    8.10
  -7   1  -2  221.28   10.00
   7   1   2  240.98   10.20
   7   1   2  233.38   11.00
   9  -1   2  950.60   27.90
   9  -1   2  947.61   30.90
  -9  -1  -2  981.50   30.30
  -9  -1  -2  958.00   29.10
   9   1   2  944.01   28.90
  -9   1  -2  899.51   27.80
   9   1   2  906.91   30.20
   9   1   2  890.11   26.00
  -9   1  -2  953.30   29.90
  11  -1   2  149.09   10.40
 -11  -1  -2  114.99    9.00
  11  -1   2  162.08   10.60
 -11  -1  -2  121.29    8.40
  11  -1   2  158.88    8.60
 -11   1  -2  136.99    9.40
 -11   1  -2  153.38    8.60
  11   1   2  132.69    9.70
  11   1   2  136.39    9.50
 -13  -1  -2    8.90    4.40
 -13  -1  -2    5.30    3.90
  13  -1   2   11.60    5.00
  13  -1   2    8.90    3.80
  13  -1   2    4.10    5.00
  13   1   2    7.80    5.00
  13   1   2    6.90    4.70
 -13   1  -2   12.50    4.60
 -15  -1  -2   85.49    9.20
  15  -1   2   80.79    7.00
  15  -1   2   96.99   10.70
  15  -1   2   93.09   10.20
  15   1   2   84.49    9.70
  15   1   2   91.39    9.90
 -15   1  -2   96.09    9.70
  17  -1   2   17.50    4.30
 -17  -1  -2   15.70    6.10
  17  -1   2   13.80    6.30
  17  -1   2   10.90    6.20
  17   1   2   14.70    6.00
  17   1   2   18.10    6.90
 -17   1  -2    8.50    5.60
  19  -1   2   84.99   12.50
  19  -1   2  103.19   12.40
 -19  -1  -2  101.19   12.10
 -19   1  -2  101.29   13.10
  19   1   2  100.99   11.50
  19   1   2   99.39   12.80
 -21  -1  -2   16.90    8.20
  21  -1   2   18.80    8.20
  21  -1   2   21.20    8.20
  21   1   2   21.70    8.40
 -21   1  -2   34.70    9.70
 -24  -2   2   14.50    6.70
  24  -2  -2   12.10    6.60
 -24  -2   2    8.40    7.50
 -24   2   2   15.30    7.80
  24   2  -2    6.30    6.40
  22  -2  -2   14.90    6.20
 -22  -2   2   19.30   10.90
 -22  -2   2   16.90    6.40
 -22  -2   2   10.20    6.60
  22   2  -2   16.00    6.90
 -22   2   2   15.20    7.10
 -20  -2   2  146.89   13.40
 -20  -2   2  169.28   11.80
  20  -2  -2  161.58   12.80
  20  -2  -2  160.58   10.20
 -20  -2   2  155.98   16.90
 -20   2   2  154.68   13.20
  20   2  -2  164.78   12.90
  18  -2  -2  159.78   11.90
 -18  -2   2  152.88   10.80
  18  -2  -2  152.58   10.10
 -18  -2   2  151.08   15.30
 -18  -2   2  163.48   12.60
  18   2  -2  157.58    8.50
  18   2  -2  149.79   11.60
 -18   2   2  159.48   12.20
  16  -2  -2   74.49    7.60
  16  -2  -2   63.99    8.10
 -16  -2   2   45.10    8.90
 -16  -2   2   43.80    7.20
 -16  -2   2   63.49    6.90
 -16   2   2   56.49    7.70
  16   2  -2   61.29    6.60
  16   2  -2   56.99    7.50
  16   2  -2   61.19    5.30
  14  -2  -2   19.30    4.90
 -14  -2   2   20.50    6.30
 -14  -2   2   18.20    4.80
 -14  -2   2   18.20    4.30
  14  -2  -2   22.20    4.60
  14   2  -2   22.80    5.20
  14   2  -2   20.70    3.30
  14   2  -2   24.70    4.00
 -14   2   2   18.40    4.70
 -14   2   2   23.50    4.80
 -12  -2   2   20.90    4.00
  12  -2  -2   26.60    4.90
  12  -2  -2   28.90    4.20
 -12  -2   2   22.60    4.50
 -12  -2   2   18.10    5.40
 -12   2   2   32.90    4.60
  12   2  -2   21.50    4.20
  12   2  -2   22.60    2.80
  12   2  -2   24.70    3.30
 -12   2   2   30.00    5.10
 -10  -2   2  100.09    8.80
 -10  -2   2   94.89    7.00
 -10  -2   2  100.99    6.30
  10  -2  -2  115.39    6.50
  10  -2  -2  117.19    7.30
  10   2  -2   94.19    4.80
 -10   2   2  116.99    6.70
 -10   2   2  108.69    7.10
  10   2  -2  101.19    6.60
  10   2  -2   99.09    4.90
  -8  -2   2  387.06   15.90
  -8  -2   2  382.36   14.20
   8  -2  -2  415.06   13.40
  -8  -2   2  373.46   13.50
  -8  -2   2  399.76   14.60
   8  -2  -2  421.16   14.30
   8   2  -2  387.06   11.30
   8   2  -2  379.16   11.90
  -8   2   2  417.66   13.50
  -6  -2   2   28.30    4.40
   6  -2  -2   31.00    3.70
  -6  -2   2   26.70    3.60
   6  -2  -2   30.00    3.60
  -6  -2   2   31.00    3.70
  -6  -2   2   29.60    3.20
  -6   2   2   34.70    3.90
  -6   2   2   37.20    3.80
   4  -2  -2   27.80    3.40
  -4  -2   2   21.50    3.80
  -4  -2   2   26.40    3.10
  -4  -2   2   23.30    2.80
   4  -2  -2   29.70    3.30
  -4  -2   2   25.70    2.90
  -4  -2   2   16.90    2.60
  -4  -2   2   20.60    3.10
  -4   2   2   34.00    3.60
  -4   2   2   34.10    3.30
  -2  -2   2   21.80    2.70
  -2  -2   2   25.30    3.30
   2  -2  -2   23.10    3.00
   2  -2  -2   22.80    2.80
  -2  -2   2   22.20    3.90
   2   2  -2   21.60    3.10
  -2   2   2   19.90    2.60
  -2   2   2   23.60    3.00
   0  -2  -2 3652.73   93.09
   0  -2  -2 3685.93   94.19
   0  -2  -2 3702.33   93.29
   0  -2  -2 3722.73   93.59
   0  -2   2 3696.53   95.09
   0  -2   2 3579.34   94.99
   0   2   2 3608.24   94.19
   0   2  -2 3628.64   94.89
   0   2   2 3587.44   94.39
  -2  -2  -2  447.06   12.90
  -2  -2  -2  442.56   13.60
   2  -2   2  376.86   14.60
  -2  -2  -2  453.05   13.90
   2  -2   2  387.36   14.40
  -2  -2  -2  467.05   13.10
   2   2   2  441.26   12.90
  -2   2  -2  395.26   14.40
   2   2   2  455.25   13.90
  -4  -2  -2  500.85   14.50
  -4  -2  -2  505.05   16.30
   4  -2   2  499.85   17.00
  -4  -2  -2  505.95   15.60
  -4  -2  -2  485.45   16.10
  -4  -2  -2  495.95   16.50
   4  -2   2  498.35   17.30
  -4   2  -2  491.15   16.50
   4   2   2  497.45   14.60
   4   2   2  480.15   15.70
   6  -2   2   67.89    6.60
   6  -2   2   72.09    6.10
  -6  -2  -2   70.89    5.30
  -6  -2  -2   66.29    3.50
  -6  -2  -2   66.29    4.80
  -6  -2  -2   67.79    6.30
   6   2   2   65.49    3.70
  -6   2  -2   70.19    6.30
   6   2   2   64.79    5.60
   6   2   2   63.99    5.50
   8  -2   2  250.47   11.60
  -8  -2  -2  247.68   12.60
   8  -2   2  243.98   12.40
  -8  -2  -2  255.87   10.80
  -8  -2  -2  243.28   11.40
   8   2   2  244.68   10.80
   8   2   2  248.88   12.20
  -8   2  -2  240.68   10.90
  -8   2  -2  247.78   11.10
  10  -2   2   91.49    8.40
 -10  -2  -2   95.69    9.90
 -10  -2  -2   95.39    7.00
 -10  -2  -2   89.59    7.50
  10  -2   2   86.29    8.20
  10   2   2  100.99    8.00
 -10   2  -2   70.39    6.90
  10   2   2  106.09    8.50
 -12  -2  -2   19.00    4.60
 -12  -2  -2   23.30    5.10
  12  -2   2   23.00    5.60
 -12  -2  -2   21.00    6.50
  12  -2   2   24.20    5.90
 -12   2  -2   23.90    5.40
  12   2   2   25.00    5.30
  12   2   2   21.60    5.30
 -12   2  -2   28.30    5.50
  14  -2   2   73.69    9.30
 -14  -2  -2   70.09    7.80
  14  -2   2   75.69    8.10
 -14  -2  -2   68.59    8.40
  14   2   2   75.49    9.10
 -14   2  -2   64.29    8.40
  14   2   2   85.39    9.10
  16  -2   2    1.10    5.40
 -16  -2  -2    3.70    4.40
  16  -2   2   10.30    4.30
 -16  -2  -2    2.60    4.40
  16  -2   2    4.20    5.00
  16   2   2    0.60    4.80
  16   2   2    0.70    5.10
 -16   2  -2    8.60    5.20
  18  -2   2   99.89   11.50
  18  -2   2   96.69   12.00
  18  -2   2  109.89    8.90
 -18  -2  -2  100.99   12.10
 -18   2  -2   89.79   11.70
  18   2   2   97.99   11.90
  18   2   2  120.09   11.50
  20  -2   2   50.29    7.00
 -20  -2  -2   36.20    9.40
  20  -2   2   52.19   10.20
  20  -2   2   46.70    9.80
 -20   2  -2   49.80   10.20
  20   2   2   46.30    9.70
 -23  -3   2    3.20    7.30
  23  -3  -2    2.50    5.80
 -23  -3   2    2.70    9.60
 -23  -3   2    1.60    5.30
 -23   3   2    2.80    6.40
  23   3  -2    2.80    6.20
  21  -3  -2    1.00    4.90
 -21  -3   2    1.80    4.80
 -21  -3   2    7.30    6.40
  21  -3  -2   -0.60    5.10
 -21  -3   2    1.40    8.10
 -21   3   2    2.70    5.70
  21   3  -2    1.70    5.40
 -19  -3   2  465.45   25.70
  19  -3  -2  450.95   19.20
  19  -3  -2  434.96   21.70
 -19  -3   2  464.75   22.90
 -19  -3   2  454.25   20.40
  19   3  -2  476.45   21.50
 -19   3   2  423.36   21.70
  17  -3  -2   47.60    6.90
 -17  -3   2   44.90    7.60
 -17  -3   2   62.09   11.00
  17  -3  -2   37.30    7.00
 -17  -3   2   41.30    6.50
 -17   3   2   32.00    6.50
  17   3  -2   56.79    8.20
  15  -3  -2   99.59    9.70
 -15  -3   2   99.29   12.40
 -15  -3   2   87.19    9.10
  15  -3  -2   99.09    8.90
 -15  -3   2   85.79    7.60
 -15   3   2   93.29    8.80
  15   3  -2   87.39    5.50
  15   3  -2   71.59    7.60
  15   3  -2   90.99    8.80
  13  -3  -2  312.27   14.80
 -13  -3   2  270.07   16.60
 -13  -3   2  289.17   14.80
  13  -3  -2  299.77   13.10
 -13  -3   2  263.77   12.70
  13   3  -2  284.87   10.20
  13   3  -2  277.77   10.50
 -13   3   2  295.47   14.20
  13   3  -2  279.07   13.60
 -11  -3   2  169.58   10.00
 -11  -3   2  167.88    8.80
 -11  -3   2  167.08   10.60
  11  -3  -2  149.39    9.00
 -11  -3   2  173.58   12.20
  11  -3  -2  144.39    9.40
  11   3  -2  165.88    6.60
 -11   3   2  138.89    9.10
 -11   3   2  148.49    8.90
  11   3  -2  174.78    6.60
   9  -3  -2   77.19    6.40
  -9  -3   2   78.39    8.00
   9  -3  -2   80.39    6.40
  -9  -3   2   81.09    6.60
  -9  -3   2   79.19    5.80
  -9  -3   2   76.69    7.10
   9   3  -2   80.49    3.90
  -9   3   2   84.99    6.50
  -7  -3   2 1018.80   31.10
  -7  -3   2  972.50   28.50
  -7  -3   2  968.00   29.00
  -7  -3   2  988.40   29.50
   7  -3  -2  974.20   28.50
   7  -3  -2  949.40   29.00
  -7   3   2  936.41   28.70
  -7   3   2  956.10   28.50
  -5  -3   2  800.42   24.20
   5  -3  -2  813.02   24.00
   5  -3  -2  776.22   23.50
  -5  -3   2  825.52   22.60
  -5  -3   2  768.92   23.70
  -5  -3   2  782.52   23.30
  -5  -3   2  803.22   25.50
   5   3  -2  761.32   22.30
   5   3  -2  793.22   21.10
  -5   3   2  782.32   23.80
  -5   3   2  800.72   23.60
   3  -3  -2  156.88    7.50
  -3  -3   2  123.09    6.30
  -3  -3   2  144.89    7.20
  -3  -3   2  147.89    7.30
   3  -3  -2  162.48    7.10
   3   3  -2  140.49    7.30
  -3   3   2  149.39    7.20
  -3   3   2  162.18    7.50
   1  -3  -2   61.79    5.70
   1  -3  -2   69.29    3.60
   1  -3  -2   65.29    4.70
  -1  -3   2   86.79    6.40
  -1  -3   2   84.49    5.60
  -1   3   2   70.59    4.90
  -1   3   2   66.69    5.40
   1   3  -2   81.79    6.30
   1  -3   2 4004.60  107.99
   1  -3   2 4132.19  108.59
  -1  -3  -2 4240.28  105.09
  -1  -3  -2 4271.87  106.89
  -1  -3  -2 4153.88  106.19
  -1  -3  -2 4200.18  106.99
  -1   3  -2 3918.51  107.69
   1   3   2 4124.59  106.79
   1   3   2 4100.79  107.19
   3  -3   2    5.60    4.00
  -3  -3  -2    4.90    2.10
  -3  -3  -2    5.80    1.90
   3  -3   2    3.40    2.80
  -3  -3  -2    3.70    2.80
  -3  -3  -2    1.60    2.60
  -3  -3  -2    2.50    3.00
   3   3   2    5.60    1.90
  -3   3  -2    5.40    3.70
   3   3   2    4.60    2.70
  -5  -3  -2  268.57   11.30
   5  -3   2  250.07   12.00
  -5  -3  -2  271.07   11.70
  -5  -3  -2  268.57   10.20
  -5  -3  -2  274.07   11.40
   5  -3   2  243.88   12.20
  -5  -3  -2  267.77    9.00
  -5   3  -2  248.18   11.60
   5   3   2  257.37    9.10
   5   3   2  266.87   10.50
  -7  -3  -2   26.50    3.90
  -7  -3  -2   27.80    4.70
  -7  -3  -2   19.90    4.00
   7  -3   2   29.40    5.60
   7  -3   2   25.20    4.80
  -7  -3  -2   25.60    5.10
  -7   3  -2   26.70    5.10
   7   3   2   26.00    4.20
  -9  -3  -2   18.20    4.30
  -9  -3  -2   29.10    4.70
  -9  -3  -2   28.50    6.00
   9  -3   2   30.10    5.70
   9  -3   2   46.00    6.90
   9   3   2   40.90    5.20
   9   3   2   33.00    5.60
  -9   3  -2   33.00    5.20
  -9   3  -2   40.80    6.00
 -11  -3  -2   41.60    7.60
 -11  -3  -2   36.50    6.10
  11  -3   2   41.80    7.10
  11  -3   2   37.30    6.80
 -11  -3  -2   51.89    6.60
 -11   3  -2   33.10    5.50
  11   3   2   41.60    6.20
  11   3   2   43.90    7.20
 -11   3  -2   42.70    6.50
 -13  -3  -2   61.09    7.10
 -13  -3  -2   53.99    7.80
 -13  -3  -2   85.49   11.30
  13  -3   2   65.49    9.00
  13  -3   2   67.09    8.40
  13   3   2   72.99    9.40
  13   3   2   75.29    7.70
 -13   3  -2   45.40    6.90
 -15  -3  -2  146.79   12.00
 -15  -3  -2  143.79   10.50
  15  -3   2  139.59   11.30
  15  -3   2  158.68   12.90
 -15  -3  -2  145.19   14.70
  15   3   2  155.48   12.70
 -15   3  -2  119.79   10.90
  15   3   2  172.48   11.60
  17  -3   2   11.90    6.40
  17  -3   2    7.60    5.10
  17  -3   2    5.40    6.20
 -17  -3  -2    7.70    5.20
 -17  -3  -2    7.10    5.80
  17   3   2   13.80    6.70
 -17   3  -2    6.90    5.50
  19  -3   2   47.20    9.50
  19  -3   2   43.00    9.70
 -19  -3  -2   45.40    9.40
 -19  -3  -2   47.00    8.70
  19  -3   2   47.00    7.30
 -19   3  -2   49.70    9.60
  19   3   2   47.50   10.30
 -21  -3  -2   39.40   10.20
  21  -3   2   47.00   10.60
  21  -3   2   39.30    7.30
  21  -3   2   35.40    9.70
 -21   3  -2   34.80    9.50
  21   3   2   24.20    8.50
 -22  -4   2   88.09   10.60
  22  -4  -2   92.49   11.30
 -22  -4   2   89.09   13.00
 -22  -4   2   76.89   14.60
  22  -4  -2   98.49   12.60
 -22   4   2   98.09   12.40
  22   4  -2   82.29   11.30
 -20  -4   2  163.38   18.60
 -20  -4   2  169.88   12.70
  20  -4  -2  128.49   13.10
  20  -4  -2  124.39   12.40
 -20  -4   2  182.38   15.00
 -20   4   2  152.98   13.50
  20   4  -2  158.58   13.00
 -18  -4   2   74.09    8.50
  18  -4  -2   64.89    8.80
  18  -4  -2   48.80    8.50
 -18  -4   2   75.59   12.40
 -18  -4   2   72.49   10.20
 -18   4   2   67.79    9.00
  18   4  -2   68.59    9.20
 -16  -4   2   45.60    6.70
 -16  -4   2   45.10    7.50
  16  -4  -2   45.30    7.20
 -16  -4   2   57.39   10.60
  16  -4  -2   34.60    7.10
  16   4  -2   50.69    7.70
 -16   4   2   34.10    6.10
 -14  -4   2   28.10    6.50
  14  -4  -2   34.10    6.40
 -14  -4   2   25.90    7.80
 -14  -4   2   20.20    4.60
  14  -4  -2   36.90    6.90
 -14   4   2   27.30    6.00
 -14   4   2   28.30    6.00
 -12  -4   2   17.20    4.50
  12  -4  -2   16.00    5.30
  12  -4  -2   18.30    5.10
 -12  -4   2   19.20    5.40
 -12  -4   2   19.70    6.90
 -12  -4   2   16.60    5.70
 -12   4   2   17.50    5.10
  12   4  -2   20.60    3.10
 -10  -4   2  212.28   13.20
  10  -4  -2  194.88   10.80
 -10  -4   2  214.38   11.70
 -10  -4   2  213.18   11.60
 -10  -4   2  221.08   10.60
  10  -4  -2  191.38   11.10
 -10   4   2  212.08   11.00
  10   4  -2  212.98    7.40
   8  -4  -2 1041.80   33.20
  -8  -4   2 1099.69   32.40
  -8  -4   2 1130.09   35.40
   8  -4  -2 1081.09   32.40
  -8  -4   2 1078.49   33.00
  -8  -4   2 1105.49   33.70
   8   4  -2 1097.69   28.80
  -8   4   2 1012.80   32.60
   6  -4  -2  201.98   10.10
  -6  -4   2  232.58   10.60
  -6  -4   2  235.78   12.00
   6  -4  -2  209.78   10.50
  -6  -4   2  241.78    9.80
  -6   4   2  205.48   10.30
  -6   4   2  206.48   10.30
   6   4  -2  230.78    7.60
   6   4  -2  233.38    9.20
  -4  -4   2  220.58    9.40
  -4  -4   2  213.88   11.40
   4  -4  -2  221.58   10.10
   4  -4  -2  225.48    9.70
  -4  -4   2  212.28    9.20
  -4  -4   2  206.18    9.80
   4   4  -2  213.48    9.20
  -4   4   2  232.38   10.00
  -4   4   2  225.48    9.90
   4   4  -2  210.98    8.10
  -2  -4   2  443.96   15.90
  -2  -4   2  438.56   15.40
   2  -4  -2  461.35   15.30
   2  -4  -2  449.66   16.10
  -2   4   2  453.55   15.40
   2   4  -2  435.56   15.20
  -2   4   2  443.56   15.60
   0  -4   2   14.40    3.80
   0  -4  -2   23.00    4.40
   0  -4  -2   14.30    4.10
   0  -4  -2   20.70    3.60
   0  -4   2   15.10    4.00
   0  -4  -2   27.80    3.10
   0   4   2   18.60    3.70
   0   4   2   22.80    3.80
   0   4  -2   17.40    4.00
  -2  -4  -2  396.86   13.10
  -2  -4  -2  415.06   14.90
  -2  -4  -2  402.36   14.30
   2  -4   2  389.36   15.40
  -2  -4  -2  402.46   13.50
  -2  -4  -2  400.06   11.10
   2  -4   2  398.56   15.60
   2   4   2  405.46   14.10
   2   4   2  410.46   13.70
  -2   4  -2  393.96   15.10
  -4  -4  -2   60.69    4.50
   4  -4   2   72.49    8.00
  -4  -4  -2   58.19    4.70
  -4  -4  -2   56.19    6.30
   4  -4   2   76.69    7.00
  -4  -4  -2   60.69    6.90
  -4   4  -2   71.49    7.70
   4   4   2   61.89    5.80
   4   4   2   60.69    5.00
   6  -4   2  275.17   14.10
  -6  -4  -2  294.07   11.90
  -6  -4  -2  299.27   13.30
  -6  -4  -2  295.97   13.30
  -6  -4  -2  303.97   13.50
   6  -4   2  291.07   14.20
  -6  -4  -2  300.47   10.40
   6   4   2  299.17   10.60
  -6   4  -2  288.17   13.50
   6   4   2  309.57   12.10
  -8  -4  -2   28.70    5.70
  -8  -4  -2   20.60    5.00
   8  -4   2   24.50    5.90
   8  -4   2   33.50    7.00
  -8  -4  -2   28.50    4.70
  -8  -4  -2   33.80    6.80
   8   4   2   37.60    5.40
  -8   4  -2   31.40    6.30
 -10  -4  -2  191.28   13.60
 -10  -4  -2  210.38   11.00
  10  -4   2  208.38   14.30
  10  -4   2  201.18   13.50
 -10  -4  -2  202.18   12.50
  10   4   2  209.88   11.50
 -10   4  -2  189.98   12.70
 -12  -4  -2   64.39   10.00
  12  -4   2   57.59    8.80
 -12  -4  -2   51.29    6.70
  12  -4   2   44.40    8.10
 -12  -4  -2   45.10    7.30
  12   4   2   58.49    7.10
 -12   4  -2   62.09    8.10
  12   4   2   56.49    8.50
 -12   4  -2   51.49    7.40
 -14  -4  -2  197.58   16.10
  14  -4   2  150.28   13.10
 -14  -4  -2  176.58   11.70
  14  -4   2  161.38   13.50
 -14  -4  -2  181.78   13.20
 -14   4  -2  159.68   12.00
  14   4   2  182.18   13.30
  14   4   2  189.88   11.70
 -16  -4  -2   14.60    5.60
 -16  -4  -2   17.90    8.00
  16  -4   2   26.40    7.40
  16  -4   2   17.40    7.20
 -16  -4  -2   15.30    6.30
 -16   4  -2   27.20    7.10
  16   4   2    9.40    6.80
 -18  -4  -2   82.79   13.30
  18  -4   2  122.89   12.00
 -18  -4  -2   64.09   10.80
 -18  -4  -2   88.99   10.30
  18  -4   2  122.29   13.30
 -18   4  -2   99.39   11.50
  18   4   2   85.99   11.90
 -20  -4  -2    2.10    7.10
  20  -4   2   11.60    6.30
 -20  -4  -2   15.70    7.40
  20  -4   2    4.30    6.90
  20  -4   2   10.50    7.80
  20   4   2   17.20    8.00
 -20   4  -2   12.80    7.40
 -21  -5   2  183.18   14.40
  21  -5  -2  207.98   15.80
  21  -5  -2  206.88   16.80
 -21  -5   2  196.18   17.10
 -21  -5   2  195.78   20.80
  21   5  -2  176.68   14.90
 -21   5   2  217.48   16.70
 -19  -5   2   74.19    9.80
 -19  -5   2   75.79   11.30
  19  -5  -2   56.59    9.20
 -19  -5   2  109.09   16.10
  19  -5  -2   60.29   10.00
  19   5  -2   81.29   10.10
 -19   5   2   56.29    9.00
 -17  -5   2   20.30    5.40
  17  -5  -2   29.30    7.70
 -17  -5   2   31.80    9.80
 -17  -5   2   32.70    8.00
  17  -5  -2   18.40    6.80
  17   5  -2   21.20    6.30
 -17   5   2   32.50    7.00
  15  -5  -2  120.19   11.70
 -15  -5   2  111.89   11.30
 -15  -5   2  116.29   14.20
 -15  -5   2  123.29    9.80
  15  -5  -2  129.99   11.90
 -15   5   2  128.89   10.80
 -15   5   2  123.49   11.00
 -13  -5   2   10.60    6.00
 -13  -5   2   10.10    5.50
 -13  -5   2   13.10    4.50
 -13  -5   2   23.50    7.90
  13  -5  -2   10.80    5.60
  13  -5  -2   11.60    5.90
 -13   5   2    8.60    5.60
 -11  -5   2  178.58   10.40
 -11  -5   2  174.08   12.10
  11  -5  -2  143.39   11.90
  11  -5  -2  158.18   11.30
 -11  -5   2  180.88   12.10
 -11  -5   2  166.58   13.80
  11   5  -2  173.38    7.20
 -11   5   2  157.38   11.50
  -9  -5   2   38.60    7.50
  -9  -5   2   35.50    6.50
  -9  -5   2   51.19    6.30
  -9  -5   2   37.90    6.70
   9  -5  -2   30.10    6.10
   9  -5  -2   33.50    5.80
  -9   5   2   35.90    6.40
   9   5  -2   39.00    4.10
  -7  -5   2  265.87   14.30
   7  -5  -2  257.57   12.90
  -7  -5   2  238.98   11.10
   7  -5  -2  249.48   12.10
  -7  -5   2  228.48   12.20
  -7   5   2  260.27   12.40
   7   5  -2  239.28   10.40
  -7   5   2  246.48   12.30
   7   5  -2  243.88    8.80
   5  -5  -2   13.20    4.20
  -5  -5   2   18.70    4.10
   5  -5  -2   13.00    4.20
  -5  -5   2   21.30    5.70
  -5  -5   2   33.90    5.90
  -5  -5   2   30.80    4.60
  -5   5   2   15.80    4.50
   5   5  -2   21.50    3.30
  -5   5   2   15.80    4.50
   5   5  -2   21.90    4.40
  -3  -5   2  621.44   23.30
   3  -5  -2  614.44   21.50
  -3  -5   2  621.94   20.70
  -3  -5   2  642.54   20.50
   3  -5  -2  644.44   21.00
  -3  -5   2  653.93   22.10
   3   5  -2  588.74   20.20
  -3   5   2  630.34   21.10
  -3   5   2  624.84   21.00
  -1  -5   2  160.88    9.40
  -1  -5   2  160.58    9.50
   1  -5  -2  142.59    9.00
   1  -5  -2  141.89    6.60
   1  -5  -2  140.79    8.00
   1   5  -2  154.38    9.10
  -1   5   2  137.29    8.40
  -1   5   2  149.88    9.10
   1  -5   2  586.14   21.60
   1  -5   2  583.54   21.20
  -1  -5  -2  623.34   18.80
  -1  -5  -2  614.24   19.70
  -1  -5  -2  661.23   21.00
   1   5   2  610.84   19.90
  -1   5  -2  566.94   20.60
   1   5   2  623.04   20.20
  -3  -5  -2 1403.76   40.70
  -3  -5  -2 1401.36   42.50
   3  -5   2 1533.65   44.50
  -3  -5  -2 1426.86   42.60
  -3  -5  -2 1424.26   40.90
   3  -5   2 1539.05   43.70
   3   5   2 1453.85   41.10
   3   5   2 1419.06   41.40
  -3   5  -2 1555.64   43.10
  -5  -5  -2  850.01   25.50
   5  -5   2  811.32   29.30
  -5  -5  -2  907.41   26.70
  -5  -5  -2  886.01   28.50
  -5  -5  -2  882.61   28.30
   5  -5   2  777.42   28.40
   5   5   2  882.81   25.80
  -5   5  -2  827.02   28.30
   5   5   2  900.51   26.80
  -7  -5  -2    2.30    4.80
  -7  -5  -2   -4.30    4.70
   7  -5   2    5.30    5.00
  -7  -5  -2    2.50    5.10
  -7  -5  -2    2.00    2.50
  -7  -5  -2    2.70    3.50
   7  -5   2    5.70    6.20
   7   5   2    3.70    3.10
   7   5   2    4.80    4.10
  -7   5  -2    3.60    5.80
  -9  -5  -2   88.49   10.60
  -9  -5  -2   86.19    9.10
   9  -5   2   84.99   10.40
  -9  -5  -2   84.99    9.50
   9  -5   2   86.49   10.30
  -9  -5  -2   89.39    7.70
  -9   5  -2  106.99   10.90
   9   5   2   87.99    8.80
  11  -5   2  603.04   25.80
 -11  -5  -2  650.93   25.70
  11  -5   2  600.34   26.20
 -11  -5  -2  606.54   25.00
 -11  -5  -2  634.04   26.30
 -11  -5  -2  637.54   23.30
  11   5   2  653.33   22.30
 -11   5  -2  613.94   24.20
 -13  -5  -2  137.99   10.30
  13  -5   2  130.49   13.50
 -13  -5  -2  150.68   14.50
 -13  -5  -2  146.49   12.80
  13  -5   2  150.88   13.40
  13   5   2  138.79   10.60
  13   5   2  166.48   13.20
 -13   5  -2  144.79   12.00
 -13   5  -2  128.79   11.40
  15  -5   2   41.80    8.90
 -15  -5  -2   46.30    8.90
 -15  -5  -2   60.29   10.90
  15  -5   2   42.50    9.10
 -15  -5  -2   65.49    8.80
 -15   5  -2   64.39    9.30
  15   5   2   50.79    9.00
  17  -5   2   74.19   10.40
  17  -5   2   79.79   12.30
 -17  -5  -2   64.49    9.70
 -17  -5  -2   46.30    9.80
 -17  -5  -2   40.20   10.00
  17   5   2   63.19   10.30
 -17   5  -2   70.09   10.80
 -19  -5  -2    8.10    7.70
 -19  -5  -2    6.30    6.00
  19  -5   2   12.30    7.40
 -19  -5  -2    5.70    8.60
  19  -5   2    8.90    7.60
  19   5   2    8.70    6.80
 -19   5  -2   10.70    7.00
 -20  -6   2   16.50    8.30
 -20  -6   2   37.20   11.80
 -20  -6   2   13.30    6.10
  20  -6  -2   33.60    9.30
  20  -6  -2   30.10    9.00
  20   6  -2   24.40    7.00
 -20   6   2   31.70    8.50
 -18  -6   2   56.19    8.60
 -18  -6   2   59.09   10.70
  18  -6  -2   54.49    9.80
  18  -6  -2   55.79    9.90
 -18  -6   2   75.29   13.90
 -18   6   2   54.99    9.10
  18   6  -2   77.89   10.20
 -16  -6   2  109.99   12.70
  16  -6  -2  127.99   12.60
  16  -6  -2  108.39   12.70
 -16  -6   2  137.09   15.90
 -16  -6   2  129.89   10.60
 -16   6   2  113.89   11.50
  14  -6  -2  319.17   17.40
 -14  -6   2  320.27   20.30
 -14  -6   2  320.97   16.00
 -14  -6   2  329.37   18.30
  14  -6  -2  313.77   18.40
 -14  -6   2  336.27   18.80
 -14   6   2  309.67   16.50
  12  -6  -2   44.90    8.20
 -12  -6   2   35.80    7.60
 -12  -6   2   37.40    6.50
 -12  -6   2   40.20    9.10
 -12  -6   2   40.80    7.50
  12  -6  -2   48.40    8.10
 -12   6   2   45.60    7.70
 -10  -6   2  208.48   13.60
  10  -6  -2  187.78   13.40
 -10  -6   2  214.18   15.60
 -10  -6   2  203.78   11.50
  10  -6  -2  202.18   13.10
 -10   6   2  194.08   13.20
  10   6  -2  255.07   10.10
   8  -6  -2  426.86   17.90
  -8  -6   2  387.96   16.30
  -8  -6   2  408.46   20.20
  -8  -6   2  384.96   18.00
   8  -6  -2  442.76   18.70
  -8   6   2  431.56   18.30
   8   6  -2  386.66   15.10
   8   6  -2  395.06   13.50
  -8   6   2  424.36   18.00
  -6  -6   2   41.60    7.10
  -6  -6   2   22.50    5.60
  -6  -6   2   53.39    6.40
  -6  -6   2   44.30    8.20
   6  -6  -2   42.00    7.00
   6  -6  -2   41.50    6.50
   6   6  -2   42.70    4.80
  -6   6   2   42.50    6.90
  -6   6   2   43.80    6.70
   6   6  -2   40.50    5.90
  -4  -6   2  903.41   29.90
  -4  -6   2  945.91   31.90
  -4  -6   2  927.21   28.30
   4  -6  -2  887.41   28.70
   4  -6  -2  904.91   29.80
  -4  -6   2  906.91   28.20
  -4   6   2  902.51   29.10
  -4   6   2  894.71   29.00
   4   6  -2  898.11   27.90
   4   6  -2  767.42   26.20
  -2  -6   2  164.48   13.70
  -2  -6   2  175.18   11.10
   2  -6  -2  214.48   11.80
   2  -6  -2  204.08   10.80
  -2  -6   2  179.18   11.10
  -2   6   2  207.88   11.30
   2   6  -2  172.88   10.60
  -2   6   2  215.98   11.40
   0  -6   2  143.39   10.50
   0  -6   2  137.89   10.00
   0  -6  -2  127.29    8.50
   0  -6  -2  128.89   10.10
   0  -6  -2  139.89   10.10
   0  -6  -2  127.09    6.90
   0   6  -2  140.49    9.90
   0   6   2  134.29    9.50
   0   6   2  138.29    9.40
  -2  -6  -2  291.07   14.10
  -2  -6  -2  288.87   11.60
   2  -6   2  310.67   15.10
   2  -6   2  300.17   15.10
  -2  -6  -2  286.97   12.40
   2   6   2  285.47   13.10
  -2   6  -2  296.57   14.40
   2   6   2  280.77   12.90
   4  -6   2  423.76   18.70
  -4  -6  -2  421.66   18.00
  -4  -6  -2  413.86   15.30
  -4  -6  -2  400.56   15.10
   4  -6   2  405.06   18.70
  -4  -6  -2  405.46   17.50
   4   6   2  407.26   15.60
   4   6   2  407.26   16.10
  -4   6  -2  420.16   18.10
  -6  -6  -2   45.60    5.30
  -6  -6  -2   50.99    6.50
  -6  -6  -2   39.90    7.60
  -6  -6  -2   49.40    8.10
   6  -6   2   35.40    7.60
   6  -6   2   29.20    6.90
   6   6   2   44.40    5.80
   6   6   2   43.80    6.40
  -6   6  -2   24.20    7.20
  -8  -6  -2  111.79    8.40
   8  -6   2  116.89   13.30
  -8  -6  -2  125.59   11.70
  -8  -6  -2  108.29   11.60
   8  -6   2   96.19   11.30
  -8   6  -2  129.79   12.30
   8   6   2  118.09    9.70
   8   6   2  118.09    8.00
  10  -6   2   24.30    8.70
 -10  -6  -2   11.40    6.70
 -10  -6  -2   14.50    5.10
 -10  -6  -2   19.70    7.00
  10  -6   2   15.80    6.90
 -10  -6  -2   23.30    7.70
 -10   6  -2   22.90    7.40
  10   6   2   21.80    5.60
  12  -6   2   61.69    9.90
 -12  -6  -2   53.19    7.50
 -12  -6  -2   62.69   10.00
 -12  -6  -2   44.00    8.60
  12  -6   2   65.49   11.10
 -12  -6  -2   65.79    9.90
 -12   6  -2   73.09    9.90
  12   6   2   35.00    7.60
  14  -6   2  122.19   13.40
 -14  -6  -2  108.89   14.20
 -14  -6  -2  121.99   11.00
 -14  -6  -2  109.09   13.30
  14  -6   2   99.29   12.50
 -14   6  -2  110.59   11.70
  14   6   2  110.19   12.60
  16  -6   2   23.70    9.00
 -16  -6  -2   50.09   11.90
 -16  -6  -2   33.60    9.30
  16  -6   2   22.40    8.10
 -16  -6  -2   40.20    8.40
 -16   6  -2   25.30    7.00
  16   6   2   30.40    8.40
  18  -6   2    4.60    7.70
 -18  -6  -2    4.10    8.00
 -18  -6  -2    1.70    6.50
  18  -6   2    3.30    7.90
 -18  -6  -2    7.40    8.50
 -18   6  -2   -2.40    5.40
  18   6   2    2.80    6.30
 -19  -7   2   11.20    6.40
  19  -7  -2   -4.80    8.10
 -19  -7   2    8.40    9.50
 -19  -7   2   -2.50    7.80
  19  -7  -2    4.20    7.50
 -19   7   2    1.50    5.40
  19   7  -2    5.60    6.00
 -17  -7   2    7.70    5.60
 -17  -7   2    4.70    9.70
 -17  -7   2   -3.50    6.80
  17  -7  -2   11.10    7.10
  17  -7  -2    4.10    8.00
 -17   7   2    8.80    5.60
  15  -7  -2   25.50    8.20
 -15  -7   2   24.20    8.50
 -15  -7   2   17.70    8.30
 -15  -7   2   20.20    9.40
  15  -7  -2   18.20    7.80
 -15  -7   2   12.10    5.60
 -15   7   2   30.20    7.40
 -13  -7   2   32.70    6.80
  13  -7  -2   24.70    7.50
 -13  -7   2   38.10    9.80
  13  -7  -2   20.80    7.30
 -13  -7   2   23.10    7.60
 -13   7   2   20.20    7.10
 -11  -7   2   16.50    6.80
 -11  -7   2   26.10    8.70
  11  -7  -2   19.50    7.80
 -11  -7   2   22.00    6.00
  11  -7  -2   16.10    7.00
 -11   7   2   17.70    7.10
  -9  -7   2   12.60    6.60
   9  -7  -2   14.30    6.50
   9  -7  -2    9.30    6.20
  -9  -7   2   10.80    4.90
  -9  -7   2    6.20    7.30
  -9   7   2   10.90    7.00
   9   7  -2   16.30    5.40
   9   7  -2   19.70    5.60
   7  -7  -2   -0.90    5.70
  -7  -7   2   -1.40    4.00
  -7  -7   2    0.40    6.90
  -7  -7   2   -1.10    5.80
   7  -7  -2    3.30    6.00
  -7  -7   2   -5.00    6.40
  -7   7   2    1.10    6.10
  -7   7   2   -0.10    5.70
   7   7  -2    0.90    4.90
   7   7  -2   -4.30    3.30
  -5  -7   2  139.59    9.10
   5  -7  -2  129.79   11.00
   5  -7  -2  122.69   11.00
  -5  -7   2  130.69   12.80
  -5  -7   2  127.59   10.90
  -5   7   2  133.49   11.40
  -5   7   2  130.89   11.80
   5   7  -2  126.49   10.20
   5   7  -2   91.09    7.80
  -3  -7   2   20.70    6.30
  -3  -7   2   19.40    8.20
   3  -7  -2    9.40    6.10
  -3  -7   2   26.70    7.00
   3  -7  -2   16.50    5.60
  -3  -7   2   28.60    5.90
  -3   7   2   11.60    6.00
  -3   7   2   16.80    6.40
   3   7  -2   20.60    6.20
   1  -7  -2   47.10    5.60
   1  -7  -2   65.79    9.10
   1  -7  -2   53.59    8.50
  -1  -7   2   56.09    8.30
   1  -7  -2   59.29    7.50
  -1  -7   2   60.89    9.10
  -1   7   2   58.19    7.80
  -1   7   2   48.80    7.10
   1   7  -2   48.30    7.40
  -1  -7  -2    7.20    5.60
  -1  -7  -2   10.80    3.80
   1  -7   2   12.40    7.20
  -1  -7  -2   11.80    4.90
   1  -7   2   12.60    6.40
   1   7   2    8.60    5.30
  -1   7  -2   14.00    6.50
   1   7   2    4.90    5.40
  -3  -7  -2   50.09    7.70
  -3  -7  -2   53.89    8.40
  -3  -7  -2   58.79    6.90
   3  -7   2   61.99    9.30
   3  -7   2   65.59    9.90
  -3  -7  -2   51.89    5.90
   3   7   2   57.99    7.20
  -3   7  -2   63.29    8.90
   3   7   2   62.29    7.50
  -5  -7  -2  599.94   21.50
   5  -7   2  650.33   26.20
  -5  -7  -2  652.23   24.90
  -5  -7  -2  594.54   24.40
   5  -7   2  661.93   26.00
  -5  -7  -2  605.04   21.60
  -5   7  -2  623.34   24.60
   5   7   2  627.94   22.40
   5   7   2  622.94   21.90
  -7  -7  -2  553.94   23.20
  -7  -7  -2  542.55   20.40
   7  -7   2  502.85   23.90
  -7  -7  -2  555.24   23.40
   7   7   2  550.54   19.70
   7   7   2  552.74   20.40
  -7   7  -2  511.15   22.80
  -9  -7  -2  275.97   16.80
  -9  -7  -2  275.37   14.00
   9  -7   2  268.87   18.30
  -9  -7  -2  271.17   16.70
   9  -7   2  275.57   17.80
   9   7   2  281.87   12.70
  -9   7  -2  277.47   16.70
   9   7   2  275.57   13.80
  11  -7   2   16.40    7.70
 -11  -7  -2   23.30    6.20
  11  -7   2   25.10    9.90
 -11  -7  -2   19.80    7.80
 -11  -7  -2   16.80    7.20
 -11   7  -2   27.30    8.30
  13  -7   2    6.30    7.40
  13  -7   2   -3.70    9.10
 -13  -7  -2    0.60    7.70
 -13  -7  -2    1.90    5.20
 -13  -7  -2   -0.10    6.80
 -13   7  -2    2.60    6.70
 -15  -7  -2   22.10    7.10
  15  -7   2    6.40    7.30
 -15  -7  -2   12.80    8.20
 -15  -7  -2   24.50    9.70
  15  -7   2   15.40    9.10
 -15   7  -2   23.10    7.00
  15   7   2   23.10    8.10
 -17  -7  -2  115.09   15.60
  17  -7   2  114.49   14.20
  17  -7   2  118.39   15.60
 -17  -7  -2   96.39   13.70
 -17  -7  -2  132.39   12.90
 -17   7  -2  126.99   13.80
  17   7   2  116.69   13.90
 -18  -8   2   12.10    7.10
  18  -8  -2   12.80    9.60
  18  -8  -2   13.60    8.70
 -18  -8   2   22.90   12.10
 -18   8   2   13.60    7.10
 -16  -8   2   -0.40    9.10
 -16  -8   2    4.90    8.70
  16  -8  -2    0.20    7.20
 -16  -8   2    2.10    5.70
  16  -8  -2   -4.30    7.80
 -16   8   2   -2.90    8.20
 -14  -8   2  252.97   15.50
 -14  -8   2  267.07   20.70
  14  -8  -2  250.67   18.10
  14  -8  -2  237.78   17.80
 -14  -8   2  256.77   18.90
 -14   8   2  255.17   16.60
 -12  -8   2   43.40    9.10
  12  -8  -2   32.00    8.70
  12  -8  -2   36.10    8.80
 -12  -8   2   49.30   11.30
 -12  -8   2   42.70    7.80
 -12   8   2   25.10    7.90
 -10  -8   2   71.59    8.60
  10  -8  -2   75.49   11.20
 -10  -8   2   58.29    9.30
 -10  -8   2   58.29   10.80
  10  -8  -2   71.79   10.20
 -10   8   2   86.89   11.00
  10   8  -2   65.19    7.20
  -8  -8   2   13.10    7.00
  -8  -8   2    6.00    4.90
   8  -8  -2   16.10    7.60
  -8  -8   2    7.20    7.00
   8  -8  -2   14.50    7.10
   8   8  -2   12.90    5.90
  -8   8   2   16.60    7.70
   6  -8  -2   92.49   11.00
  -6  -8   2   76.59   10.20
  -6  -8   2   83.69    8.60
  -6  -8   2   67.29   10.40
   6  -8  -2   99.59   11.40
  -6   8   2   94.29   11.50
  -6   8   2  102.89   12.10
   6   8  -2   71.59    7.80
   6   8  -2   88.89   10.10
  -4  -8   2  216.18   14.50
  -4  -8   2  248.88   12.90
   4  -8  -2  201.68   14.60
  -4  -8   2  231.28   16.90
   4  -8  -2  204.08   13.90
  -4   8   2  211.98   13.90
   4   8  -2  223.68   13.50
  -4   8   2  216.18   14.90
   2  -8  -2  223.28   13.60
   2  -8  -2  246.98   15.00
  -2  -8   2  178.78   13.80
   2  -8  -2  218.48   10.50
  -2  -8   2  186.88   11.30
   2   8  -2  198.48   13.40
  -2   8   2  229.88   13.80
  -2   8   2  236.98   14.50
   0  -8   2  158.48   12.70
   0  -8  -2  138.69    8.70
   0  -8  -2  154.38   12.90
   0  -8  -2  156.48   11.40
   0  -8  -2  126.79   12.20
   0  -8   2  161.28   13.50
   0   8  -2  162.88   12.60
   0   8   2  155.88   11.90
   0   8   2  160.28   12.40
  -2  -8  -2    2.80    3.90
  -2  -8  -2    4.80    5.10
  -2  -8  -2    2.00    5.60
   2  -8   2    2.80    5.80
   2  -8   2    9.60    8.00
  -2   8  -2   -5.50    6.40
   2   8   2    3.50    5.50
   2   8   2    6.30    5.90
   4  -8   2   39.70    9.10
   4  -8   2   46.30   10.60
  -4  -8  -2   35.80    5.90
  -4  -8  -2   10.20    6.10
  -4  -8  -2   26.20    8.40
  -4   8  -2   30.00    8.40
   4   8   2   25.30    6.60
   4   8   2   24.40    6.40
  -6  -8  -2   74.49   10.40
   6  -8   2   43.30    9.90
  -6  -8  -2   77.29   10.50
  -6  -8  -2   67.99    7.60
   6  -8   2   44.30    9.10
   6   8   2   69.49    8.60
   6   8   2   70.39    8.00
  -6   8  -2   47.80    9.30
  -8  -8  -2   70.69    9.90
   8  -8   2  103.69   13.60
  -8  -8  -2   71.99    8.40
  -8  -8  -2   57.59    9.50
   8  -8   2   96.99   12.30
   8   8   2   86.29    8.70
  -8   8  -2   94.19   11.60
   8   8   2   77.39    9.30
 -10  -8  -2   23.90    6.50
  10  -8   2    9.70   10.30
 -10  -8  -2   24.50    8.70
  10  -8   2    9.90    7.80
 -10  -8  -2   13.10    7.50
 -10   8  -2   23.50    8.50
  10   8   2   24.50    5.80
 -12  -8  -2   15.40    8.80
 -12  -8  -2   12.10    8.50
  12  -8   2    5.40   10.30
  12  -8   2   13.00    8.40
 -12  -8  -2   13.50    6.20
 -12   8  -2   26.10    8.80
 -14  -8  -2   36.50   10.50
  14  -8   2   26.90   10.00
  14  -8   2   37.90   11.70
 -14  -8  -2   27.10    7.60
 -14  -8  -2   19.40    9.10
 -14   8  -2   30.40   10.40
  16  -8   2   24.30   10.80
 -16  -8  -2   25.80    8.00
 -16  -8  -2   25.20   10.60
  16  -8   2   21.90    9.70
  16   8   2   28.90    9.10
 -16   8  -2   36.80    9.40
  17  -9  -2    3.00    8.60
 -17  -9   2   10.00    7.30
  17  -9  -2   -0.70    9.50
 -17  -9   2   16.50   10.90
 -17  -9   2    6.50    9.30
  15  -9  -2   66.19   12.60
 -15  -9   2   46.60    8.90
 -15  -9   2   42.90   11.90
  15  -9  -2   64.39   12.40
 -15  -9   2   58.69   11.60
 -15   9   2   69.89   10.60
  13  -9  -2   53.29   10.80
 -13  -9   2   35.90   10.90
 -13  -9   2   35.40   10.00
 -13  -9   2   38.10    8.00
  13  -9  -2   49.80   11.70
 -13   9   2   42.80    9.10
 -11  -9   2   34.60    9.60
  11  -9  -2   31.60    9.60
 -11  -9   2   48.40   11.30
 -11  -9   2   35.60    8.10
  11  -9  -2   27.80    9.00
 -11   9   2   21.60    8.30
  11   9  -2   27.60    6.90
  -9  -9   2   33.40    8.70
   9  -9  -2   42.00    9.90
  -9  -9   2   27.90    6.50
   9  -9  -2   40.90    9.70
   9   9  -2   39.30    7.40
  -9   9   2   43.60    9.60
  -7  -9   2   94.89    9.40
   7  -9  -2   91.29   11.60
  -7  -9   2   71.19   10.70
   7  -9  -2   92.49   11.00
  -7  -9   2   91.29   13.30
   7   9  -2   92.09   11.00
  -7   9   2   84.69   11.30
  -7   9   2   79.39   10.30
  -5  -9   2   85.19   11.90
  -5  -9   2   97.59   11.80
   5  -9  -2   97.79   11.80
  -5  -9   2   95.29    9.10
   5  -9  -2   75.89   11.20
  -5   9   2  104.59   12.40
  -5   9   2   76.89   10.50
   5   9  -2  100.99   11.30
  -3  -9   2    9.00    7.20
  -3  -9   2   21.20    7.90
  -3  -9   2   23.40    6.20
   3  -9  -2   41.60    8.90
   3  -9  -2   21.90    5.00
   3  -9  -2   25.40    8.40
  -3  -9   2    5.10    7.10
   3   9  -2   29.50    7.50
  -3   9   2   38.90    8.80
  -3   9   2   31.10    8.20
   1  -9  -2   50.39    9.60
   1  -9  -2   47.90    8.50
   1  -9  -2   59.49    7.50
   1  -9  -2   57.39   10.70
  -1   9   2   51.69    8.50
  -1   9   2   49.50    9.00
   1   9  -2   27.00    7.70
  -1  -9  -2   57.99    6.60
  -1  -9  -2   42.60    7.20
   1  -9   2   21.20    8.10
  -1  -9  -2   76.09   10.30
   1  -9   2   41.30    8.80
   1   9   2   66.09    8.90
   1   9   2   71.99    9.60
  -1   9  -2   49.30    8.90
  -3  -9  -2   28.20    6.00
  -3  -9  -2   29.40    7.90
   3  -9   2   27.20    9.70
   3  -9   2   12.10    6.80
   3   9   2   23.50    7.60
  -3   9  -2   17.70    8.20
   3   9   2   23.90    6.70
  -5  -9  -2  212.78   16.60
   5  -9   2  228.18   16.60
   5  -9   2  248.48   18.20
  -5  -9  -2  201.78   12.00
   5   9   2  209.78   13.10
  -5   9  -2  243.58   17.00
   5   9   2  196.88   13.80
  -7  -9  -2  138.29   10.60
   7  -9   2  127.59   14.10
  -7  -9  -2  149.49   15.00
   7  -9   2  153.48   16.50
   7   9   2  116.39   12.40
   7   9   2  144.19   12.10
  -7   9  -2  141.49   15.20
  -9  -9  -2   16.40    8.00
   9  -9   2   11.60    9.00
  -9  -9  -2   10.30    7.00
  -9  -9  -2   19.40    6.00
   9  -9   2   15.00   11.40
  -9   9  -2   23.20    9.20
   9   9   2   17.20    6.30
 -11  -9  -2   -2.20    7.10
 -11  -9  -2    4.70    8.10
  11  -9   2    5.60    8.40
  11  -9   2   -3.50   10.40
 -11  -9  -2    5.50    5.60
  11   9   2    5.00    6.30
 -11   9  -2    2.80    7.80
 -13  -9  -2   10.70    9.30
  13  -9   2    3.30    8.50
 -13  -9  -2    0.50    5.60
  13  -9   2   10.60   11.40
 -13  -9  -2    2.80    7.40
 -13   9  -2   15.80    8.90
 -15  -9  -2   20.70   10.80
  15  -9   2   22.90   10.30
 -14 -10   2   85.09   14.00
 -14 -10   2   57.59    9.80
  14 -10  -2   30.20   10.10
  14 -10  -2   34.70   11.60
 -14 -10   2   44.40   11.00
 -14  10   2   45.90    9.70
  12 -10  -2    4.60    8.00
 -12 -10   2    6.20    8.80
 -12 -10   2   11.20    6.50
  12 -10  -2   -1.50    9.60
 -12 -10   2    5.30    9.00
 -12  10   2   15.50    8.10
  12  10  -2    7.90    6.90
 -10 -10   2   -1.10    8.40
  10 -10  -2   -4.60    8.90
  10 -10  -2    1.60    7.60
 -10 -10   2    8.50    8.20
 -10 -10   2   -3.60    5.40
  10  10  -2    4.30    6.60
 -10  10   2    4.40    8.00
   8 -10  -2    2.90    8.40
   8 -10  -2    7.60    8.00
  -8 -10   2    1.30    7.80
  -8 -10   2   13.70    8.40
  -8 -10   2    1.60    5.80
  -8  10   2   10.50    8.60
   8  10  -2    7.00    7.10
   6 -10  -2   28.90    8.80
  -6 -10   2   31.10   10.30
   6 -10  -2   18.40    8.60
  -6 -10   2   41.10   10.50
  -6 -10   2   35.10    7.90
  -6  10   2   26.00    8.50
  -6  10   2   20.80    9.10
   6  10  -2   42.60    9.20
  -4 -10   2   52.69   11.00
   4 -10  -2   25.90    5.50
   4 -10  -2   52.29    9.90
   4 -10  -2   42.60   10.40
  -4 -10   2   39.10    7.60
  -4 -10   2   39.90   10.20
  -4  10   2   50.99    9.20
  -4  10   2   41.60   10.10
   4  10  -2   48.30    9.50
   2 -10  -2   13.70    4.90
  -2 -10   2    2.10    7.80
  -2 -10   2   15.60    8.40
  -2 -10   2    4.20    4.60
  -2 -10   2   -2.30    7.60
   2 -10  -2   21.50    9.30
   2 -10  -2   28.50    9.10
   2 -10  -2    9.20    6.80
   2  10  -2   12.10    7.90
  -2  10   2   31.90    8.40
  -2  10   2   17.90    8.70
   0 -10   2   13.80    8.80
   0 -10  -2    6.20    6.50
   0 -10   2   33.90    9.90
   0 -10  -2   16.00    4.60
   0 -10  -2   16.20    7.30
   0 -10   2   37.00   11.40
   0  10  -2   29.40    9.20
   0  10   2   25.60    7.20
   0  10   2   16.10    8.10
  -2 -10  -2   78.79    8.00
   2 -10   2   84.69   12.40
   2 -10   2   42.80    9.90
  -2 -10  -2   48.70    9.40
  -2  10  -2   67.09   10.80
   2  10   2   76.09   10.30
  -4 -10  -2  130.19   15.80
   4 -10   2  106.39   13.50
   4 -10   2  128.99   15.00
  -4 -10  -2  127.49   10.10
  -4  10  -2  101.89   12.90
   4  10   2  135.59   13.60
  -6 -10  -2   74.39    8.80
  -6 -10  -2  116.89   14.00
   6 -10   2   60.59   11.50
   6 -10   2   82.49   13.90
  -6  10  -2   82.59   12.70
   6  10   2   97.89   11.30
  -8 -10  -2    4.40    7.30
  -8 -10  -2   11.20    5.40
  -8 -10  -2   20.80    9.60
   8 -10   2   16.50    9.50
   8 -10   2   13.90   11.70
   8  10   2   11.00    7.30
  -8  10  -2   14.70    9.40
 -10 -10  -2   -3.00    8.20
 -10 -10  -2    6.40    8.10
 -10 -10  -2   -1.20    5.30
  10 -10   2   -1.00   11.20
  10 -10   2    0.10    8.20
 -10  10  -2   11.30    8.90
  10  10   2    4.00    6.30
  12 -10   2   23.00   10.70
 -12 -10  -2   22.70    7.40
  12 -10   2   27.40   13.80
 -12 -10  -2   42.60   11.60
 -12  10  -2   24.10   10.40
 -13 -11   2   70.19   10.90
 -13 -11   2  102.39   14.00
  13 -11  -2   57.39   12.00
  11 -11  -2   16.90   10.10
 -11 -11   2    9.20    6.90
 -11 -11   2    3.90    8.80
 -11 -11   2   12.60    9.00
  11 -11  -2   11.10   10.70
 -11  11   2   17.30    9.30
  11  11  -2   15.40    7.50
  -9 -11   2    4.40    8.50
   9 -11  -2   -0.70    9.70
   9 -11  -2    7.00    8.20
  -9 -11   2   14.50    9.90
  -9 -11   2   14.10    6.80
   9  11  -2   13.00    7.80
  -9  11   2    9.40    9.00
   7 -11  -2    8.30    8.70
  -7 -11   2    3.60    6.30
   7 -11  -2    1.00    9.10
  -7 -11   2    1.60    7.70
  -7 -11   2   13.40   10.10
   7  11  -2   12.10    8.40
  -7  11   2   14.20    9.40
  -5 -11   2  112.79   15.00
   5 -11  -2  125.69   14.20
   5 -11  -2   88.39   13.70
  -5  11   2   87.19   12.10
   5  11  -2  130.99   15.20
   3 -11  -2   35.90   10.60
  -3 -11   2   33.80   10.60
   3 -11  -2   32.50    9.90
  -3 -11   2   14.50    5.80
  -3 -11   2   20.40    9.30
   3 -11  -2   13.80    7.80
  -3  11   2   28.90   10.10
  -3  11   2   41.30    9.10
   3  11  -2   37.00   10.20
  -1 -11   2   21.80    6.30
   1 -11  -2   14.50    8.00
   1 -11  -2   10.90    5.10
   1 -11  -2   42.40    9.80
   1 -11  -2   35.30   11.50
  -1 -11   2   24.40   10.40
  -1 -11   2   14.70    9.40
  -1 -11   2   24.10    9.20
  -1  11   2   27.60   10.10
  -1  11   2   49.30    8.90
   1  11  -2   25.90    9.90
   1 -11   2    7.10    9.40
  -1 -11  -2   13.70    7.70
   1 -11   2   27.80   10.80
  -1 -11  -2   16.10    5.20
   1 -11   2   33.20   10.60
  -1  11  -2   22.50    9.90
   1  11   2   25.20    9.40
   1  11   2   28.90    7.70
  -3 -11  -2   12.50    5.00
   3 -11   2    7.10    9.50
  -3 -11  -2   11.80   10.00
  -3 -11  -2   -0.60    6.60
   3 -11   2   19.80    9.40
   3  11   2   24.50    9.30
  -3  11  -2   15.50   10.20
   3  11   2    4.10    6.50
  -5 -11  -2   33.10    7.00
   5 -11   2   16.50    9.30
  -5 -11  -2   32.60   10.60
   5 -11   2   17.70   11.40
   5  11   2   30.60    9.50
  -5  11  -2    7.60   10.10
  -7 -11  -2   10.10    6.10
  -7 -11  -2   15.80    9.60
   7 -11   2   27.70   10.70
   7 -11   2   27.50   12.80
  -7  11  -2   25.10   11.10
   7  11   2   17.70    8.30
  -9 -11  -2   53.89   12.50
   9 -11   2   36.80   14.50
  -9 -11  -2   26.80    7.60
   9 -11   2   27.90   11.00
   9  11   2   42.70    9.10
  -9  11  -2   44.10   11.30
   8 -12  -2   11.70   10.20
  -8 -12   2   14.80    9.80
   8 -12  -2    1.20   10.30
  -8 -12   2   15.30    9.80
  -8 -12   2    5.60    6.90
  -8  12   2    3.20   10.10
   8  12  -2   20.90    9.40
  -6 -12   2   28.00   12.40
   6 -12  -2   33.40   11.40
  -6 -12   2   18.50   10.20
   6 -12  -2   27.60   11.40
  -6 -12   2   10.20    6.00
  -6  12   2   16.70   10.60
   6  12  -2   40.90   10.70
   4 -12  -2    5.90    8.50
  -4 -12   2   21.90    6.70
   4 -12  -2   17.20   10.10
   4 -12  -2    9.70   11.40
  -4  12   2   14.30    9.40
  -2 -12   2   33.10   11.50
   2 -12  -2   13.00   13.10
   2 -12  -2   38.20   11.70
  -2 -12   2   45.00   11.60
  -2  12   2   17.50    9.80
  -2  12   2   44.80    9.70
   2  12  -2   32.60   10.50
   0 -12   2   54.59   12.80
   0 -12   2   36.80   11.30
   0  12   2   40.60   10.60
   0  12  -2   35.90   10.30
   2 -12   2    3.10    6.00
   2 -12   2    0.40    9.20
   2 -12   2   -3.30    9.50
   2 -12   2  -19.00    9.80
  -2  12  -2   -4.50    9.60
   2  12   2    2.10    7.50
   2  12   2    3.50    9.40
   4 -12   2    7.90   10.90
   4 -12   2   31.00   11.20
  -4 -12  -2   38.20   11.50
   4  12   2   28.70   10.30
  -4  12  -2   30.50   11.40
   6 -12   2    0.00    9.50
  -6 -12  -2   32.20   11.30
  -6  12  -2   17.50   11.40
   6  12   2   21.70    9.90
 -24   0   3   12.80    7.90
  24   0  -3   23.50    6.70
  22   0  -3    4.50    3.60
 -22   0   3    9.40    6.00
  22   0  -3    9.50    5.20
 -20   0   3   -2.50    3.00
  20   0  -3   -2.50    3.30
 -20   0   3    0.10    4.30
 -18   0   3   75.39   11.00
 -18   0   3   78.49    9.00
  18   0  -3   92.89    8.80
 -18   0   3   92.49    8.30
 -16   0   3  135.89   10.50
 -16   0   3  161.98    9.60
  16   0  -3  165.98   10.30
 -16   0   3  152.78   13.10
  14   0  -3   20.70    4.40
 -14   0   3   15.40    5.10
 -14   0   3   13.20    4.20
 -14   0   3   23.90    4.50
 -12   0   3    2.30    2.20
 -12   0   3    0.40    3.10
 -12   0   3   -0.20    2.20
  12   0  -3    1.80    2.20
 -10   0   3   37.60    5.60
 -10   0   3   40.80    3.80
  10   0  -3   39.90    3.80
 -10   0   3   35.60    4.50
   8   0  -3    5.60    1.60
   8   0  -3    2.60    1.50
  -8   0   3    3.00    1.90
   8   0  -3    4.30    1.80
  -8   0   3    5.10    1.60
  -8   0   3    3.20    2.40
  -8   0   3    2.80    1.70
  -6   0   3   27.70    2.30
  -6   0   3   25.30    2.70
  -6   0   3   27.60    2.40
  -6   0   3   24.80    2.90
   6   0  -3   29.60    2.40
   6   0  -3   28.30    2.80
  -6   0   3   28.60    3.90
   6   0  -3   27.60    2.00
  -4   0   3    3.00    1.10
  -4   0   3    2.00    1.10
  -4   0   3    1.20    1.50
  -4   0   3    1.40    1.00
   4   0  -3    1.60    1.10
   4   0  -3    1.80    1.20
  -4   0   3    2.40    1.40
  -2   0   3    1.80    1.60
  -2   0   3    0.90    1.10
  -2   0   3    2.10    1.40
  -2   0   3    1.60    0.80
   2   0  -3    1.40    1.00
   0   0   3    3.20    1.60
   0   0   3    2.30    1.80
   0   0  -3    1.80    1.40
   0   0   3    3.30    1.30
  -2   0  -3   20.80    3.00
   2   0   3   20.60    3.20
   2   0   3   19.70    2.70
  -2   0  -3   16.50    2.10
   2   0   3   20.90    3.20
  -4   0  -3    8.70    2.40
   4   0   3    8.90    2.80
  -4   0  -3    8.20    2.10
   4   0   3   11.30    3.20
   4   0   3   10.10    2.40
  -6   0  -3   22.50    3.30
  -6   0  -3   15.70    3.10
   6   0   3   18.50    4.00
   6   0   3   20.00    3.90
   6   0   3   27.50    3.50
   8   0   3   52.99    6.00
  -8   0  -3   40.20    5.00
   8   0   3   50.49    6.00
  -8   0  -3   55.09    4.80
   8   0   3   48.20    4.50
 -10   0  -3    3.00    3.10
 -10   0  -3    1.90    2.50
  10   0   3    5.20    2.80
  10   0   3    3.40    4.20
  10   0   3    4.80    3.70
  12   0   3   56.29    7.80
  12   0   3   52.09    5.20
 -12   0  -3   44.20    6.90
  12   0   3   54.19    7.70
  14   0   3   65.19    9.00
 -14   0  -3   45.10    7.60
  14   0   3   52.39    9.10
  14   0   3   50.79    5.30
  16   0   3  183.18   14.00
  16   0   3  155.78    8.40
  16   0   3  173.98   13.50
 -16   0  -3  132.79   12.10
  18   0   3   60.49    9.90
 -18   0  -3   43.30    9.10
  18   0   3   76.29   12.20
 -20   0  -3   11.90    7.10
  20   0   3   23.80    8.20
  20   0   3   10.20    7.20
 -23  -1   3    1.90    5.60
 -23  -1   3   -0.40    4.10
  23  -1  -3    0.90    4.50
  23   1  -3   -1.30    4.30
 -23   1   3    7.20    6.40
 -21  -1   3   -2.50    4.00
 -21  -1   3    4.30    7.10
 -21  -1   3    3.20    5.00
  21  -1  -3   -1.40    3.70
  21   1  -3    5.90    4.90
  21   1  -3    5.20    3.30
 -21   1   3   10.00    5.70
 -19  -1   3  165.58   15.50
 -19  -1   3  165.28   10.80
  19  -1  -3  138.59   11.10
 -19  -1   3  148.89   12.20
 -19   1   3  129.39   11.70
  19   1  -3  168.98   11.60
  19   1  -3  168.08    9.50
 -17  -1   3  178.38   12.50
 -17  -1   3  185.38   11.20
 -17  -1   3  152.08   14.10
  17  -1  -3  215.38   12.50
 -17   1   3  209.18   11.20
  17   1  -3  187.48    9.70
  17   1  -3  185.18   10.30
  17   1  -3  180.28   11.50
 -17   1   3  191.48   12.60
 -15  -1   3   92.09   11.00
 -15  -1   3  107.09    9.10
 -15  -1   3  106.29    7.60
  15  -1  -3   96.09    8.00
  15   1  -3  105.09    6.80
 -15   1   3   89.59    8.40
  15   1  -3  106.69    8.20
 -15   1   3   91.59    7.30
  13  -1  -3   52.79    5.60
 -13  -1   3   44.00    6.00
 -13  -1   3   48.20    5.10
  13  -1  -3   55.29    4.70
 -13  -1   3   51.29    7.50
  13   1  -3   47.50    5.20
 -13   1   3   51.29    6.20
 -13   1   3   46.00    5.20
 -13   1   3   55.19    7.60
 -13   1   3   52.89    5.00
  13   1  -3   50.79    4.60
  11  -1  -3  146.69    6.80
  11  -1  -3  154.88    8.00
 -11  -1   3  162.18    7.80
 -11  -1   3  162.78    8.80
 -11  -1   3  150.88   10.10
 -11   1   3  149.69    8.60
 -11   1   3  151.18    7.40
 -11   1   3  147.79    9.70
 -11   1   3  145.49    6.90
  11   1  -3  147.49    6.80
  11   1  -3  157.58    7.70
  -9  -1   3  485.25   18.00
  -9  -1   3  478.45   15.50
  -9  -1   3  478.75   16.50
   9  -1  -3  468.65   14.50
   9  -1  -3  468.15   15.20
  -9   1   3  469.75   16.20
  -9   1   3  454.05   17.40
   9   1  -3  469.45   14.60
  -9   1   3  451.05   14.40
  -9   1   3  452.45   14.90
   9   1  -3  486.15   15.00
  -7  -1   3 1197.58   32.80
  -7  -1   3 1183.38   31.90
   7  -1  -3 1128.79   31.30
  -7  -1   3 1200.88   34.10
   7  -1  -3 1139.89   31.30
  -7   1   3 1136.89   31.30
  -7   1   3 1113.09   32.40
  -7   1   3 1152.48   31.20
  -7   1   3 1105.39   31.60
  -7   1   3 1068.79   33.20
   7   1  -3 1209.38   31.40
  -5  -1   3  114.59    5.20
  -5  -1   3  113.69    4.40
  -5  -1   3  118.09    5.20
  -5  -1   3  115.29    4.90
   5  -1  -3  104.29    5.00
  -5  -1   3  120.79    3.80
  -5  -1   3  114.99    6.60
   5  -1  -3  102.49    4.20
   5  -1  -3  108.79    4.90
   5   1  -3  120.09    3.90
   5   1  -3  114.69    4.60
  -5   1   3  106.39    4.90
  -5   1   3  102.79    5.50
  -5   1   3  105.29    4.00
  -5   1   3  104.69    5.40
  -3  -1   3  373.96   11.10
  -3  -1   3  369.36   12.60
  -3  -1   3  379.36   11.60
  -3  -1   3  383.76   11.20
   3  -1  -3  390.86   11.50
   3  -1  -3  377.06   11.70
  -3  -1   3  376.86   11.10
  -3  -1   3  380.36   11.10
  -3   1   3  394.36   11.00
   3   1  -3  395.26   11.80
  -3   1   3  397.16   11.80
  -3   1   3  389.06   12.00
  -1  -1   3 1254.57   34.00
  -1  -1   3 1264.47   33.90
   1  -1  -3 1251.27   33.80
   1  -1  -3 1229.78   32.60
  -1  -1   3 1279.37   34.00
   1   1  -3 1284.47   34.20
  -1   1   3 1246.88   33.80
  -1   1   3 1228.38   34.00
   1  -1   3  444.16   14.50
  -1  -1  -3  452.15   13.20
  -1  -1  -3  434.86   13.30
   1  -1   3  437.86   14.30
   1  -1   3  428.16   14.10
  -1  -1  -3  455.65   13.00
   1   1   3  434.56   13.30
   1   1   3  440.26   14.10
  -1   1  -3  438.46   14.40
   3  -1   3  727.23   22.10
   3  -1   3  732.83   22.90
  -3  -1  -3  736.23   21.10
   3  -1   3  712.83   23.00
  -3  -1  -3  776.02   21.60
  -3  -1  -3  753.72   21.60
  -3   1  -3  706.03   22.20
   3   1   3  724.13   21.00
   3   1   3  766.02   22.40
   3   1   3  759.32   23.10
  -3   1  -3  753.52   21.60
  -5  -1  -3   63.49    4.50
   5  -1   3   57.89    6.10
   5  -1   3   53.79    5.20
   5  -1   3   52.09    5.20
  -5  -1  -3   62.69    3.80
  -5  -1  -3   58.89    4.50
   5   1   3   64.39    5.50
   5   1   3   63.09    3.90
  -5   1  -3   49.20    4.20
   5   1   3   59.19    5.20
  -5   1  -3   46.10    5.20
  -7  -1  -3  280.47    9.80
   7  -1   3  260.47   12.50
  -7  -1  -3  288.77   11.80
  -7  -1  -3  268.17   11.20
   7  -1   3  262.07   12.50
   7  -1   3  260.17   10.90
  -7   1  -3  263.77   11.40
   7   1   3  277.57   11.80
   7   1   3  261.77    9.50
  -7   1  -3  272.57   11.30
   7   1   3  272.07   12.50
   9  -1   3  123.79    7.90
   9  -1   3  127.49    9.30
  -9  -1  -3  138.19    8.70
   9  -1   3  137.79    9.90
  -9  -1  -3  127.99    6.20
  -9  -1  -3  120.79    7.80
   9   1   3  124.19    8.70
  -9   1  -3  132.39    8.30
   9   1   3  121.39    6.20
   9   1   3  119.79    8.80
  -9   1  -3  139.59    8.30
  11  -1   3  161.68   11.50
  11  -1   3  155.78    9.10
  11  -1   3  168.78   12.10
 -11  -1  -3  183.68   11.00
  11   1   3  183.78   11.40
 -11   1  -3  165.58   10.70
  11   1   3  177.08   11.80
 -11   1  -3  153.08    9.40
  11   1   3  164.78    7.60
 -13  -1  -3    7.00    4.00
  13  -1   3   10.30    3.90
  13  -1   3   10.30    5.20
  13  -1   3    7.10    5.50
  13   1   3    6.60    4.90
 -13   1  -3    6.70    4.50
  13   1   3    6.90    5.00
  15  -1   3   96.19    7.70
  15  -1   3   98.19   11.40
  15  -1   3  101.19   10.70
 -15  -1  -3  104.69   10.30
 -15   1  -3   91.89   10.10
  15   1   3  111.69   11.20
  15   1   3  105.99   11.00
  17  -1   3    0.60    3.20
  17  -1   3    2.20    4.90
 -17  -1  -3    3.20    4.80
  17  -1   3    4.60    5.80
  17   1   3    2.00    5.80
  17   1   3    4.20    5.80
 -17   1  -3   -0.90    4.60
 -19  -1  -3   -0.80    5.40
  19  -1   3    3.40    6.10
  19  -1   3   -0.80    5.80
 -19   1  -3   -1.10    5.50
  19   1   3    2.20    6.10
  19   1   3   -0.80    6.20
 -24  -2   3   94.69   12.20
 -24  -2   3   77.09   12.50
 -24   2   3   78.69   12.50
 -22  -2   3   52.99   13.00
  22  -2  -3   47.80    8.70
 -22  -2   3   55.09    8.70
 -22  -2   3   50.79    9.70
 -22   2   3   42.10    9.10
  22   2  -3   49.99    8.60
  20  -2  -3  642.84   23.00
 -20  -2   3  627.84   25.60
 -20  -2   3  705.43   29.10
 -20  -2   3  663.33   31.60
  20  -2  -3  619.44   26.30
 -20   2   3  652.03   28.00
  20   2  -3  655.03   26.40
  20   2  -3  725.63   27.20
 -18  -2   3   95.59    8.80
 -18  -2   3   88.79   12.00
  18  -2  -3  105.79    8.30
 -18  -2   3   91.79    9.80
  18  -2  -3  106.69    9.60
  18   2  -3  101.89    9.40
 -18   2   3   88.09    9.60
  18   2  -3   94.39    6.80
  16  -2  -3  290.17   12.50
  16  -2  -3  276.57   14.30
 -16  -2   3  288.47   18.00
 -16  -2   3  273.47   13.60
 -16  -2   3  301.87   15.60
  16   2  -3  287.57   11.60
  16   2  -3  285.47   11.50
 -16   2   3  288.77   15.00
  16   2  -3  286.87   13.90
  14  -2  -3  312.27   12.40
 -14  -2   3  294.47   14.70
 -14  -2   3  302.87   17.10
  14  -2  -3  294.97   14.00
 -14  -2   3  296.17   13.30
  14   2  -3  295.87   13.40
  14   2  -3  302.57   11.40
 -14   2   3  311.07   14.60
  14   2  -3  306.87   11.00
 -14   2   3  283.37   12.20
 -12  -2   3   22.00    5.60
  12  -2  -3   16.40    3.70
  12  -2  -3   15.90    3.80
 -12  -2   3   17.30    3.60
 -12  -2   3   14.30    3.80
  12   2  -3   16.70    2.60
 -12   2   3   18.50    3.70
  12   2  -3   20.60    3.90
  12   2  -3   19.60    2.60
 -12   2   3   13.80    3.70
 -10  -2   3  156.48   10.20
  10  -2  -3  148.89    7.60
 -10  -2   3  157.58    8.60
 -10  -2   3  159.58    7.80
  10  -2  -3  134.99    7.70
 -10   2   3  146.99    8.20
  10   2  -3  164.48    5.40
  10   2  -3  162.48    6.60
 -10   2   3  140.99    7.40
   8  -2  -3  338.77   11.70
  -8  -2   3  335.77   12.60
   8  -2  -3  328.47   11.60
  -8  -2   3  325.87   11.80
  -8  -2   3  311.77   12.10
  -8  -2   3  313.57   13.90
  -8   2   3  334.17   11.60
   8   2  -3  329.47   10.60
  -8   2   3  318.47   11.90
  -6  -2   3 1537.25   43.20
  -6  -2   3 1497.55   41.00
   6  -2  -3 1463.25   40.40
  -6  -2   3 1491.55   39.50
  -6  -2   3 1467.15   40.90
  -6  -2   3 1539.05   41.60
   6  -2  -3 1508.05   40.90
  -6   2   3 1466.95   40.80
  -6   2   3 1446.26   41.00
   6   2  -3 1573.64   39.80
  -4  -2   3   43.70    4.40
   4  -2  -3   41.70    3.60
  -4  -2   3   37.40    4.80
  -4  -2   3   39.40    3.70
   4  -2  -3   41.40    3.70
  -4  -2   3   44.30    3.60
   4  -2  -3   45.00    3.40
  -4  -2   3   40.60    4.30
  -4  -2   3   37.60    2.80
  -4  -2   3   43.80    3.60
   4   2  -3   42.40    4.50
  -4   2   3   42.30    3.70
  -4   2   3   38.10    3.90
   2  -2  -3 1116.69   28.10
  -2  -2   3 1113.79   30.70
   2  -2  -3 1095.99   29.40
  -2  -2   3 1098.69   30.30
   2  -2  -3 1085.59   30.30
   2   2  -3 1087.99   30.70
  -2   2   3 1080.79   30.50
  -2   2   3 1076.49   30.20
   0  -2  -3  698.03   18.40
   0  -2  -3  682.93   19.20
   0  -2   3  644.44   20.50
   0  -2  -3  683.63   19.50
   0  -2   3  623.94   20.20
   0  -2  -3  682.93   18.20
   0   2   3  664.43   19.40
   0   2   3  667.03   20.10
   2  -2   3 1261.97   36.80
  -2  -2  -3 1310.37   35.10
  -2  -2  -3 1310.07   35.50
   2  -2   3 1304.87   37.30
  -2  -2  -3 1302.17   35.60
  -2  -2  -3 1312.27   35.30
  -2  -2  -3 1279.87   35.70
   2   2   3 1261.17   36.10
   2   2   3 1308.97   35.30
  -4  -2  -3  752.62   23.20
   4  -2   3  781.52   23.70
   4  -2   3  791.72   24.60
  -4  -2  -3  758.22   22.30
  -4  -2  -3  719.83   21.40
  -4  -2  -3  733.13   22.70
  -4  -2  -3  723.33   22.70
   4   2   3  738.73   21.50
   4   2   3  737.63   22.90
  -6  -2  -3  228.48   11.00
  -6  -2  -3  206.28    9.80
  -6  -2  -3  229.88    9.50
   6  -2   3  199.68   10.90
  -6  -2  -3  222.78    8.10
   6  -2   3  198.88   10.50
  -6   2  -3  198.78    9.60
   6   2   3  225.88   11.00
   6   2   3  231.68   10.30
   6   2   3  232.88    8.30
   8  -2   3  221.48   11.40
  -8  -2  -3  225.18   11.10
  -8  -2  -3  222.38    8.40
  -8  -2  -3  230.98   10.40
  -8  -2  -3  246.58   12.90
   8  -2   3  226.08   12.30
   8   2   3  212.98   11.70
  -8   2  -3  219.28   10.80
  -8   2  -3  225.68   11.10
   8   2   3  227.98    8.60
   8   2   3  227.28   11.20
 -10  -2  -3  325.67   15.10
  10  -2   3  326.77   16.30
 -10  -2  -3  325.07   14.20
  10  -2   3  316.57   14.40
 -10  -2  -3  319.97   16.90
 -10   2  -3  347.17   14.60
 -10   2  -3  333.67   14.90
  10   2   3  327.07   14.80
  10   2   3  330.27   16.10
 -12  -2  -3  159.88   10.20
  12  -2   3  155.68   10.40
 -12  -2  -3  165.68   11.10
  12  -2   3  153.98   11.90
  12  -2   3  155.98   12.60
  12   2   3  168.28   11.50
  12   2   3  173.38   12.20
 -12   2  -3  152.28   10.90
  14  -2   3   64.19    7.40
  14  -2   3   63.49    9.50
  14  -2   3   69.49    9.90
 -14  -2  -3   54.39    8.00
 -14  -2  -3   68.19    8.70
  14   2   3   66.19    9.80
 -14   2  -3   63.69    8.60
  14   2   3   58.19    7.90
  16  -2   3  116.69   12.10
  16  -2   3  124.29   13.40
 -16  -2  -3  120.39   11.60
  16  -2   3  117.39    9.40
  16   2   3  114.09   12.50
  16   2   3  117.99   11.90
 -16   2  -3  106.99   11.30
  18  -2   3  227.58   16.60
  18  -2   3  225.08   12.40
  18  -2   3  227.08   17.20
 -18  -2  -3  197.58   15.90
 -18   2  -3  218.18   16.20
  18   2   3  212.18   15.00
  18   2   3  181.88   16.10
  20  -2   3    5.80    4.00
 -20  -2  -3    0.30    6.00
  20  -2   3    8.80    7.60
  20  -2   3    6.80    6.60
 -20   2  -3    1.30    6.20
  20   2   3    1.10    7.10
 -23  -3   3   69.99   11.80
  23  -3  -3   51.19    9.60
 -23  -3   3   75.59   15.30
  23  -3  -3   59.79    8.30
 -23  -3   3   62.99    9.90
 -23   3   3   58.69   10.70
  23   3  -3   61.29    9.90
  21  -3  -3  121.89   12.10
  21  -3  -3  112.39   10.40
 -21  -3   3  113.89   12.70
 -21  -3   3  111.09   10.30
 -21  -3   3  118.39   16.20
 -21   3   3  105.89   12.00
  21   3  -3  101.39   10.90
  19  -3  -3  272.87   14.20
 -19  -3   3  274.77   17.00
 -19  -3   3  270.07   19.90
 -19  -3   3  259.37   14.70
  19  -3  -3  280.97   16.20
 -19   3   3  294.27   16.70
  19   3  -3  275.57   15.40
 -17  -3   3   18.80    7.30
 -17  -3   3   12.80    5.10
  17  -3  -3   23.20    5.50
  17  -3  -3   19.00    6.00
 -17  -3   3   12.50    4.20
  17   3  -3   14.60    5.00
  17   3  -3   15.00    3.10
 -17   3   3   24.70    5.90
 -15  -3   3  255.17   17.30
 -15  -3   3  258.87   13.00
  15  -3  -3  264.97   14.10
 -15  -3   3  282.97   15.10
  15  -3  -3  274.07   12.70
 -15   3   3  263.87   12.60
 -15   3   3  263.37   14.30
  15   3  -3  276.07   10.60
  15   3  -3  267.37   13.50
  13  -3  -3   55.29    6.80
  13  -3  -3   62.89    7.20
 -13  -3   3   68.79    7.60
 -13  -3   3   71.09    9.60
 -13  -3   3   64.69    6.30
  13   3  -3   75.39    5.00
 -13   3   3   58.39    6.70
 -13   3   3   59.09    6.40
  13   3  -3   68.09    4.50
 -11  -3   3  148.69    9.90
 -11  -3   3  158.58    8.70
 -11  -3   3  173.98   10.00
 -11  -3   3  170.28   12.00
  11  -3  -3  176.68    9.60
  11  -3  -3  174.98    9.00
  11   3  -3  166.38    7.10
 -11   3   3  165.58    9.10
 -11   3   3  174.78    9.80
   9  -3  -3   54.49    5.20
  -9  -3   3   59.99    7.60
  -9  -3   3   62.99    5.20
  -9  -3   3   55.99    6.20
   9  -3  -3   60.69    5.70
  -9  -3   3   57.99    5.70
  -9   3   3   44.70    5.00
  -9   3   3   57.39    5.80
   7  -3  -3  577.94   18.00
  -7  -3   3  519.55   18.30
  -7  -3   3  541.75   20.20
  -7  -3   3  514.95   17.60
  -7  -3   3  527.65   18.10
   7  -3  -3  574.84   17.90
  -7   3   3  559.34   17.90
  -7   3   3  564.14   18.30
  -5  -3   3  305.77   11.10
   5  -3  -3  331.97   11.70
  -5  -3   3  324.67   13.90
   5  -3  -3  312.17   11.40
  -5  -3   3  312.17   11.40
  -5  -3   3  309.87   11.40
  -5  -3   3  301.47   11.60
  -5   3   3  314.77   11.60
  -5   3   3  317.97   11.90
  -3  -3   3  142.09    9.30
   3  -3  -3  134.89    7.20
   3  -3  -3  141.89    6.80
  -3  -3   3  141.09    7.70
  -3  -3   3  136.09    7.10
  -3   3   3  133.79    6.80
   3   3  -3  136.29    7.70
  -3   3   3  135.19    7.40
  -1  -3   3  609.54   20.10
   1  -3  -3  617.54   17.50
   1  -3  -3  652.43   18.00
   1  -3  -3  631.54   19.00
  -1  -3   3  599.24   19.60
   1  -3  -3  629.74   17.20
  -1   3   3  632.94   19.00
   1   3  -3  597.54   19.80
  -1   3   3  628.84   19.40
   1  -3   3   44.90    5.70
  -1  -3  -3   35.60    4.00
  -1  -3  -3   39.60    3.70
  -1  -3  -3   36.40    4.00
  -1  -3  -3   38.70    3.10
   1  -3   3   36.30    4.70
   1   3   3   41.00    3.80
  -1   3  -3   49.50    5.70
   1   3   3   35.10    4.00
   3  -3   3   99.09    8.30
  -3  -3  -3   92.79    6.30
  -3  -3  -3  104.29    6.80
  -3  -3  -3  101.59    5.20
  -3  -3  -3   98.19    6.20
   3  -3   3   90.69    6.90
  -3  -3  -3  104.19    5.30
   3   3   3   93.29    6.70
   3   3   3   96.99    5.30
  -3   3  -3   97.29    7.70
  -5  -3  -3   42.20    3.50
  -5  -3  -3   42.60    5.10
   5  -3   3   69.09    7.40
   5  -3   3   58.49    6.40
  -5  -3  -3   39.20    4.70
  -5  -3  -3   40.70    4.10
  -5  -3  -3   45.40    5.80
  -5   3  -3   61.39    7.10
   5   3   3   38.70    3.80
   5   3   3   40.80    4.80
  -7  -3  -3   18.20    4.00
  -7  -3  -3   14.90    4.50
   7  -3   3   24.00    5.90
  -7  -3  -3   22.00    2.70
   7  -3   3   24.70    5.40
  -7  -3  -3   21.40    4.00
   7   3   3   15.60    2.60
   7   3   3   16.30    4.20
  -7   3  -3   35.00    5.90
  -9  -3  -3    8.70    3.70
   9  -3   3    3.20    4.20
  -9  -3  -3    6.70    5.10
   9  -3   3   10.10    5.70
  -9  -3  -3    7.20    3.70
   9   3   3    3.00    4.00
   9   3   3    6.20    4.50
  -9   3  -3    6.80    3.40
 -11  -3  -3  189.98   11.10
  11  -3   3  214.48   13.20
 -11  -3  -3  207.78   14.60
  11  -3   3  206.08   13.80
 -11  -3  -3  201.78   12.30
 -11   3  -3  209.08   12.20
 -11   3  -3  201.08   12.20
  11   3   3  196.08   12.10
  11   3   3  199.68   12.90
 -13  -3  -3   55.39    8.00
  13  -3   3   69.89    9.40
  13  -3   3   73.09    8.60
 -13  -3  -3   64.69    7.60
 -13  -3  -3   61.39   10.00
  13   3   3   67.99    8.00
 -13   3  -3   66.49    8.10
  13   3   3   67.69    9.90
 -15  -3  -3  230.58   15.30
  15  -3   3  214.68   13.40
 -15  -3  -3  219.18   13.50
  15  -3   3  239.48   16.80
  15  -3   3  238.58   16.10
  15   3   3  217.08   14.20
  15   3   3  225.18   15.80
 -15   3  -3  245.38   15.00
  17  -3   3   14.80    6.90
 -17  -3  -3   17.90    7.00
 -17  -3  -3   16.80    6.60
  17  -3   3   27.90    8.60
  17  -3   3   19.30    6.10
 -17   3  -3   21.30    7.20
  17   3   3    4.50    8.40
  17   3   3   19.70    7.40
  19  -3   3   19.70    7.80
  19  -3   3   27.00    8.50
 -19  -3  -3   33.20    9.10
  19  -3   3   33.10    6.90
 -19   3  -3   46.00    9.60
  19   3   3   45.00   10.20
 -22  -4   3   15.50    6.70
 -22  -4   3   17.60    7.60
 -22  -4   3   20.20   11.00
  22  -4  -3    4.00    6.00
  22  -4  -3   10.20    6.60
  22   4  -3   18.00    6.70
 -22   4   3   15.80    6.90
 -20  -4   3   41.60    8.80
 -20  -4   3   44.20   10.80
 -20  -4   3   33.80    6.80
  20  -4  -3   51.39    9.30
  20  -4  -3   55.19    8.70
  20   4  -3   39.50    7.60
 -20   4   3   49.40    8.70
  18  -4  -3   12.10    5.70
 -18  -4   3    4.90    3.80
  18  -4  -3    6.20    5.30
 -18  -4   3    4.00    5.10
 -18  -4   3    2.30    7.30
 -18   4   3    4.70    4.40
  18   4  -3    4.50    4.60
  16  -4  -3   41.00    6.90
  16  -4  -3   44.60    7.70
 -16  -4   3   32.30    8.60
 -16  -4   3   21.60    4.80
 -16  -4   3   36.40    7.20
  16   4  -3   30.70    6.10
 -16   4   3   40.00    6.90
  14  -4  -3   21.60    5.70
 -14  -4   3   21.90    5.80
 -14  -4   3   20.50    4.80
 -14  -4   3   20.70    7.70
  14  -4  -3   15.70    5.40
 -14   4   3   17.80    5.60
 -14   4   3   13.90    4.70
  12  -4  -3  113.89    9.00
 -12  -4   3  109.49   12.20
 -12  -4   3  113.89   10.10
 -12  -4   3  108.19    8.00
  12  -4  -3   97.99    8.80
 -12  -4   3  117.29    9.80
 -12   4   3   95.79    8.90
 -10  -4   3  188.08   10.90
 -10  -4   3  182.88    9.80
 -10  -4   3  178.28   10.90
  10  -4  -3  209.28   10.40
 -10  -4   3  171.98   12.50
  10  -4  -3  202.08   10.60
 -10   4   3  204.58   11.00
 -10   4   3  219.38   10.90
  -8  -4   3   27.90    5.00
  -8  -4   3   24.40    6.00
   8  -4  -3   17.60    3.70
  -8  -4   3   28.50    4.50
  -8  -4   3   24.30    4.40
   8  -4  -3   19.90    4.30
  -8   4   3   17.10    4.00
  -8   4   3   18.00    4.20
  -6  -4   3  375.26   13.80
  -6  -4   3  372.76   14.30
   6  -4  -3  387.76   14.40
  -6  -4   3  367.86   14.40
  -6  -4   3  374.76   16.50
  -6  -4   3  379.46   13.40
   6  -4  -3  391.46   14.20
   6   4  -3  365.16   13.20
  -6   4   3  384.16   14.30
  -6   4   3  387.46   14.60
  -4  -4   3   11.30    3.90
  -4  -4   3    9.70    4.70
  -4  -4   3   13.70    3.60
   4  -4  -3   17.60    3.90
  -4  -4   3   15.40    3.30
   4  -4  -3   14.30    3.50
  -4   4   3   15.70    3.80
   4   4  -3   11.00    3.80
  -4   4   3   20.70    3.90
   2  -4  -3  128.49    8.00
  -2  -4   3  131.99    7.70
  -2  -4   3  129.99    8.50
   2  -4  -3  128.29    7.10
   2  -4  -3  127.19    5.20
  -2   4   3  130.59    7.70
   2   4  -3  136.19    8.10
  -2   4   3  128.59    7.30
   0  -4   3  328.17   13.40
   0  -4  -3  282.17    9.70
   0  -4  -3  294.77    9.30
   0  -4  -3  291.97   11.10
   0  -4   3  325.07   12.90
   0  -4  -3  276.67   10.80
   0   4  -3  323.17   12.90
   0   4   3  292.07   11.70
   0   4   3  280.97   11.20
  -2  -4  -3  556.44   17.60
  -2  -4  -3  564.04   17.10
  -2  -4  -3  547.55   18.50
  -2  -4  -3  559.44   17.90
   2  -4   3  528.95   20.00
   2  -4   3  530.55   19.80
  -2   4  -3  529.85   19.40
   2   4   3  576.64   17.90
   2   4   3  563.44   18.50
   4  -4   3   51.19    6.80
   4  -4   3   78.89    8.20
  -4  -4  -3   51.89    4.50
  -4  -4  -3   43.40    5.20
  -4  -4  -3   49.50    4.50
   4   4   3   54.09    4.90
   4   4   3   43.90    5.00
  -4   4  -3   76.29    7.80
  -6  -4  -3  316.47   13.00
  -6  -4  -3  319.37   14.50
  -6  -4  -3  325.57   14.70
   6  -4   3  353.16   16.60
   6  -4   3  364.46   16.30
  -6  -4  -3  329.87   11.80
   6   4   3  322.27   14.00
  -6   4  -3  357.96   15.60
  -8  -4  -3   83.49    7.00
  -8  -4  -3   88.59    9.70
  -8  -4  -3   80.39    8.50
  -8  -4  -3   92.19    9.90
   8  -4   3   87.99    9.60
   8  -4   3   93.49    9.70
  -8   4  -3  100.29   10.10
   8   4   3   90.89    6.00
   8   4   3   97.39    9.10
 -10  -4  -3   13.40    6.20
 -10  -4  -3    7.50    4.70
  10  -4   3    8.80    6.70
 -10  -4  -3    6.10    4.10
  10  -4   3   10.50    5.80
  10   4   3   15.40    5.40
 -10   4  -3    4.80    3.80
 -10   4  -3   15.20    6.00
  10   4   3    5.00    4.50
 -12  -4  -3   55.59    7.40
  12  -4   3   60.59    9.10
 -12  -4  -3   70.29   10.10
  12  -4   3   47.10    8.60
  12   4   3   63.39    9.20
  12   4   3   60.79    7.80
 -12   4  -3   43.80    7.00
 -14  -4  -3    4.50    4.90
 -14  -4  -3    2.70    4.50
 -14  -4  -3    0.80    6.50
  14  -4   3   -0.60    5.00
  14  -4   3   -2.80    5.80
  14   4   3    3.30    5.40
 -14   4  -3    1.70    4.30
  14   4   3   -1.40    5.20
 -16  -4  -3    7.00    5.30
  16  -4   3    5.50    6.00
  16  -4   3    8.80    6.60
 -16  -4  -3    5.20    5.60
  16   4   3    6.60    6.50
 -16   4  -3    7.60    5.70
  18  -4   3   20.50    8.20
  18  -4   3   22.80    8.70
  18  -4   3   21.30    6.80
 -18  -4  -3   18.80    6.80
 -18  -4  -3   17.30    7.30
  18   4   3   27.30    8.30
 -18   4  -3   19.00    7.20
 -23  -5   3   15.40   11.90
  23  -5  -3   21.30    9.00
  23  -5  -3   -4.50    8.60
 -23  -5   3   14.80    6.10
 -23  -5   3   25.70    9.70
  23   5  -3    4.50    6.40
 -23   5   3   26.10    8.00
 -21  -5   3  207.58   14.40
  21  -5  -3  174.38   15.20
 -21  -5   3  212.78   21.40
  21  -5  -3  178.18   15.00
 -21  -5   3  199.38   16.80
 -21   5   3  174.98   15.00
  21   5  -3  201.48   14.90
  19  -5  -3  135.99   12.90
 -19  -5   3  110.59   10.30
 -19  -5   3  106.19   13.20
  19  -5  -3  141.99   13.10
 -19  -5   3  129.99   16.70
  19   5  -3  121.39   11.30
 -19   5   3  132.89   12.30
 -17  -5   3   15.90    4.90
  17  -5  -3   30.00    7.20
  17  -5  -3   35.10    7.70
 -17  -5   3   22.30    6.70
 -17  -5   3   28.90    9.30
  17   5  -3   25.50    6.10
 -17   5   3   34.70    6.90
 -15  -5   3   46.90    7.00
 -15  -5   3   44.00    8.10
 -15  -5   3   54.29    8.90
 -15  -5   3   45.50   10.00
  15  -5  -3   34.10    6.60
  15  -5  -3   35.10    7.40
 -15   5   3   26.40    5.80
 -15   5   3   49.90    7.50
 -13  -5   3  123.59    9.10
 -13  -5   3  117.59   10.90
 -13  -5   3  112.49   11.30
 -13  -5   3  122.89   13.40
  13  -5  -3  118.29   10.40
  13  -5  -3  104.99   10.60
 -13   5   3  102.79   10.10
 -11  -5   3   16.30    5.70
 -11  -5   3   21.30    5.20
 -11  -5   3   13.30    7.00
  11  -5  -3   13.20    5.10
  11  -5  -3    9.60    5.20
 -11  -5   3   11.50    5.70
 -11   5   3   16.50    5.60
   9  -5  -3   88.39    8.00
   9  -5  -3   84.79    8.30
  -9  -5   3   59.99    8.50
  -9  -5   3   68.49    6.50
  -9  -5   3   70.49    8.20
  -9  -5   3   60.99    7.30
  -9   5   3   98.79    9.10
  -9   5   3   79.49    8.50
  -7  -5   3   27.70    5.40
  -7  -5   3   27.00    5.30
   7  -5  -3   24.40    4.80
  -7  -5   3   35.30    7.10
  -7  -5   3   29.40    4.90
   7  -5  -3   28.10    5.30
  -7   5   3   21.50    5.10
   7   5  -3   24.60    4.80
  -7   5   3   17.90    5.00
   5  -5  -3  447.26   16.70
  -5  -5   3  410.56   15.50
   5  -5  -3  446.86   16.20
  -5  -5   3  379.46   18.00
  -5  -5   3  420.66   16.50
  -5   5   3  432.96   16.20
   5   5  -3  422.16   15.60
  -5   5   3  431.36   16.50
  -3  -5   3    7.60    4.30
   3  -5  -3    7.90    3.50
  -3  -5   3   14.90    6.30
  -3  -5   3    9.30    4.20
   3  -5  -3    7.90    4.20
  -3   5   3    5.40    4.00
   3   5  -3    9.10    4.20
  -3   5   3    6.40    4.00
  -1  -5   3    4.40    4.60
   1  -5  -3    4.10    2.80
  -1  -5   3    1.10    3.60
   1  -5  -3    7.40    4.10
   1  -5  -3    4.00    2.20
  -1   5   3    1.90    3.90
  -1   5   3    5.00    3.30
   1   5  -3    7.40    4.30
  -1  -5  -3  237.08    7.80
   1  -5   3  246.88   12.30
   1  -5   3  251.97   12.90
  -1  -5  -3  223.88    9.00
  -1  -5  -3  218.68   10.50
  -1  -5  -3  232.18   10.20
   1   5   3  223.18   10.40
  -1   5  -3  254.77   12.50
   1   5   3  239.58   11.30
  -3  -5  -3  705.53   23.10
   3  -5   3  667.63   25.00
  -3  -5  -3  722.03   21.80
   3  -5   3  670.43   25.10
  -3  -5  -3  711.83   23.80
  -3  -5  -3  727.53   22.20
  -3   5  -3  634.54   24.00
   3   5   3  746.43   22.50
   3   5   3  714.73   23.10
  -5  -5  -3   86.99    6.50
  -5  -5  -3   83.99    8.40
   5  -5   3   86.59    9.30
   5  -5   3   80.59    9.60
  -5  -5  -3   95.99    6.30
  -5  -5  -3   81.39    9.20
  -5   5  -3   88.59   10.40
   5   5   3   99.29    7.10
   5   5   3   84.09    8.30
   7  -5   3   33.20    7.40
   7  -5   3   32.70    8.40
  -7  -5  -3   24.30    6.40
  -7  -5  -3   16.20    4.10
  -7  -5  -3    2.50    3.90
  -7  -5  -3   11.20    5.10
  -7  -5  -3   20.10    5.90
   7   5   3   21.40    5.40
   7   5   3   15.10    3.70
  -7   5  -3   30.70    7.60
   9  -5   3  245.48   16.30
  -9  -5  -3  249.58   14.60
  -9  -5  -3  221.78   14.70
   9  -5   3  247.48   15.40
  -9  -5  -3  231.68   14.70
  -9  -5  -3  238.98   12.20
   9   5   3  238.78   10.40
   9   5   3  230.68   13.00
  -9   5  -3  256.87   15.00
 -11  -5  -3   72.49    9.40
  11  -5   3   67.59    9.90
  11  -5   3   44.10    8.00
 -11  -5  -3   73.39    7.70
 -11  -5  -3   84.99   11.20
 -11   5  -3   71.99    9.10
  11   5   3   95.09    9.30
  13  -5   3    1.30    7.00
 -13  -5  -3    1.40    5.10
 -13  -5  -3    1.90    6.40
 -13  -5  -3    3.70    4.40
  13  -5   3    5.60    6.40
 -13   5  -3    2.70    4.30
  13   5   3    3.70    5.60
  13   5   3    1.00    4.90
 -15  -5  -3   65.99   11.90
 -15  -5  -3   49.30    9.10
  15  -5   3   46.30    9.40
  15  -5   3   49.50    9.20
 -15  -5  -3   73.79    9.80
  15   5   3   72.89   11.20
 -15   5  -3   40.00    7.70
  17  -5   3   29.70    8.70
 -17  -5  -3   32.10    8.00
  17  -5   3   37.70    8.90
 -17  -5  -3   37.30   10.90
 -17  -5  -3   35.80    9.00
  17   5   3   34.80    9.40
 -17   5  -3   27.20    7.70
 -19  -5  -3   40.90   10.00
 -19  -5  -3   37.00    8.70
  19  -5   3   49.60   11.30
  19  -5   3   59.49   11.70
  19   5   3   38.80    9.80
 -19   5  -3   47.60   10.50
 -22  -6   3   88.19   15.90
  22  -6  -3  111.49   14.30
 -22  -6   3   58.19   11.80
  22  -6  -3  105.39   13.20
 -22   6   3   94.19   12.50
  22   6  -3   90.19   11.60
  20  -6  -3   55.39   10.00
 -20  -6   3   89.79   10.40
 -20  -6   3   88.09   13.10
  20  -6  -3   47.10    9.80
 -20  -6   3  108.89   16.50
  20   6  -3   79.09   10.50
 -20   6   3   82.29   11.40
 -18  -6   3  180.28   18.30
 -18  -6   3  187.88   15.50
  18  -6  -3  147.59   14.10
  18  -6  -3  157.28   14.30
 -18  -6   3  178.98   12.80
  18   6  -3  178.78   13.40
 -18   6   3  151.78   13.20
 -16  -6   3   58.59    9.80
 -16  -6   3   60.09    8.50
 -16  -6   3   60.89   12.10
 -16  -6   3   69.49   10.90
  16  -6  -3   40.40    8.20
  16  -6  -3   33.00    7.90
 -16   6   3   62.29    9.40
 -16   6   3   34.50    6.90
 -14  -6   3   79.09    8.80
 -14  -6   3   69.29    9.00
  14  -6  -3   90.09   10.40
 -14  -6   3   62.69   10.60
 -14  -6   3   81.79   10.70
  14  -6  -3   93.89   10.70
 -14   6   3   91.89   10.80
  12  -6  -3  609.34   23.80
 -12  -6   3  616.04   23.30
  12  -6  -3  624.84   24.90
 -12  -6   3  619.84   24.90
 -12  -6   3  634.64   27.70
 -12  -6   3  625.34   25.50
 -12   6   3  628.44   23.90
  10  -6  -3   90.19   10.10
 -10  -6   3   85.99    8.10
  10  -6  -3   95.89   10.10
 -10  -6   3   90.09   10.90
 -10  -6   3   89.69   11.70
  10   6  -3   78.89    7.50
 -10   6   3   91.89   10.80
 -10   6   3   93.49   10.50
  -8  -6   3   56.49    7.90
   8  -6  -3   67.59    7.90
  -8  -6   3   45.60    8.10
  -8  -6   3   57.69    6.70
  -8  -6   3   46.90    6.80
   8  -6  -3   82.29    8.90
   8   6  -3   56.79    6.60
  -8   6   3   83.19    8.90
  -6  -6   3  752.72   28.30
   6  -6  -3  722.13   25.90
  -6  -6   3  716.13   25.80
  -6  -6   3  712.43   24.50
   6  -6  -3  736.53   25.30
  -6   6   3  737.43   25.50
  -6   6   3  744.83   25.70
   6   6  -3  753.82   24.10
  -4  -6   3  313.77   17.20
  -4  -6   3  304.37   12.90
   4  -6  -3  285.37   13.50
   4  -6  -3  273.97   14.10
  -4  -6   3  292.07   14.30
  -4   6   3  274.97   13.90
   4   6  -3  303.97   13.70
  -4   6   3  275.27   14.10
  -2  -6   3   75.79    8.00
   2  -6  -3   71.69    7.30
   2  -6  -3   71.39    8.50
  -2  -6   3   78.19    8.50
   2  -6  -3   73.29    5.10
   2   6  -3   66.59    7.50
  -2   6   3   79.39    9.20
  -2   6   3   70.39    8.00
   0  -6  -3  563.44   19.70
   0  -6  -3  537.25   17.20
   0  -6  -3  535.55   19.00
   0  -6   3  517.55   21.00
   0  -6   3  528.55   20.90
   0   6   3  551.94   20.00
   0   6   3  533.05   19.40
   0   6  -3  492.65   20.10
  -2  -6  -3  724.83   26.10
   2  -6   3  816.12   28.70
  -2  -6  -3  800.12   24.70
   2  -6   3  806.82   28.70
  -2  -6  -3  806.82   25.70
   2   6   3  817.22   26.60
  -2   6  -3  845.52   28.20
   2   6   3  831.42   26.20
  -4  -6  -3    6.90    5.00
  -4  -6  -3    7.10    3.70
  -4  -6  -3   15.60    6.20
   4  -6   3   12.90    7.50
  -4  -6  -3    9.70    3.70
   4  -6   3    7.90    5.30
   4   6   3   10.90    4.50
   4   6   3   12.90    5.40
  -4   6  -3   10.20    6.80
   6  -6   3  152.28   14.30
  -6  -6  -3  184.88   12.40
  -6  -6  -3  163.08   12.50
   6  -6   3  144.09   12.40
  -6  -6  -3  165.68    9.50
  -6   6  -3  143.69   13.10
   6   6   3  164.68    9.70
   6   6   3  169.08   11.20
   8  -6   3  128.99   12.40
  -8  -6  -3  122.19    8.80
   8  -6   3  136.49   14.80
  -8  -6  -3  122.49   12.30
  -8  -6  -3  118.79   11.70
   8   6   3  131.59   10.60
   8   6   3  121.69    8.40
  -8   6  -3  163.58   13.70
 -10  -6  -3   26.60    7.40
 -10  -6  -3   21.10    6.90
  10  -6   3   51.89   10.90
 -10  -6  -3   24.90    7.60
 -10  -6  -3   19.90    5.20
  10  -6   3   33.60    8.30
  10   6   3   16.20    5.50
 -10   6  -3   47.90    8.80
 -12  -6  -3    2.20    4.60
  12  -6   3    0.90    6.10
 -12  -6  -3    0.80    6.20
 -12  -6  -3    6.60    7.00
  12  -6   3    2.70    7.80
 -12   6  -3   11.00    6.50
  12   6   3    8.30    5.80
  14  -6   3   31.40    8.60
  14  -6   3   46.10   10.00
 -14  -6  -3   54.29   11.30
 -14  -6  -3   49.10    8.40
 -14  -6  -3   40.80    9.10
 -14   6  -3   32.50    6.80
  14   6   3   60.99   10.30
 -16  -6  -3   42.00    8.80
  16  -6   3   24.30    8.90
 -16  -6  -3   63.19   12.70
 -16  -6  -3   37.30    9.60
  16  -6   3   22.20    8.20
 -16   6  -3   27.60    7.40
  16   6   3   42.20   10.00
 -18  -6  -3    6.10    8.10
 -18  -6  -3   15.90    9.90
  18  -6   3   12.00    8.30
 -18  -6  -3   20.50    7.40
  18  -6   3   17.10    8.70
 -18   6  -3   20.70    8.00
  18   6   3   18.10    9.00
 -21  -7   3   18.90    6.80
 -21  -7   3   48.10   13.60
  21  -7  -3   36.40   11.00
  21  -7  -3   42.60   10.70
 -21  -7   3   22.30    9.80
  21   7  -3   16.90    6.80
 -21   7   3   34.80    8.90
 -19  -7   3   31.00   12.20
  19  -7  -3   10.20    7.50
 -19  -7   3    9.50    8.50
  19  -7  -3   16.00    8.50
 -19  -7   3   12.70    6.60
 -19   7   3   16.40    6.80
  19   7  -3   16.30    6.60
 -17  -7   3   46.00    8.20
  17  -7  -3   35.90    9.10
  17  -7  -3   42.00    9.60
 -17  -7   3   36.00    9.70
 -17  -7   3   43.20   12.20
 -17  -7   3   50.79   11.00
 -17   7   3   37.10    7.70
 -15  -7   3   -3.90    6.40
 -15  -7   3   10.80    7.60
 -15  -7   3    4.80    5.10
  15  -7  -3    1.30    6.40
 -15  -7   3    2.00    8.80
  15  -7  -3    8.00    6.80
 -15   7   3    3.90    6.20
 -13  -7   3   34.20    6.60
  13  -7  -3   41.90    8.70
 -13  -7   3   38.10    8.30
  13  -7  -3   34.20    7.80
 -13  -7   3   45.50   10.40
 -13   7   3   40.80    8.40
  11  -7  -3   41.00    8.40
 -11  -7   3   33.60    7.60
 -11  -7   3   23.10    7.90
  11  -7  -3   41.50    7.80
 -11  -7   3   30.20    6.20
 -11   7   3   44.20    8.20
  -9  -7   3    2.80    4.40
  -9  -7   3    3.60    7.70
   9  -7  -3   -1.60    5.70
   9  -7  -3    9.40    6.00
  -9  -7   3    3.80    5.90
  -9   7   3    2.10    6.80
   9   7  -3    1.30    5.10
  -9   7   3   -2.40    6.30
  -7  -7   3   99.69   10.80
  -7  -7   3  107.79   12.90
   7  -7  -3   91.09   10.20
   7  -7  -3   97.09   10.20
  -7  -7   3   95.29   11.60
  -7  -7   3  101.49    8.50
   7   7  -3   90.79    9.50
  -7   7   3   90.69   10.80
  -7   7   3   86.99    9.40
   5  -7  -3   25.90    6.30
  -5  -7   3   36.20    8.70
  -5  -7   3   42.70    8.10
   5  -7  -3   30.00    7.40
  -5  -7   3   40.90    6.90
  -5  -7   3   19.70    7.20
  -5   7   3   22.40    6.60
   5   7  -3   29.50    6.80
  -5   7   3   18.20    6.50
   3  -7  -3  248.28   13.30
   3  -7  -3  233.88   10.00
  -3  -7   3  217.78   13.80
   3  -7  -3  234.48   14.00
  -3  -7   3  255.47   17.50
  -3   7   3  227.68   13.50
   3   7  -3  248.08   13.70
  -3   7   3  233.88   13.70
  -1  -7   3   84.79    9.70
   1  -7  -3  106.79   10.70
   1  -7  -3  104.49   10.50
  -1  -7   3  106.49   11.20
   1  -7  -3   96.79    6.60
   1  -7  -3   94.79    9.10
  -1   7   3   96.39    9.90
  -1   7   3  104.59   10.30
   1   7  -3   76.39    8.80
  -1  -7  -3   23.60    5.50
   1  -7   3   34.30    7.70
  -1  -7  -3   17.60    5.60
  -1  -7  -3   23.40    4.20
   1  -7   3   34.70    9.00
  -1   7  -3   29.10    7.50
   1   7   3   19.60    6.40
   1   7   3   25.80    6.00
  -3  -7  -3  374.66   18.00
  -3  -7  -3  375.56   14.40
  -3  -7  -3  346.47   16.50
   3  -7   3  352.86   18.60
  -3  -7  -3  354.06   15.10
   3  -7   3  335.57   18.90
  -3   7  -3  339.97   17.90
   3   7   3  375.46   16.00
   3   7   3  368.46   16.50
   5  -7   3   65.69   11.40
   5  -7   3   47.70    9.00
  -5  -7  -3   57.59    6.90
  -5  -7  -3   47.80    8.40
  -5  -7  -3   45.90    7.90
   5   7   3   48.90    7.50
   5   7   3   45.40    6.80
  -5   7  -3   54.69    9.60
   7  -7   3   42.70    8.50
  -7  -7  -3   39.20    7.80
  -7  -7  -3   35.80    7.40
  -7  -7  -3   46.50    6.40
   7  -7   3   68.99   11.60
   7   7   3   42.90    7.10
   7   7   3   48.80    6.40
  -7   7  -3   78.79   11.30
  -9  -7  -3   11.20    6.20
   9  -7   3   20.70    7.60
   9  -7   3   35.40   10.40
  -9  -7  -3   20.30    5.30
  -9  -7  -3   16.50    7.10
   9   7   3   20.80    6.00
   9   7   3   14.50    4.70
  -9   7  -3   33.60    8.60
 -11  -7  -3   53.39    8.20
 -11  -7  -3   64.39   10.40
 -11  -7  -3   70.19   10.70
  11  -7   3   60.49   11.60
  11  -7   3   37.20    9.00
 -11   7  -3   70.69   10.50
  11   7   3   72.39   11.00
 -13  -7  -3   32.50    7.50
 -13  -7  -3   33.20    9.20
  13  -7   3   27.40   10.30
  13  -7   3   18.60    8.30
 -13   7  -3   21.60    8.10
 -15  -7  -3   83.29   12.80
  15  -7   3   71.59   11.90
  15  -7   3   57.49   10.70
  15   7   3  111.29   13.10
 -15   7  -3   58.99    9.30
 -17  -7  -3    9.60    9.10
 -17  -7  -3   11.40    7.40
 -17  -7  -3    6.00    8.80
  17  -7   3   19.20    8.90
 -17   7  -3   14.00    7.70
  17   7   3   10.30    7.50
 -18  -8   3    0.40    9.70
  18  -8  -3   -3.40    7.40
 -18  -8   3   -1.20    9.30
 -18  -8   3    6.20    6.20
  18  -8  -3   -4.80    7.80
 -18   8   3    1.30    5.80
 -16  -8   3   46.90   12.30
 -16  -8   3   43.30    8.50
  16  -8  -3   42.60   10.20
  16  -8  -3   39.00    9.70
 -16  -8   3   50.79   11.00
 -16   8   3   49.70    9.10
  14  -8  -3   35.30    9.40
  14  -8  -3   33.20    8.90
 -14  -8   3   30.40    7.10
 -14  -8   3   38.10    9.40
 -14  -8   3   37.50   10.90
 -14   8   3   37.00    8.80
  12  -8  -3   92.39   11.20
 -12  -8   3  134.99   13.80
  12  -8  -3  108.99   12.40
 -12  -8   3  119.19   10.60
 -12  -8   3  130.09   15.10
 -12   8   3  114.99   13.10
  10  -8  -3    0.80    6.30
  10  -8  -3    7.40    6.40
 -10  -8   3   13.40    7.20
 -10  -8   3    5.20    5.20
 -10  -8   3   13.20    8.80
 -10   8   3   12.00    7.30
  10   8  -3    9.50    5.50
   8  -8  -3   22.40    7.10
  -8  -8   3   23.20    7.60
   8  -8  -3   16.70    7.10
  -8  -8   3   29.50    9.10
  -8  -8   3   28.60    6.50
   8   8  -3   33.70    7.10
  -8   8   3   17.20    7.30
  -8   8   3   17.30    7.80
  -6  -8   3  141.69   10.20
   6  -8  -3  142.69   12.60
   6  -8  -3  128.39   12.20
  -6  -8   3  150.98   15.20
  -6  -8   3  125.29   11.80
   6   8  -3  144.79   12.10
  -6   8   3  141.29   12.80
  -6   8   3  151.28   13.20
   4  -8  -3   71.19   10.60
  -4  -8   3   59.19    9.40
   4  -8  -3   72.89    9.10
  -4  -8   3   46.70    9.30
   4  -8  -3   67.39    6.10
  -4  -8   3   74.99    8.30
  -4  -8   3   37.30    8.50
  -4   8   3   55.49    9.10
   4   8  -3   60.99    8.70
  -4   8   3   72.39    9.80
  -2  -8   3    4.90    9.10
  -2  -8   3    0.60    7.50
   2  -8  -3   -1.40    6.10
   2  -8  -3    2.60    5.20
   2  -8  -3    4.60    6.90
   2  -8  -3    5.50    3.50
  -2  -8   3   -0.60    6.10
  -2   8   3    4.70    6.20
  -2   8   3    1.60    6.30
   2   8  -3    5.00    6.50
   0  -8   3   54.79    9.90
   0  -8   3   36.70    9.00
   0  -8  -3   45.50    5.70
   0  -8  -3   25.30    6.70
   0  -8  -3   47.30    7.10
   0   8   3   44.70    7.90
   0   8   3   30.80    7.30
   0   8  -3   45.10    8.50
  -2  -8  -3   92.89    9.40
  -2  -8  -3   83.89   10.10
   2  -8   3  114.29   13.00
  -2  -8  -3  103.39    7.70
   2  -8   3   81.39   10.90
   2   8   3  101.19   11.10
  -2   8  -3   96.49   11.20
   2   8   3   98.99   10.80
   4  -8   3  228.48   16.00
   4  -8   3  227.68   17.50
  -4  -8  -3  208.58   11.20
  -4  -8  -3  209.38   15.50
   4   8   3  206.78   13.20
   4   8   3  226.28   13.70
  -4   8  -3  236.48   16.10
   6  -8   3  729.93   31.00
  -6  -8  -3  792.92   26.60
  -6  -8  -3  750.52   29.00
  -6  -8  -3  757.52   29.50
   6  -8   3  741.63   31.20
   6   8   3  763.72   26.80
  -6   8  -3  750.42   29.40
   6   8   3  756.02   26.20
  -8  -8  -3  231.88   16.60
   8  -8   3  196.48   18.30
   8  -8   3  200.08   16.50
  -8  -8  -3  214.38   15.30
  -8  -8  -3  232.98   12.70
  -8   8  -3  196.38   16.10
   8   8   3  212.88   13.60
   8   8   3  228.08   13.10
  10  -8   3    3.20    7.70
  10  -8   3   -5.50   10.00
 -10  -8  -3    5.20    6.90
 -10  -8  -3   -0.60    7.30
 -10  -8  -3    4.40    4.90
  10   8   3   -1.50    5.20
 -10   8  -3    3.70    7.80
 -12  -8  -3   89.19   12.50
  12  -8   3   62.79   12.40
 -12  -8  -3   72.19    9.60
  12  -8   3   59.59   11.60
 -12  -8  -3   89.19   12.60
 -12   8  -3   86.89   11.90
  14  -8   3    9.20    8.30
  14  -8   3   17.20   10.60
 -14  -8  -3   16.30    9.00
 -14  -8  -3   14.30    6.60
 -17  -9   3   60.89   12.60
  17  -9  -3   56.59   11.50
 -17  -9   3  112.79   15.40
  17  -9  -3   68.19   11.90
 -15  -9   3   52.59   11.30
 -15  -9   3   33.40    7.70
 -15  -9   3   22.10    9.00
  15  -9  -3   53.59   10.70
  15  -9  -3   55.09   11.00
 -15   9   3   51.19    9.90
  13  -9  -3  130.49   13.90
  13  -9  -3  127.19   15.00
 -13  -9   3  119.89   11.70
 -13  -9   3  136.79   15.70
 -13  -9   3  135.29   17.50
 -13   9   3  119.19   13.10
  11  -9  -3    6.60    8.00
 -11  -9   3   11.50    9.50
 -11  -9   3   20.20    8.60
  11  -9  -3   19.60    8.10
 -11  -9   3   15.30    6.40
  11   9  -3   14.50    6.40
 -11   9   3   17.00    8.10
  -9  -9   3   84.69   11.40
  -9  -9   3   80.09   12.90
   9  -9  -3   68.09   10.30
   9  -9  -3   48.30    9.50
  -9  -9   3   66.69    9.10
   9   9  -3   66.79    8.80
  -9   9   3   51.29    9.60
  -9   9   3   56.99   10.20
  -7  -9   3   76.89   11.20
   7  -9  -3   84.59   11.50
  -7  -9   3   74.59    8.60
  -7  -9   3   52.59   10.60
   7  -9  -3   96.59   11.50
   7   9  -3   99.29   11.40
  -7   9   3   90.19   11.60
  -7   9   3   96.19   11.60
   5  -9  -3   88.99   10.80
   5  -9  -3   68.69   10.80
  -5  -9   3   59.19   11.20
  -5  -9   3   72.89    9.20
  -5  -9   3   70.49   11.00
   5   9  -3   81.79   10.00
  -5   9   3   82.09   10.70
  -5   9   3   80.49   10.80
   3  -9  -3  274.07   17.40
  -3  -9   3  318.17   20.30
   3  -9  -3  285.97   16.20
  -3  -9   3  283.67   14.90
  -3  -9   3  320.77   18.20
  -3   9   3  270.37   16.90
   3   9  -3  323.17   17.40
  -3   9   3  295.67   17.00
   1  -9  -3  251.17   15.50
  -1  -9   3  192.08   15.10
   1  -9  -3  249.97   11.60
   1  -9  -3  243.28   14.50
   1   9  -3  228.88   15.90
  -1   9   3  248.58   15.20
  -1   9   3  221.28   15.20
   1  -9   3   78.29   11.10
  -1  -9  -3  104.29    8.10
   1  -9   3  102.09   12.00
  -1  -9  -3   99.69   10.20
  -1  -9  -3   88.19   10.80
  -1   9  -3  115.39   13.40
   1   9   3  109.79   11.70
   1   9   3  118.19   12.20
   3  -9   3    9.50    7.60
   3  -9   3    8.40    9.00
  -3  -9  -3    1.00    5.50
  -3  -9  -3    6.80    4.40
  -3  -9  -3   -3.70    7.60
   3   9   3    3.70    6.60
   3   9   3    3.70    6.00
  -3   9  -3    1.70    7.80
  -5  -9  -3    4.20    6.40
  -5  -9  -3   24.90    8.60
   5  -9   3   30.90   11.50
  -5  -9  -3   13.20    4.80
   5  -9   3   18.50    8.60
   5   9   3   18.60    6.70
   5   9   3   17.50    7.10
  -5   9  -3   36.70    9.90
   7  -9   3   23.30    9.60
  -7  -9  -3   17.50    5.60
  -7  -9  -3   17.90    8.40
  -7  -9  -3   10.40    6.70
   7  -9   3   27.90   12.10
  -7   9  -3   33.90    9.90
   7   9   3   11.80    6.70
   7   9   3   20.80    6.60
  -9  -9  -3  131.59   10.70
  -9  -9  -3  113.69   15.30
  -9  -9  -3  141.89   15.30
   9  -9   3  115.79   15.00
   9  -9   3  147.39   17.50
   9   9   3  136.79   11.70
  -9   9  -3  133.89   15.50
  11  -9   3    6.40   11.20
  11  -9   3   14.50    8.90
 -11  -9  -3   24.90    9.70
 -11  -9  -3   15.10    6.20
 -11   9  -3   10.90    9.10
  13  -9   3   34.50   10.70
 -13  -9  -3   57.19   11.70
  13  -9   3   43.80   12.50
 -13  -9  -3   32.30    7.60
 -13   9  -3   60.89   11.50
 -16 -10   3   13.30   11.10
  16 -10  -3    4.40    8.00
 -16 -10   3   -8.10    6.10
  14 -10  -3   64.49   12.70
 -14 -10   3   43.80    9.10
  14 -10  -3   67.39   12.00
 -14 -10   3   83.29   13.20
 -14 -10   3   32.90   10.60
 -14  10   3   57.79   10.70
  12 -10  -3   14.90    9.90
  12 -10  -3   12.80    8.30
 -12 -10   3   21.70    9.80
 -12 -10   3   30.20    7.60
 -12 -10   3   42.10   11.10
  12  10  -3   14.90    6.60
 -12  10   3   17.80    8.60
 -10 -10   3   14.60    6.60
  10 -10  -3   17.00    8.60
 -10 -10   3   23.20    9.10
  10 -10  -3   30.80   10.40
 -10 -10   3    3.60    8.20
 -10  10   3   11.00    8.40
  10  10  -3   26.30    7.60
   8 -10  -3   37.60   10.20
  -8 -10   3   42.90   11.30
   8 -10  -3   42.20   10.20
  -8 -10   3   36.90    7.90
  -8 -10   3   37.40   10.40
  -8  10   3   44.40    9.80
  -8  10   3   44.50   10.70
   8  10  -3   43.00    9.10
   6 -10  -3   11.70    7.60
  -6 -10   3   10.20    6.40
  -6 -10   3    8.60    8.60
   6 -10  -3    4.50    7.70
   6  10  -3   10.80    7.90
  -6  10   3    2.30    7.50
  -6  10   3    1.30    8.30
  -4 -10   3   88.69    9.40
  -4 -10   3   79.39   13.10
   4 -10  -3  100.19   13.40
   4 -10  -3   74.49   11.30
   4 -10  -3  105.99   12.20
  -4 -10   3   94.29   12.80
  -4  10   3  102.79   11.60
   4  10  -3  115.69   13.70
  -4  10   3   81.39   11.40
  -2 -10   3   19.70    8.90
   2 -10  -3    9.20    6.30
   2 -10  -3    6.60    6.60
   2 -10  -3   10.10    4.70
  -2 -10   3   16.40    5.70
  -2 -10   3   38.00   11.10
   2 -10  -3   28.00    9.90
  -2 -10   3   36.20    9.80
   2  10  -3   24.60    9.40
  -2  10   3   17.60    8.50
  -2  10   3   34.80    7.80
   0 -10  -3  104.69    8.50
   0 -10   3   62.79   11.10
   0 -10  -3   90.79   11.70
   0 -10   3   90.19   12.30
   0 -10   3   80.99   14.20
   0  10   3  106.79   12.10
   0  10   3   94.49   11.40
   0  10  -3   84.09   11.90
  -2 -10  -3    1.80    4.10
   2 -10   3    2.60    8.80
   2 -10   3   -6.90    6.70
  -2 -10  -3    2.10    6.00
  -2  10  -3    3.50    9.00
   2  10   3   -0.10    7.40
   2  10   3   -0.10    6.10
  -4 -10  -3   18.50    9.20
   4 -10   3   -4.70    7.50
  -4 -10  -3    9.60    4.90
   4 -10   3   11.40   10.70
   4  10   3    6.40    7.60
  -4  10  -3   11.50    9.60
   4  10   3    9.50    6.00
  -6 -10  -3  216.48   13.10
   6 -10   3  221.88   18.20
   6 -10   3  248.38   21.60
  -6 -10  -3  255.57   19.10
   6  10   3  231.08   15.50
  -6  10  -3  244.38   18.80
  -8 -10  -3  323.17   21.00
  -8 -10  -3  290.37   15.90
   8 -10   3  294.87   23.40
  -8  10  -3  295.67   20.70
   8  10   3  307.17   16.90
 -10 -10  -3   93.29   13.40
  10 -10   3   60.49   12.90
 -10 -10  -3   63.89    9.20
  10 -10   3  102.59   17.00
 -10  10  -3  105.59   14.80
  10  10   3   67.49    9.20
 -12 -10  -3   11.40    9.80
  12 -10   3    3.70    9.30
  13 -11  -3   55.39   12.10
 -13 -11   3   39.10   10.40
  13 -11  -3   75.39   14.70
 -13 -11   3   39.30    8.70
 -13 -11   3   16.30   10.20
 -13  11   3   49.30   11.10
  11 -11  -3   21.50    9.00
 -11 -11   3   20.00    9.60
  11 -11  -3   17.40   11.10
 -11 -11   3   18.20   10.10
 -11 -11   3   20.90    8.00
 -11  11   3   13.80    9.10
  11  11  -3   23.70    7.70
  -9 -11   3    6.00    8.70
  -9 -11   3    5.30    6.40
   9 -11  -3   18.90    9.30
   9 -11  -3    7.80    9.30
  -9 -11   3   14.50    9.40
  -9  11   3   19.50    9.80
   9  11  -3   20.40    8.40
  -7 -11   3   14.00    6.80
  -7 -11   3   -1.80    7.80
   7 -11  -3    9.20    8.90
   7 -11  -3   24.70   10.10
  -7 -11   3    9.10    9.90
  -7  11   3   22.70    9.40
   7  11  -3   20.30    9.00
  -7  11   3    7.50    9.90
   5 -11  -3    7.90    8.90
  -5 -11   3    4.80    8.50
   5 -11  -3   20.20    9.70
   5 -11  -3   11.10    8.10
  -5 -11   3   12.10    6.60
  -5 -11   3    3.20    7.80
  -5  11   3   19.80    8.70
   5  11  -3   28.80    9.40
  -5  11   3   17.20   10.10
  -3 -11   3   29.80    7.10
  -3 -11   3   59.89   12.20
  -3 -11   3   49.80   11.30
   3 -11  -3   38.20   10.60
   3 -11  -3   18.10    8.00
   3  11  -3   64.79   11.20
  -3  11   3   38.30   10.40
  -3  11   3   65.99   10.30
  -1 -11   3   24.80   10.60
  -1 -11   3   24.00   10.10
  -1 -11   3   49.60   10.70
  -1 -11   3   30.40    7.00
   1  11  -3   77.79   11.40
  -1  11   3   59.99   11.10
   1 -11   3  165.88   19.00
   1 -11   3  186.78   16.80
  -1  11  -3  217.48   18.00
   1  11   3  174.88   16.60
   3 -11   3   33.70   11.00
  -3 -11  -3   55.59   12.00
   3 -11   3   50.19   11.70
   3  11   3   35.30    7.80
  -3  11  -3   45.50   11.50
   3  11   3   54.29   10.70
  -5 -11  -3    3.30    8.90
   5 -11   3    5.90   10.30
  -5 -11  -3   -5.10    8.50
   5 -11   3   -2.50    8.10
  -5  11  -3   -7.60    9.80
   5  11   3    2.90    8.10
   7 -11   3    1.10   11.60
  -7 -11  -3    8.30    8.80
   7 -11   3   -5.30    8.10
  -7 -11  -3    5.60    6.40
   7  11   3    6.20    8.20
  -7  11  -3   -0.10    9.90
   9 -11   3   27.90   11.30
   9 -11   3   66.39   16.70
  -9 -11  -3   62.89   12.60
  -9 -11  -3   26.40    7.10
   9  11   3   44.00    9.10
  -9  11  -3   64.79   13.80
  -8 -12   3   16.80   10.80
   8 -12  -3    6.50   10.00
  -8 -12   3   11.60    7.20
  -8 -12   3    7.50    8.90
   8 -12  -3    7.40   10.70
   8  12  -3   17.70    9.70
  -8  12   3    1.30    9.90
   6 -12  -3   13.70    9.60
  -6 -12   3   17.20    9.30
  -6 -12   3   -6.40   10.60
   6 -12  -3    6.50    9.50
  -6 -12   3    3.20    5.50
  -6  12   3   -4.10    9.60
   6  12  -3   15.40   10.20
   4 -12  -3  -14.30    7.40
  -4 -12   3   -7.20    4.80
  -4 -12   3   -0.90    7.70
  -4 -12   3    2.70    8.30
   4 -12  -3    3.10    8.90
  -4  12   3   -9.80    8.40
   4  12  -3   -1.90    9.60
  -4  12   3    6.60    7.80
  -2 -12   3   11.00    9.30
  -2 -12   3    9.10    8.90
  -2 -12   3   -1.60    5.70
  -2  12   3    1.10    9.40
   2  12  -3    1.00    9.80
  -2  12   3   -5.00    6.90
   0 -12   3   -2.20    8.70
   0 -12   3    1.00    6.00
   0 -12   3   10.90    9.90
   0  12   3   -2.40    9.50
   0  12  -3    5.90   10.10
   0  12   3    1.20    7.20
   2 -12   3   18.00   10.60
   2 -12   3   -2.60   10.60
  -2 -12  -3    7.20   10.20
   2 -12   3  -11.40    8.20
  -2  12  -3    2.20    9.90
   2  12   3   12.40   10.00
   2  12   3    2.20    7.10
  -4 -12  -3   -1.90    9.60
   4 -12   3   -1.30    8.90
   4 -12   3   -9.30   10.70
  -4  12  -3    6.90   11.00
   4  12   3    0.30    9.40
  24   0  -4    5.00    3.70
 -24   0   4   -1.30    5.40
  22   0  -4   31.40    5.60
  22   0  -4   32.00    7.00
 -22   0   4   35.40    7.00
 -22   0   4   37.10    8.50
 -20   0   4  154.98   12.60
 -20   0   4  147.69   10.60
  20   0  -4  158.28    9.80
  20   0  -4  152.38   11.00
 -20   0   4  143.09   15.20
 -18   0   4 3393.96   95.99
  18   0  -4 3549.84   96.59
 -18   0   4 3508.15   99.09
  18   0  -4 3529.45   94.89
 -18   0   4 3435.86  102.19
 -16   0   4  636.14   22.60
 -16   0   4  663.23   25.00
  16   0  -4  638.24   22.80
  16   0  -4  650.73   22.00
 -16   0   4  626.04   27.00
  14   0  -4  712.83   22.90
 -14   0   4  730.13   25.50
 -14   0   4  698.33   23.40
  14   0  -4  713.13   23.30
 -14   0   4  701.03   27.20
 -12   0   4   31.00    4.90
 -12   0   4   29.60    5.60
  12   0  -4   27.30    3.70
  12   0  -4   27.00    3.60
 -12   0   4   32.40    3.80
  10   0  -4  217.48    8.20
 -10   0   4  220.78    9.80
 -10   0   4  219.28    8.70
  10   0  -4  229.28    7.90
 -10   0   4  214.98    7.80
 -10   0   4  215.38   11.10
  10   0  -4  219.18    8.90
  -8   0   4    2.40    2.30
  -8   0   4    1.50    1.60
  -8   0   4    1.30    1.60
   8   0  -4    0.20    1.50
  -8   0   4    2.50    1.50
   8   0  -4    1.80    1.40
   8   0  -4    1.90    1.20
  -8   0   4    2.00    1.30
  -6   0   4 1784.02   47.10
  -6   0   4 1771.52   46.70
  -6   0   4 1802.82   46.90
   6   0  -4 1768.32   47.50
  -6   0   4 1784.42   48.60
  -6   0   4 1805.42   47.50
   6   0  -4 1726.63   47.00
  -4   0   4  846.52   23.80
  -4   0   4  860.41   23.60
  -4   0   4  839.02   22.80
   4   0  -4  845.72   23.80
  -4   0   4  856.01   24.10
  -2   0   4  530.65   16.10
  -2   0   4  530.05   15.90
   2   0  -4  522.45   15.90
  -2   0   4  539.25   15.40
   0   0  -4 1642.54   41.40
   0   0   4 1540.25   43.10
   0   0  -4 1663.83   43.50
   0   0   4 1574.34   43.70
   0   0   4 1588.94   43.60
  -2   0  -4  234.48    9.20
   2   0   4  239.08    9.90
  -2   0  -4  236.98    8.10
   2   0   4  238.88    9.90
   2   0   4  228.78    9.00
  -4   0  -4  347.77   11.90
  -4   0  -4  332.67   12.10
   4   0   4  344.27   13.30
   4   0   4  335.67   13.50
   4   0   4  321.47   11.70
  -6   0  -4   42.80    4.40
   6   0   4   32.20    4.90
   6   0   4   39.50    4.30
   6   0   4   42.20    5.30
  -6   0  -4   35.80    4.40
  -8   0  -4   32.10    4.50
   8   0   4   30.50    4.30
   8   0   4   23.20    5.10
  -8   0  -4   24.20    4.50
   8   0   4   30.50    5.50
  10   0   4   55.59    7.80
 -10   0  -4   39.50    6.00
 -10   0  -4   50.29    5.70
  10   0   4   45.60    7.20
  10   0   4   43.80    5.30
  12   0   4  284.67   15.80
  12   0   4  298.27   16.30
 -12   0  -4  302.27   15.20
  12   0   4  268.37   11.90
  14   0   4   38.10    8.00
 -14   0  -4   52.79    8.30
  14   0   4   41.90    8.40
  14   0   4   37.90    5.00
  16   0   4  309.27   19.20
  16   0   4  316.37   18.30
 -16   0  -4  291.87   17.80
  16   0   4  298.77   12.70
  18   0   4   26.60    8.40
 -18   0  -4   26.40    7.70
  18   0   4   24.00    8.30
  20   0   4   47.50   10.70
  20   0   4   30.00    9.70
  25  -1  -4   41.10    7.10
 -25  -1   4   43.40   10.30
 -25  -1   4   42.80    9.00
 -25   1   4   41.40    9.90
 -23  -1   4   94.09    9.80
 -23  -1   4  102.69   12.60
  23  -1  -4  101.89    9.00
 -23   1   4  108.89   12.50
  23   1  -4  102.09   10.00
 -21  -1   4   43.10    7.50
 -21  -1   4   56.79   11.80
 -21  -1   4   41.20    8.30
  21  -1  -4   35.10    6.80
  21   1  -4   52.99    8.20
  21   1  -4   40.00    5.70
 -21   1   4   32.60    7.80
 -19  -1   4   76.59   11.80
 -19  -1   4   69.69    8.90
  19  -1  -4   84.89    8.30
 -19  -1   4   76.69    7.80
  19   1  -4   79.99    6.90
 -19   1   4   73.29    9.20
  19   1  -4   64.69    7.60
 -19   1   4   93.09    7.90
  17  -1  -4   44.80    6.40
 -17  -1   4   52.39    9.50
 -17  -1   4   60.29    7.50
  17  -1  -4   46.90    5.50
 -17  -1   4   49.90    7.80
 -17   1   4   51.09    6.70
  17   1  -4   57.89    6.90
 -17   1   4   46.10    7.30
  17   1  -4   55.29    5.80
 -15  -1   4  345.57   16.30
  15  -1  -4  321.27   14.10
  15  -1  -4  341.97   12.40
 -15  -1   4  343.07   14.50
 -15  -1   4  335.27   18.30
  15   1  -4  339.47   14.20
 -15   1   4  354.56   16.00
 -15   1   4  341.47   14.10
 -15   1   4  351.86   18.10
  15   1  -4  349.07   13.40
  13  -1  -4    7.00    2.90
 -13  -1   4    9.10    3.30
  13  -1  -4    9.00    2.80
 -13  -1   4    7.60    4.40
 -13  -1   4   12.50    3.20
 -13   1   4    9.70    3.00
 -13   1   4   10.30    3.00
 -13   1   4    6.50    3.90
  13   1  -4   13.60    3.20
 -13   1   4    7.30    3.20
  13   1  -4    9.90    2.70
 -11  -1   4  172.48   10.70
 -11  -1   4  178.98    8.20
 -11  -1   4  167.78    9.00
  11  -1  -4  181.48    7.60
  11  -1  -4  172.08    7.80
 -11   1   4  172.78    7.80
 -11   1   4  179.28    9.10
 -11   1   4  173.48   10.30
 -11   1   4  184.78    7.60
  11   1  -4  175.88    7.60
  11   1  -4  177.48    7.70
   9  -1  -4 1140.79   31.50
   9  -1  -4 1173.88   31.20
   9  -1  -4 1131.69   32.20
  -9  -1   4 1112.09   32.10
  -9  -1   4 1079.19   34.40
  -9  -1   4 1126.99   33.20
  -9   1   4 1142.19   31.40
   9   1  -4 1127.89   31.00
   9   1  -4 1100.19   31.50
  -9   1   4 1133.09   33.00
  -9   1   4 1133.99   31.80
  -9   1   4 1133.19   34.20
  -9   1   4 1155.58   31.40
  -7  -1   4  421.56   12.70
  -7  -1   4  417.86   12.10
   7  -1  -4  416.76   13.80
  -7  -1   4  437.16   14.10
  -7  -1   4  427.36   15.60
   7  -1  -4  424.66   13.50
  -7  -1   4  419.46   13.50
   7  -1  -4  423.76   12.20
   7   1  -4  418.56   12.80
  -7   1   4  435.86   14.00
  -7   1   4  433.16   13.80
   7   1  -4  429.16   13.50
  -7   1   4  445.36   12.70
  -7   1   4  429.56   14.80
  -7   1   4  423.46   13.40
  -5  -1   4 1556.44   39.50
  -5  -1   4 1520.05   39.80
  -5  -1   4 1515.75   40.10
  -5  -1   4 1600.44   40.70
   5  -1  -4 1481.65   40.90
  -5  -1   4 1525.85   40.50
  -5  -1   4 1536.95   42.30
  -5  -1   4 1565.34   40.70
   5  -1  -4 1482.65   41.00
  -5   1   4 1458.95   41.00
  -5   1   4 1497.65   41.00
  -5   1   4 1502.65   40.90
   5   1  -4 1509.75   40.60
  -5   1   4 1502.35   39.30
  -3  -1   4  268.17    9.70
  -3  -1   4  276.07   10.80
  -3  -1   4  280.67    9.00
  -3  -1   4  270.17    9.40
   3  -1  -4  304.27    9.90
   3   1  -4  282.77   10.10
  -3   1   4  287.67   10.00
  -3   1   4  289.37    9.80
  -3   1   4  292.97    8.30
  -1  -1   4   33.50    3.30
  -1  -1   4   36.00    4.30
   1  -1  -4   29.00    2.60
  -1  -1   4   31.70    3.70
   1  -1  -4   28.50    3.00
  -1   1   4   31.70    3.70
   1   1  -4   38.80    4.10
  -1   1   4   32.70    3.20
   1  -1   4   13.50    2.80
  -1  -1  -4   11.80    2.20
   1  -1   4   10.70    3.20
  -1  -1  -4   14.80    2.10
   1  -1   4   17.70    3.50
   1   1   4   14.10    2.80
  -1   1  -4   14.40    3.30
   1   1   4   16.90    3.50
   1   1   4   14.70    2.40
  -3  -1  -4  544.95   18.10
   3  -1   4  616.74   20.40
   3  -1   4  643.04   20.30
  -3  -1  -4  600.34   18.30
   3  -1   4  619.54   19.20
   3   1   4  578.64   19.90
  -3   1  -4  624.24   19.60
   3   1   4  592.64   18.30
   3   1   4  607.24   19.60
  -3   1  -4  634.94   18.40
   5  -1   4  395.76   14.00
   5  -1   4  408.56   15.50
  -5  -1  -4  374.76   12.80
  -5  -1  -4  377.86   13.70
   5  -1   4  385.66   15.40
   5   1   4  382.86   15.30
   5   1   4  353.16   12.70
  -5   1  -4  398.56   13.80
  -5   1  -4  378.16   14.30
   5   1   4  370.96   14.40
  -7  -1  -4  542.65   18.80
   7  -1   4  542.55   20.60
   7  -1   4  573.34   20.30
   7  -1   4  521.85   18.10
  -7  -1  -4  491.55   16.80
  -7   1  -4  538.55   18.50
  -7   1  -4  561.44   18.90
   7   1   4  522.95   20.10
   7   1   4  537.65   19.30
   7   1   4  503.85   16.80
  -9  -1  -4  132.19    7.00
   9  -1   4  139.49    8.70
   9  -1   4  143.49   10.30
   9  -1   4  133.69   10.90
  -9  -1  -4  153.18    9.30
  -9   1  -4  146.19    9.20
  -9   1  -4  126.19    8.60
   9   1   4  145.39   10.20
   9   1   4  138.09   10.00
   9   1   4  134.59    7.10
  11  -1   4    3.40    4.70
  11  -1   4    3.90    4.20
 -11  -1  -4    0.30    3.20
  11  -1   4    0.80    3.30
 -11   1  -4    3.80    3.50
  11   1   4    2.30    2.40
  11   1   4    2.00    4.70
  11   1   4    1.60    4.30
 -13  -1  -4   62.09    8.10
  13  -1   4   93.09   10.90
  13  -1   4   54.29    6.50
  13  -1   4   59.49    9.10
  13   1   4   52.99    8.10
  13   1   4   66.19    9.10
 -13   1  -4   66.79    8.30
  13   1   4   53.19    5.30
  15  -1   4   65.89   10.20
 -15  -1  -4   48.30    8.40
  15  -1   4   61.39    9.90
  15  -1   4   54.19    6.50
  15   1   4   58.29   10.20
  15   1   4   48.70    8.50
 -15   1  -4   55.09    8.80
  15   1   4   53.19    5.40
  17  -1   4   98.09    8.10
  17  -1   4  115.19   13.40
 -17  -1  -4  106.59   11.90
  17  -1   4   99.49   12.00
 -17   1  -4  120.69   12.20
  17   1   4   88.89   11.40
  17   1   4  104.89   12.60
  19  -1   4   29.10    9.20
 -19  -1  -4   28.80    8.50
  19  -1   4   30.40    8.90
 -19   1  -4   10.70    6.70
  19   1   4   31.00    9.30
  19   1   4   36.10    9.00
 -24  -2   4   45.90   13.90
 -24  -2   4   58.49   10.80
 -24  -2   4   56.29    9.30
 -24   2   4   58.79   10.70
 -22  -2   4   86.19    9.20
 -22  -2   4   89.19   14.30
  22  -2  -4   77.39   12.20
 -22  -2   4   89.39   11.90
  22   2  -4   89.79    9.80
 -22   2   4   90.69   11.20
 -20  -2   4  172.08   11.60
  20  -2  -4  145.09   11.70
 -20  -2   4  156.78   13.10
 -20  -2   4  180.48   16.50
  20  -2  -4  144.09    9.70
  20   2  -4  169.98   11.80
 -20   2   4  157.48   12.90
  20   2  -4  173.88    9.30
 -18  -2   4  458.45   21.10
 -18  -2   4  439.76   23.80
 -18  -2   4  439.66   19.00
  18  -2  -4  459.35   19.90
  18  -2  -4  468.95   17.10
  18   2  -4  444.66   16.50
  18   2  -4  434.16   18.70
 -18   2   4  486.05   21.10
  16  -2  -4   44.60    6.50
  16  -2  -4   43.60    5.50
 -16  -2   4   22.00    5.50
 -16  -2   4   29.30    7.40
 -16  -2   4   27.50    5.10
 -16   2   4   46.00    7.00
  16   2  -4   30.50    5.30
  16   2  -4   39.40    4.60
  14  -2  -4   93.09    6.70
 -14  -2   4   79.49    7.80
  14  -2  -4   96.09    7.60
 -14  -2   4   79.39    6.60
 -14  -2   4   77.19   10.30
 -14   2   4   79.99    7.50
  14   2  -4   80.89    6.50
 -14   2   4   96.99    7.10
  14   2  -4   75.89    5.00
  14   2  -4   75.39    5.50
 -12  -2   4    6.80    3.10
  12  -2  -4    9.30    3.10
 -12  -2   4    2.50    3.90
 -12  -2   4    8.50    3.00
  12  -2  -4   10.60    3.00
  12   2  -4    7.70    1.70
 -12   2   4   12.70    3.50
  12   2  -4    7.10    2.60
  12   2  -4    7.20    2.30
 -12   2   4   10.80    3.40
 -10  -2   4   12.70    2.90
 -10  -2   4    9.80    4.00
 -10  -2   4   11.50    3.00
  10  -2  -4   13.90    3.00
  10  -2  -4   14.10    3.00
 -10   2   4   15.20    3.00
 -10   2   4   11.10    3.00
  10   2  -4   11.20    2.40
 -10   2   4   10.00    3.00
  -8  -2   4  450.15   15.60
  -8  -2   4  439.46   17.40
  -8  -2   4  453.25   13.30
   8  -2  -4  455.65   14.30
  -8  -2   4  458.45   15.10
  -8  -2   4  451.85   15.30
   8  -2  -4  471.05   15.00
  -8   2   4  465.45   15.40
  -8   2   4  463.15   14.90
  -6  -2   4  602.04   18.30
  -6  -2   4  555.44   15.80
  -6  -2   4  586.54   17.30
   6  -2  -4  595.04   17.30
  -6  -2   4  568.44   17.90
   6  -2  -4  609.24   18.40
  -6  -2   4  587.44   18.10
  -6  -2   4  598.94   17.30
  -6  -2   4  581.04   20.10
   6  -2  -4  604.34   18.10
  -6   2   4  599.94   18.20
  -6   2   4  606.24   18.70
   6   2  -4  601.24   17.60
   4  -2  -4    4.40    1.80
  -4  -2   4    2.90    2.00
  -4  -2   4    1.50    2.70
   4  -2  -4    2.50    1.60
  -4  -2   4    3.10    3.70
  -4  -2   4    1.70    1.90
  -4   2   4    2.60    1.80
   4   2  -4    3.70    3.00
  -4   2   4    4.10    2.50
   2  -2  -4   41.70    3.50
   2  -2  -4   47.60    3.80
  -2  -2   4   47.80    5.40
  -2  -2   4   42.80    4.30
  -2  -2   4   49.00    4.10
  -2   2   4   49.70    4.80
   2   2  -4   48.10    5.00
  -2   2   4   38.80    3.70
   0  -2  -4 1022.50   27.10
   0  -2   4  944.81   29.00
   0  -2  -4  992.80   28.40
   0  -2   4 1006.50   29.30
   0  -2  -4 1015.30   27.70
   0  -2   4 1041.50   29.70
   0   2  -4  939.01   29.30
   0   2   4 1031.10   29.20
   0   2   4 1012.20   28.40
   2  -2   4   16.50    3.40
   2  -2   4   11.80    3.70
  -2  -2  -4    8.70    2.20
  -2  -2  -4    9.90    2.20
  -2  -2  -4   11.20    2.60
   2  -2   4   18.00    4.00
  -2  -2  -4    9.20    2.10
   2   2   4    7.60    3.00
   2   2   4    7.90    2.00
  -2   2  -4   12.30    3.80
   4  -2   4   74.49    6.80
  -4  -2  -4   58.49    4.80
   4  -2   4   79.29    6.60
   4  -2   4   78.29    7.00
  -4  -2  -4   60.29    4.70
  -4  -2  -4   61.89    4.20
   4   2   4   63.39    4.50
   4   2   4   64.49    6.40
   4   2   4   61.89    5.70
  -4   2  -4   72.99    6.70
   6  -2   4   45.00    6.00
   6  -2   4   55.89    6.40
  -6  -2  -4   45.90    4.70
   6  -2   4   63.39    6.60
  -6  -2  -4   42.80    4.80
  -6  -2  -4   46.80    3.80
  -6   2  -4   49.90    4.80
   6   2   4   45.60    4.10
   6   2   4   46.70    5.50
   6   2   4   44.10    5.80
  -6   2  -4   61.09    6.30
  -8  -2  -4  141.39    6.80
  -8  -2  -4  134.09    8.30
  -8  -2  -4  135.49    8.80
   8  -2   4  142.39   10.20
   8  -2   4  151.98    9.80
   8  -2   4  154.78   11.40
  -8   2  -4  159.88    9.90
   8   2   4  134.29    9.70
  -8   2  -4  155.58    9.10
   8   2   4  133.59    9.60
   8   2   4  143.29    7.10
  10  -2   4  236.78   12.50
 -10  -2  -4  243.38   12.30
 -10  -2  -4  256.97   13.30
  10  -2   4  269.17   15.00
  10  -2   4  265.37   15.30
  10   2   4  237.98   10.00
  10   2   4  253.27   13.70
 -10   2  -4  259.87   13.20
  10   2   4  224.38   13.60
 -10   2  -4  243.88   13.00
  12  -2   4   71.49    9.50
  12  -2   4   78.59    8.40
  12  -2   4   79.89   10.00
 -12  -2  -4   47.00    7.40
  12   2   4   59.29    8.60
  12   2   4   59.39    5.20
 -12   2  -4   72.69    8.00
  12   2   4   73.09    8.60
  14  -2   4   13.70    6.50
  14  -2   4    8.40    5.70
 -14  -2  -4    7.40    4.70
  14  -2   4   11.80    4.80
  14   2   4   14.10    6.70
  14   2   4    8.80    5.60
 -14   2  -4    6.90    4.50
  16  -2   4   94.09   12.30
  16  -2   4   70.89    8.20
  16  -2   4   87.19   12.50
 -16  -2  -4   51.49    9.40
 -16   2  -4   70.29   10.40
  16   2   4   86.59   10.60
  16   2   4   77.19   11.40
  18  -2   4   47.10   10.20
  18  -2   4   42.40    6.50
 -18  -2  -4   46.80    9.50
  18  -2   4   46.20   10.00
  18   2   4   52.49    9.60
 -18   2  -4   45.10    9.30
  18   2   4   54.39   11.10
 -23  -3   4   26.00   11.00
 -23  -3   4   24.00    8.10
 -23  -3   4   21.20    6.50
  23  -3  -4   33.80    7.20
 -23   3   4   25.50    8.10
  21  -3  -4  172.38   13.00
 -21  -3   4  141.79   13.30
 -21  -3   4  140.49   17.80
 -21  -3   4  142.19   11.40
  21  -3  -4  166.78   11.40
 -21   3   4  178.08   13.90
  21   3  -4  147.09   12.10
 -19  -3   4   99.99    9.00
 -19  -3   4  109.39   14.20
  19  -3  -4   72.19    9.30
 -19  -3   4   97.49   10.60
  19  -3  -4   85.49    8.60
 -19   3   4   84.59    9.50
  19   3  -4  105.99    9.40
 -17  -3   4   56.19   10.20
  17  -3  -4   50.69    6.50
 -17  -3   4   49.99    6.90
  17  -3  -4   41.40    6.80
 -17  -3   4   41.20    7.30
 -17   3   4   36.90    6.50
  17   3  -4   52.49    5.20
  17   3  -4   53.09    7.30
  15  -3  -4  126.99    9.30
 -15  -3   4   96.09    7.90
 -15  -3   4  107.29    9.60
  15  -3  -4  134.79    8.90
 -15  -3   4   96.69   12.10
  15   3  -4  109.49    6.60
  15   3  -4  111.19    8.50
 -15   3   4  107.69    9.10
 -15   3   4  120.99    9.10
 -13  -3   4  422.66   16.50
  13  -3  -4  444.86   16.10
 -13  -3   4  401.36   20.00
  13  -3  -4  407.76   16.50
 -13  -3   4  436.06   18.00
 -13   3   4  419.76   16.00
  13   3  -4  426.06   14.40
 -13   3   4  416.46   17.40
 -11  -3   4  474.45   16.70
  11  -3  -4  455.45   16.30
 -11  -3   4  448.36   17.20
 -11  -3   4  453.25   19.60
 -11  -3   4  468.45   17.70
  11  -3  -4  439.66   16.30
 -11   3   4  431.16   16.70
 -11   3   4  442.16   16.10
 -11   3   4  448.86   17.50
   9  -3  -4   81.19    5.60
  -9  -3   4   66.09    5.50
  -9  -3   4   65.79    6.50
  -9  -3   4   63.49    7.80
   9  -3  -4   89.59    6.30
  -9  -3   4   70.79    6.10
  -9   3   4   88.19    6.80
  -9   3   4   79.19    6.20
   7  -3  -4    4.00    2.40
  -7  -3   4    3.80    2.40
  -7  -3   4    1.40    2.80
  -7  -3   4    4.20    3.80
  -7  -3   4    1.00    2.30
  -7  -3   4    2.20    2.40
   7  -3  -4    2.90    2.30
   7   3  -4    4.90    2.90
  -7   3   4    2.10    2.40
  -7   3   4    6.90    2.90
  -5  -3   4  481.95   17.80
   5  -3  -4  446.96   15.40
  -5  -3   4  478.55   15.30
  -5  -3   4  480.55   15.40
  -5  -3   4  495.75   15.20
   5  -3  -4  462.65   14.80
   5  -3  -4  450.55   15.20
  -5  -3   4  444.56   13.60
  -5   3   4  435.46   15.70
  -5   3   4  448.66   15.50
   5   3  -4  454.15   15.40
  -3  -3   4 1487.65   39.80
  -3  -3   4 1489.75   39.70
  -3  -3   4 1458.45   41.50
   3  -3  -4 1418.66   39.30
   3  -3  -4 1341.47   36.20
   3  -3  -4 1357.46   37.90
  -3   3   4 1354.86   39.50
  -3   3   4 1319.37   39.10
   3   3  -4 1436.36   39.80
   1  -3  -4  449.76   13.30
   1  -3  -4  458.65   12.60
   1  -3  -4  456.25   14.70
  -1  -3   4  408.76   15.20
  -1  -3   4  404.16   15.60
  -1   3   4  439.36   15.20
  -1   3   4  439.36   14.60
  -1  -3  -4  847.22   25.50
   1  -3   4  899.11   27.50
   1  -3   4  895.71   27.50
  -1  -3  -4  867.01   25.60
  -1  -3  -4  865.31   24.60
  -1  -3  -4  883.01   24.60
   1   3   4  885.41   25.70
   1   3   4  855.01   26.40
   3  -3   4   77.89    6.90
  -3  -3  -4   78.99    6.10
  -3  -3  -4   76.49    6.30
   3  -3   4   67.19    8.20
  -3  -3  -4   77.79    5.90
  -3  -3  -4   71.79    4.80
  -3  -3  -4   79.49    4.90
   3   3   4   75.29    5.10
   3   3   4   82.59    7.10
  -5  -3  -4   27.80    4.70
  -5  -3  -4   38.10    4.50
  -5  -3  -4   28.70    4.60
   5  -3   4   27.70    5.20
  -5  -3  -4   22.90    3.90
   5  -3   4   34.70    6.20
  -5  -3  -4   32.60    3.60
   5   3   4   27.20    3.40
   5   3   4   34.50    5.10
   7  -3   4  327.97   16.30
   7  -3   4  323.07   15.70
  -7  -3  -4  363.76   14.10
  -7  -3  -4  359.76   16.00
  -7  -3  -4  357.26   12.40
  -7  -3  -4  347.17   14.80
  -7   3  -4  342.17   14.60
   7   3   4  346.07   16.10
   7   3   4  368.16   12.70
  -7   3  -4  338.67   15.40
   7   3   4  369.26   15.30
  -9  -3  -4   10.80    4.20
  -9  -3  -4   23.20    6.20
  -9  -3  -4   18.20    4.50
   9  -3   4   27.30    6.50
   9  -3   4   29.00    6.30
   9   3   4   29.80    6.30
   9   3   4   18.40    3.30
   9   3   4   22.40    5.70
  -9   3  -4   33.50    6.30
  -9   3  -4   29.40    5.20
  11  -3   4   40.60    7.10
  11  -3   4   37.30    7.40
  11  -3   4   38.30    8.20
 -11  -3  -4   47.00    7.00
 -11  -3  -4   21.50    5.40
 -11   3  -4   33.70    6.00
  11   3   4   36.10    7.50
  11   3   4   44.10    7.30
 -11   3  -4   45.50    7.20
 -13  -3  -4   34.50    6.80
  13  -3   4   68.79    8.30
  13  -3   4   55.19    8.90
  13  -3   4   62.79    9.80
 -13  -3  -4   62.59    8.10
 -13   3  -4   50.09    7.90
  13   3   4   53.09    8.70
  13   3   4   61.69    8.40
  15  -3   4   29.90    8.30
  15  -3   4   31.70    7.80
  15  -3   4   31.30    6.70
 -15  -3  -4   27.10    7.00
  15   3   4   50.79    8.70
  15   3   4   45.50    9.40
 -15   3  -4   21.40    6.20
  17  -3   4   60.79   10.30
  17  -3   4   59.89    8.00
 -17  -3  -4   78.79   11.30
  17  -3   4   70.09   11.10
  17   3   4  115.09   12.80
 -17   3  -4   77.39   10.50
  17   3   4   95.29   13.50
  19  -3   4   35.70    9.70
  19  -3   4   36.00    7.30
  19  -3   4   20.70    9.10
 -19  -3  -4   30.60    9.00
  19   3   4   41.70   11.10
 -19   3  -4   22.40    8.20
 -24  -4   4   34.60    9.80
 -24  -4   4   41.80   14.40
  24  -4  -4   32.90    8.20
 -24  -4   4   28.30    7.50
 -24   4   4   26.20    8.80
 -22  -4   4   36.20    7.30
 -22  -4   4   37.00    8.80
 -22  -4   4   34.20   11.90
  22  -4  -4   43.70    8.20
 -22   4   4   49.99    9.30
  22   4  -4   15.30    7.00
 -20  -4   4   44.80   10.90
 -20  -4   4   37.90    6.90
  20  -4  -4   52.59    8.80
  20  -4  -4   63.49    8.70
 -20  -4   4   47.30    9.00
  20   4  -4   45.20    7.60
 -20   4   4   52.09    8.80
 -18  -4   4  109.59   14.30
  18  -4  -4   54.69    8.20
 -18  -4   4   75.09    7.90
 -18  -4   4   72.59    9.60
  18  -4  -4   66.09    8.20
 -18   4   4   73.29    9.00
  18   4  -4   75.99    8.50
  16  -4  -4    4.40    4.80
 -16  -4   4    0.50    3.50
  16  -4  -4    0.50    4.40
 -16  -4   4    3.30    4.80
 -16  -4   4    0.40    6.60
 -16   4   4    0.70    3.50
 -16   4   4   -6.90    6.60
  16   4  -4   -0.20    3.50
 -14  -4   4   26.00    6.60
  14  -4  -4   19.50    5.20
 -14  -4   4   25.40    7.60
  14  -4  -4   19.90    5.40
 -14  -4   4   20.40    4.70
 -14  -4   4   19.00    5.60
 -14   4   4   12.00    4.70
 -14   4   4   27.60    5.90
 -12  -4   4  157.68   10.80
 -12  -4   4  163.28    9.80
  12  -4  -4  196.98   10.90
 -12  -4   4  156.88   11.00
  12  -4  -4  195.98   10.70
 -12  -4   4  162.68   13.20
 -12   4   4  193.68   11.20
 -12   4   4  181.28   10.90
 -10  -4   4  291.07   12.40
 -10  -4   4  282.87   13.10
  10  -4  -4  280.57   12.50
 -10  -4   4  287.27   15.40
  10  -4  -4  268.17   12.50
 -10  -4   4  295.77   13.50
 -10   4   4  280.57   12.70
 -10   4   4  265.57   13.00
  -8  -4   4   48.70    7.20
   8  -4  -4   38.80    5.00
  -8  -4   4   39.50    5.30
  -8  -4   4   41.30    4.80
  -8  -4   4   43.20    4.80
   8  -4  -4   32.10    4.40
  -8  -4   4   40.40    5.40
  -8   4   4   29.70    4.70
   8   4  -4   49.60    4.80
  -8   4   4   30.90    4.70
  -6  -4   4  444.66   15.30
  -6  -4   4  434.06   15.90
   6  -4  -4  429.46   15.50
  -6  -4   4  454.85   15.70
  -6  -4   4  430.86   18.10
   6  -4  -4  451.85   15.90
  -6  -4   4  427.46   15.70
  -6   4   4  417.46   15.60
  -6   4   4  420.06   15.90
  -4  -4   4  152.88   10.80
  -4  -4   4  157.48    8.80
  -4  -4   4  153.68    8.20
   4  -4  -4  138.69    6.70
   4  -4  -4  143.79    7.80
   4  -4  -4  143.09    5.20
   4  -4  -4  140.29    8.20
  -4   4   4  148.59    8.10
  -4   4   4  144.59    8.60
  -2  -4   4  122.29    7.80
   2  -4  -4  131.19    7.20
   2  -4  -4  131.29    6.50
  -2  -4   4  124.09    8.80
   2  -4  -4  121.19    5.70
   2  -4  -4  124.59    4.80
   2   4  -4  118.09    8.60
  -2   4   4  120.09    8.10
  -2   4   4  118.49    7.30
   0  -4   4  488.25   18.10
   0  -4  -4  474.65   15.20
   0  -4   4  492.85   18.60
   0  -4  -4  507.15   14.60
   0  -4  -4  498.55   16.60
   0  -4  -4  510.85   14.90
   0   4   4  493.05   17.40
   0   4   4  488.35   16.70
   0   4  -4  462.35   18.00
  -2  -4  -4  659.23   19.40
  -2  -4  -4  637.94   19.80
   2  -4   4  584.14   22.50
  -2  -4  -4  652.93   20.20
   2  -4   4  605.54   22.40
  -2  -4  -4  647.04   20.90
   2   4   4  664.13   20.40
   2   4   4  659.13   21.30
  -2   4  -4  589.04   22.00
   4  -4   4  774.22   27.20
  -4  -4  -4  763.72   23.70
  -4  -4  -4  777.02   23.90
  -4  -4  -4  801.92   25.00
   4  -4   4  788.32   27.50
  -4  -4  -4  760.92   25.20
   4   4   4  775.72   23.90
  -4   4  -4  803.32   26.70
   4   4   4  792.92   25.40
  -6  -4  -4   73.99    6.20
  -6  -4  -4   65.59    8.10
   6  -4   4   95.59    9.50
  -6  -4  -4   71.79    5.40
  -6  -4  -4   68.39    8.30
   6  -4   4   93.59   11.00
  -6  -4  -4   67.69    7.80
   6   4   4   74.29    8.70
   6   4   4   79.39    6.10
  -8  -4  -4  104.19    7.90
   8  -4   4   86.49   10.10
  -8  -4  -4   98.19    8.80
  -8  -4  -4  104.69   10.40
   8  -4   4   96.99   10.60
   8   4   4  113.69   10.10
   8   4   4  103.49    6.70
 -10  -4  -4  143.89   10.00
  10  -4   4  159.68   13.00
  10  -4   4  170.68   13.40
 -10  -4  -4  136.09   12.80
 -10  -4  -4  151.38   11.40
 -10   4  -4  158.58   12.30
  10   4   4  139.09   11.70
 -10   4  -4  155.38   10.60
  10   4   4  152.18   11.60
  12  -4   4   94.19   10.20
 -12  -4  -4   54.59    8.10
 -12  -4  -4   77.59    8.50
  12  -4   4   75.99   10.50
 -12  -4  -4   82.89   10.60
 -12   4  -4   66.39    9.80
 -12   4  -4   86.29    9.00
  12   4   4   67.39    9.50
  12   4   4   88.39   10.50
  14  -4   4   10.90    6.80
 -14  -4  -4    3.20    5.10
 -14  -4  -4    6.00    5.40
  14  -4   4   14.90    6.40
  14  -4   4   13.10    6.80
  14   4   4   14.70    6.80
 -14   4  -4    4.10    4.50
  14   4   4   15.00    7.20
 -16  -4  -4   93.19   12.10
  16  -4   4   68.59   10.90
 -16  -4  -4  110.39   11.00
  16  -4   4   80.49    9.80
 -16   4  -4   89.89   11.10
  16   4   4   98.79   12.30
  18  -4   4   30.70    7.60
  18  -4   4   34.40   10.00
  18  -4   4   32.40    9.60
 -18  -4  -4   24.50    8.60
 -18   4  -4   28.70    8.10
  18   4   4   22.10    9.10
 -23  -5   4    0.40   10.60
 -23  -5   4   11.90    6.50
 -23  -5   4    0.10    7.20
  23  -5  -4    4.60    7.30
 -23   5   4    1.40    6.50
 -21  -5   4   76.29   11.40
 -21  -5   4   73.89   14.00
  21  -5  -4  118.69   12.40
  21  -5  -4  102.49   12.00
  21   5  -4   91.19   10.30
 -21   5   4   90.29   11.20
  19  -5  -4   56.79    8.60
 -19  -5   4   75.49    8.70
 -19  -5   4   84.89   11.30
  19  -5  -4   64.99    9.70
 -19  -5   4  104.39   15.00
  19   5  -4   77.69    9.60
 -19   5   4   83.89   10.10
 -17  -5   4   18.20    5.10
  17  -5  -4   41.70    7.30
 -17  -5   4   26.60    7.00
  17  -5  -4   37.30    7.40
 -17  -5   4   27.80    9.20
 -17   5   4   39.20    7.30
 -15  -5   4  201.68   16.40
  15  -5  -4  190.38   13.00
 -15  -5   4  219.68   14.50
 -15  -5   4  203.08   12.10
 -15  -5   4  198.78   14.40
  15  -5  -4  203.38   12.70
 -15   5   4  192.98   12.80
 -15   5   4  208.58   13.20
  13  -5  -4  280.97   14.40
 -13  -5   4  283.57   15.70
  13  -5  -4  296.27   15.00
 -13  -5   4  303.87   15.80
 -13  -5   4  282.37   18.30
 -13  -5   4  296.47   14.10
 -13   5   4  259.17   14.30
 -11  -5   4  277.57   16.90
  11  -5  -4  268.57   14.10
 -11  -5   4  282.47   14.70
  11  -5  -4  284.97   14.10
 -11  -5   4  290.67   14.90
 -11  -5   4  295.67   13.40
 -11   5   4  284.07   14.50
 -11   5   4  284.67   14.40
  -9  -5   4   28.10    5.50
   9  -5  -4   21.10    5.10
  -9  -5   4   29.60    7.90
  -9  -5   4   22.20    5.60
  -9  -5   4   23.70    4.40
   9  -5  -4   11.30    4.40
  -9   5   4   15.70    5.40
   9   5  -4   24.10    4.90
  -9   5   4   16.20    5.30
  -7  -5   4  230.98   14.20
   7  -5  -4  242.48   11.60
   7  -5  -4  249.38   11.80
  -7  -5   4  216.08   12.00
  -7  -5   4  222.78   10.80
  -7  -5   4  211.38   11.20
  -7   5   4  235.08   12.50
  -7   5   4  251.37   12.10
  -5  -5   4  501.35   18.20
  -5  -5   4  448.86   20.00
   5  -5  -4  457.05   17.80
  -5  -5   4  496.65   17.90
  -5  -5   4  498.15   17.30
   5  -5  -4  480.35   17.50
  -5   5   4  445.96   17.40
  -5   5   4  459.95   17.90
   5   5  -4  485.85   17.50
   3  -5  -4  128.69    6.40
  -3  -5   4   86.59   10.70
   3  -5  -4  130.99    5.50
   3  -5  -4  128.89    9.20
  -3  -5   4  131.09    9.90
   3  -5  -4  124.79    7.90
  -3  -5   4  112.99    8.40
  -3   5   4  123.69    9.00
  -3   5   4  135.29    8.40
   3   5  -4  122.99    9.20
   1  -5  -4   59.09    5.90
   1  -5  -4   61.49    4.10
   1  -5  -4   61.39    4.00
   1  -5  -4   65.99    5.70
  -1  -5   4   58.59    7.80
  -1  -5   4   58.89    7.40
  -1   5   4   52.29    6.10
  -1   5   4   66.59    6.50
   1   5  -4   53.19    6.90
  -1  -5  -4  340.97   13.10
  -1  -5  -4  356.96   14.90
   1  -5   4  336.27   15.40
  -1  -5  -4  341.17   13.30
  -1  -5  -4  355.56   12.10
   1  -5   4  346.17   16.70
  -1   5  -4  361.96   16.20
   1   5   4  354.46   13.90
   1   5   4  345.57   14.60
   3  -5   4  136.99   10.30
  -3  -5  -4  101.59    9.20
  -3  -5  -4   97.49    7.80
   3  -5   4  124.99   12.40
  -3  -5  -4  112.09    7.10
  -3  -5  -4  107.19    6.50
  -3   5  -4  110.49   10.80
   3   5   4  113.69    7.90
   3   5   4  105.89    9.30
  -5  -5  -4   20.60    3.80
  -5  -5  -4   25.30    4.30
   5  -5   4   41.10    8.60
   5  -5   4   29.60    7.10
  -5  -5  -4   18.70    5.60
  -5  -5  -4   12.60    4.60
  -5   5  -4   25.20    7.30
   5   5   4   13.00    3.90
   5   5   4   15.90    5.30
  -7  -5  -4  302.17   13.20
   7  -5   4  275.67   16.30
  -7  -5  -4  300.67   15.10
  -7  -5  -4  303.07   15.90
   7  -5   4  300.47   17.60
  -7   5  -4  295.17   16.40
   7   5   4  293.17   14.80
   7   5   4  300.87   12.50
   9  -5   4  167.18   13.70
  -9  -5  -4  187.98   13.60
  -9  -5  -4  175.88   10.80
  -9  -5  -4  184.78   14.20
  -9  -5  -4  179.98   13.00
   9  -5   4  160.08   14.90
   9   5   4  184.08    9.50
   9   5   4  191.78   12.70
 -11  -5  -4   71.99    9.80
 -11  -5  -4   52.49    8.20
  11  -5   4   97.19   11.60
 -11  -5  -4   77.69    8.30
  11  -5   4   96.79   11.40
  11   5   4   74.49    8.40
 -11   5  -4   86.49    8.90
  11   5   4   76.59   10.10
 -13  -5  -4   53.89    9.00
 -13  -5  -4   72.69   11.20
 -13  -5  -4   73.39    8.60
  13  -5   4   66.39   10.90
  13  -5   4   63.39   10.10
 -13   5  -4   55.59    8.50
  13   5   4   70.49   10.90
  13   5   4   58.09    8.70
  15  -5   4   10.80    7.30
 -15  -5  -4   19.50    7.40
 -15  -5  -4   25.20    7.70
  15  -5   4   15.50    7.30
 -15  -5  -4   16.40    8.60
  15   5   4   16.80    7.80
 -15   5  -4   15.50    5.90
  17  -5   4   62.89   11.50
  17  -5   4   55.59    9.40
 -17  -5  -4   74.29   10.90
  17  -5   4   61.59   11.60
 -17  -5  -4   51.39   10.30
 -17   5  -4   65.19   10.70
  17   5   4   75.99   12.60
  22  -6  -4    8.00    8.50
 -22  -6   4   17.70    6.80
 -22  -6   4    9.00   11.70
 -22  -6   4    9.50    8.10
 -22   6   4    8.50    6.20
  20  -6  -4   17.70    7.80
 -20  -6   4   21.40    8.70
 -20  -6   4   25.10    7.00
  20  -6  -4   21.60    7.80
 -20  -6   4   24.30   11.20
 -20   6   4   15.10    6.20
  20   6  -4   30.50    7.10
  18  -6  -4   18.30    7.10
 -18  -6   4   13.10    7.00
 -18  -6   4   15.10    5.40
 -18  -6   4   12.10    9.80
  18  -6  -4   15.10    6.90
 -18   6   4   16.00    6.10
  16  -6  -4   29.00    7.20
  16  -6  -4   28.60    7.50
 -16  -6   4   27.10    7.80
 -16  -6   4   33.00    9.90
 -16  -6   4   26.10    6.00
 -16  -6   4   38.10    8.60
 -16   6   4   26.80    7.30
 -16   6   4   19.10    5.60
  14  -6  -4   16.80    6.30
 -14  -6   4   29.40    9.10
 -14  -6   4   24.70    6.00
 -14  -6   4   20.70    6.90
  14  -6  -4   19.90    6.60
 -14  -6   4   12.60    6.60
 -14   6   4   18.90    6.50
 -12  -6   4   22.60    6.80
 -12  -6   4   16.50    7.40
 -12  -6   4   22.10    6.80
  12  -6  -4   23.10    6.60
 -12  -6   4   25.70    5.70
  12  -6  -4   16.90    5.90
 -12   6   4   27.90    7.30
 -12   6   4   24.80    6.70
 -10  -6   4   -0.20    6.70
  10  -6  -4   14.10    5.90
 -10  -6   4    8.50    4.40
  10  -6  -4    9.10    5.50
 -10  -6   4    3.40    5.80
 -10   6   4    5.90    6.30
 -10   6   4   10.20    5.80
   8  -6  -4   23.60    5.90
  -8  -6   4   16.40    6.10
  -8  -6   4   23.30    8.00
  -8  -6   4   24.60    6.60
  -8  -6   4   35.60    6.60
   8  -6  -4   22.80    5.80
   8   6  -4   24.70    5.70
  -8   6   4   18.10    6.30
  -8   6   4   18.40    6.10
   6  -6  -4   60.09    8.20
  -6  -6   4   49.20    7.00
  -6  -6   4   29.90    6.70
   6  -6  -4   61.19    7.40
  -6  -6   4   44.60    6.30
  -6  -6   4   38.30    8.10
  -6   6   4   52.39    7.50
   6   6  -4   46.90    6.80
  -6   6   4   70.99    8.00
   4  -6  -4    0.10    2.30
  -4  -6   4    0.40    5.50
   4  -6  -4    3.70    4.20
   4  -6  -4    4.20    5.30
  -4  -6   4    3.80    6.40
  -4  -6   4    2.50    5.00
  -4   6   4    2.10    4.80
  -4   6   4    2.20    4.80
   4   6  -4   -1.20    5.10
  -2  -6   4  142.69   10.60
  -2  -6   4  146.89   12.10
   2  -6  -4  132.09    6.40
   2  -6  -4  134.49    6.80
   2  -6  -4  121.79    9.10
   2  -6  -4  130.59    8.90
   2   6  -4  134.29   10.90
  -2   6   4  137.79    9.70
  -2   6   4  132.49   10.50
   0  -6   4  390.36   18.90
   0  -6  -4  397.66   13.60
   0  -6   4  373.66   17.70
   0  -6  -4  411.66   12.80
   0  -6  -4  399.46   15.50
   0  -6  -4  385.46   15.60
   0   6   4  415.86   17.30
   0   6  -4  390.86   17.80
   0   6   4  412.26   16.20
  -2  -6  -4  209.68   11.40
  -2  -6  -4  212.08   13.10
  -2  -6  -4  215.88    9.70
   2  -6   4  238.78   14.00
   2  -6   4  261.57   16.30
  -2  -6  -4  207.18   10.70
  -2   6  -4  247.88   14.70
   2   6   4  217.88   11.50
   2   6   4  219.98   13.00
  -4  -6  -4  276.97   11.90
   4  -6   4  265.37   15.80
  -4  -6  -4  275.87   12.30
  -4  -6  -4  274.47   13.70
   4  -6   4  280.87   17.80
  -4  -6  -4  284.07   15.20
   4   6   4  297.17   14.70
   4   6   4  287.27   13.10
  -4   6  -4  275.17   16.30
  -6  -6  -4   20.10    6.50
  -6  -6  -4   21.60    6.40
   6  -6   4   16.20    8.30
   6  -6   4    9.50    6.50
  -6  -6  -4   16.10    4.60
   6   6   4   23.10    6.50
  -6   6  -4   18.00    7.60
   6   6   4   14.70    4.90
   8  -6   4  160.68   15.40
   8  -6   4  130.79   12.80
  -8  -6  -4  145.69   12.30
  -8  -6  -4  142.49    9.50
  -8  -6  -4  140.99   13.00
   8   6   4  133.79    9.30
   8   6   4  150.08   11.90
  -8   6  -4  162.68   13.60
 -10  -6  -4   57.99    7.80
  10  -6   4   60.19   10.80
 -10  -6  -4   66.49    9.90
  10  -6   4   38.10    8.60
 -10  -6  -4   67.49    9.90
  10   6   4   65.29    8.60
 -10   6  -4   76.59   10.00
  10   6   4   59.99    6.60
  12  -6   4   55.39   10.80
  12  -6   4   43.20    9.20
 -12  -6  -4   74.99    9.50
 -12  -6  -4   72.49   10.70
 -12  -6  -4   46.80    9.50
 -12   6  -4   42.30    7.20
  12   6   4   65.49   10.60
  12   6   4   63.09    8.90
 -14  -6  -4   31.50    9.20
 -14  -6  -4   16.80    6.50
 -14  -6  -4   10.30    7.20
  14  -6   4    7.90    8.10
  14  -6   4   16.70    7.60
  14   6   4   25.40    8.80
 -14   6  -4    6.90    5.40
  16  -6   4   21.30    8.90
 -16  -6  -4   12.90    8.10
 -16  -6  -4   14.20    8.70
 -16  -6  -4   20.30    7.10
  16  -6   4   19.40    8.50
 -16   6  -4   31.60    8.30
  16   6   4   28.70    9.60
  21  -7  -4   45.00   11.30
  21  -7  -4   45.90   10.30
 -21  -7   4   57.29   11.90
 -21  -7   4   41.60    8.60
 -21  -7   4   73.39   15.70
  21   7  -4   54.89    9.50
 -21   7   4   61.19   10.50
 -19  -7   4    6.50    7.50
  19  -7  -4    2.90    7.60
  19  -7  -4    2.70    6.60
 -19  -7   4   12.40   10.90
 -19  -7   4    2.70    5.20
 -19   7   4   12.50    6.40
  17  -7  -4   23.00    7.90
 -17  -7   4   15.60    6.10
  17  -7  -4   12.60    7.40
 -17  -7   4   22.30    8.30
 -17  -7   4   24.00   10.20
 -17  -7   4   27.80    9.00
 -17   7   4   12.70    5.50
 -15  -7   4   27.60    9.80
  15  -7  -4   31.20    7.90
  15  -7  -4   21.30    7.90
 -15  -7   4   21.20    8.00
 -15  -7   4   17.40    6.30
 -15   7   4   18.10    7.50
 -13  -7   4  126.99   12.90
  13  -7  -4  136.89   12.30
 -13  -7   4  123.69   10.30
  13  -7  -4  121.79   11.80
 -13  -7   4  127.59   14.50
 -13   7   4  131.09   12.30
 -11  -7   4   90.59   10.60
 -11  -7   4  114.09   14.20
  11  -7  -4   61.49    8.40
  11  -7  -4   77.79    9.90
 -11  -7   4   79.79    8.30
 -11   7   4   85.39   10.00
 -11   7   4   60.09    9.00
  -9  -7   4   74.09    8.10
  -9  -7   4   70.99    9.50
  -9  -7   4   92.29   12.50
   9  -7  -4  113.09   10.70
   9  -7  -4  103.09   10.40
   9   7  -4   79.49    9.40
  -9   7   4   94.99   11.60
  -9   7   4  106.59   12.10
  -7  -7   4  229.88   14.00
   7  -7  -4  241.98   13.90
  -7  -7   4  223.68   14.80
  -7  -7   4  226.18   12.30
  -7  -7   4  236.48   16.50
   7  -7  -4  219.38   14.30
   7   7  -4  225.98   13.30
  -7   7   4  223.58   14.30
  -7   7   4  211.68   14.00
  -5  -7   4  201.78   11.50
  -5  -7   4  177.98   15.60
   5  -7  -4  174.48   13.10
  -5  -7   4  170.88   13.80
  -5  -7   4  189.78   13.00
   5  -7  -4  184.28   12.20
  -5   7   4  197.48   13.30
  -5   7   4  167.58   13.20
   5   7  -4  203.18   12.80
   3  -7  -4  151.08   11.50
  -3  -7   4  145.89   11.30
   3  -7  -4  155.78   12.20
   3  -7  -4  161.48    7.60
   3  -7  -4  140.19   10.50
  -3  -7   4  149.39   13.50
  -3  -7   4  113.99   14.20
  -3   7   4  149.19   11.50
  -3   7   4  155.68   12.60
   3   7  -4  156.38   12.00
   1  -7  -4   27.70    5.90
   1  -7  -4   31.00    4.50
  -1  -7   4   13.50    6.10
   1  -7  -4   21.70    3.60
   1  -7  -4   31.60    6.50
  -1  -7   4   23.40    8.10
  -1   7   4   24.10    7.30
   1   7  -4   16.10    6.80
  -1   7   4   24.00    6.10
   1  -7   4  122.99   13.80
  -1  -7  -4  111.39    9.30
   1  -7   4  118.09   11.40
  -1  -7  -4  116.79    7.20
   1   7   4  119.79   10.70
   1   7   4  100.09   11.60
  -1   7  -4  117.59   12.30
   3  -7   4   48.50    9.00
   3  -7   4   83.19   12.70
  -3  -7  -4   44.50    8.10
  -3  -7  -4   37.80    6.10
  -3  -7  -4   25.80    6.10
  -3  -7  -4   43.00    5.40
  -3   7  -4   66.19   10.20
   3   7   4   38.50    6.60
   3   7   4   40.60    7.50
   5  -7   4  309.77   18.20
  -5  -7  -4  352.36   17.80
  -5  -7  -4  327.27   14.20
  -5  -7  -4  343.67   16.80
   5  -7   4  323.97   20.60
   5   7   4  354.16   16.90
   5   7   4  336.67   15.30
  -5   7  -4  337.27   19.10
  -7  -7  -4   27.60    6.80
   7  -7   4   29.90    8.10
  -7  -7  -4   28.00    7.50
  -7  -7  -4   38.40    6.00
   7  -7   4   45.90   10.60
  -7   7  -4   53.29    9.90
   7   7   4   37.50    6.30
   7   7   4   36.60    7.20
  -9  -7  -4   84.59   10.70
  -9  -7  -4   75.59    8.10
  -9  -7  -4   82.69   10.70
   9  -7   4   70.09   11.90
   9  -7   4   50.09    9.70
   9   7   4   74.49    9.10
  -9   7  -4   81.29   10.80
   9   7   4   69.89    8.60
  11  -7   4   46.60    9.70
 -11  -7  -4   92.39   12.00
 -11  -7  -4   79.39    9.00
  11  -7   4   75.99   12.50
 -11  -7  -4   79.79   11.50
  11   7   4   67.89   10.20
 -11   7  -4   77.69   11.00
 -13  -7  -4   11.50    7.60
  13  -7   4   -0.70    7.00
  13  -7   4    0.10    8.60
 -13  -7  -4   10.10    6.00
  13   7   4   12.30    7.90
 -13   7  -4    4.80    5.30
 -15  -7  -4   41.50    8.50
  15  -7   4   27.00    9.80
  15  -7   4   20.30    8.60
 -15   7  -4   21.90    6.70
  15   7   4   59.69   12.20
 -20  -8   4   36.60    8.60
  20  -8  -4   66.29   12.40
  20  -8  -4   38.50   10.70
 -20  -8   4   52.69   14.50
 -20   8   4   49.10   10.10
 -18  -8   4   16.50    7.30
  18  -8  -4    7.40    7.60
  18  -8  -4   18.00    8.50
 -18  -8   4   25.20   10.40
 -18  -8   4   13.60   10.60
 -18   8   4    9.20    6.20
  16  -8  -4   69.29   10.80
  16  -8  -4   55.99    9.80
 -16  -8   4   87.29   12.70
 -16  -8   4   71.59   13.70
 -16  -8   4   62.89    9.30
 -16   8   4   68.69   10.10
 -14  -8   4  124.59   14.20
 -14  -8   4  127.39   11.40
  14  -8  -4  112.59   13.00
  14  -8  -4  128.99   14.00
 -14  -8   4  122.59   16.40
 -14   8   4  124.79   13.40
  12  -8  -4   80.79   11.20
 -12  -8   4   77.49    8.90
  12  -8  -4   82.49   10.60
 -12  -8   4   92.89   13.80
 -12  -8   4   81.29   10.90
  12   8  -4   61.89    7.60
 -12   8   4   80.29   10.30
  10  -8  -4   35.60    7.90
 -10  -8   4   64.59   11.50
 -10  -8   4   57.69    8.70
 -10  -8   4   57.99    9.20
  10  -8  -4   28.70    7.80
 -10   8   4   29.70    8.10
  10   8  -4   47.00    7.30
 -10   8   4   27.00    8.10
  -8  -8   4   23.80    6.10
  -8  -8   4   23.00    7.40
   8  -8  -4   31.60    8.20
   8  -8  -4   44.30    8.50
  -8  -8   4   16.70    7.80
   8   8  -4   25.00    7.00
  -8   8   4   35.80    8.80
  -8   8   4   40.10    8.70
  -6  -8   4   32.60    8.60
   6  -8  -4   54.59    9.60
  -6  -8   4   29.00    8.60
   6  -8  -4   70.59    9.30
  -6  -8   4   40.50    7.40
  -6  -8   4   47.70    8.50
  -6   8   4   63.89    9.70
  -6   8   4   68.09   10.00
   6   8  -4   50.19    8.50
   4  -8  -4  124.29   12.10
   4  -8  -4  136.19   11.60
  -4  -8   4  114.89   12.00
   4  -8  -4  127.39    7.40
  -4  -8   4   77.39   10.40
  -4  -8   4  110.99    9.30
  -4  -8   4   87.09   13.00
  -4   8   4  123.59   12.60
   4   8  -4  118.49   11.90
  -4   8   4  122.79   12.20
  -2  -8   4  135.79   15.80
   2  -8  -4  113.59    7.20
  -2  -8   4  138.19   14.10
  -2  -8   4  126.29   11.80
   2  -8  -4   93.99   10.60
   2  -8  -4  124.89   11.00
  -2   8   4  122.09   12.30
  -2   8   4  116.99   11.90
   2   8  -4  128.79   12.50
   0  -8   4   36.30    8.10
   0  -8   4   35.90    9.40
   0  -8  -4   66.59    8.90
   0  -8  -4   62.09    6.00
   0  -8  -4   74.69    9.10
   0   8   4   68.19    9.90
   0   8  -4   50.99    9.10
   0   8   4   76.79    9.70
  -2  -8  -4  276.37   16.80
  -2  -8  -4  288.67   12.40
   2  -8   4  257.97   18.60
   2  -8   4  270.87   16.80
  -2  -8  -4  244.58   14.40
  -2  -8  -4  254.47   13.90
   2   8   4  275.77   15.50
  -2   8  -4  274.57   17.00
   2   8   4  273.27   15.00
  -4  -8  -4  -10.70    6.40
  -4  -8  -4    0.40    5.60
   4  -8   4    0.00    9.10
   4  -8   4    1.40    6.60
  -4  -8  -4    3.60    3.80
   4   8   4    1.20    5.60
   4   8   4    4.30    6.10
  -4   8  -4   -2.90    7.90
  -6  -8  -4   35.80    7.90
  -6  -8  -4   50.79    9.60
  -6  -8  -4   49.99    7.20
   6  -8   4   22.50    8.10
   6  -8   4   29.20   11.00
   6   8   4   43.20    7.40
  -6   8  -4   35.30   10.00
   6   8   4   37.30    7.80
  -8  -8  -4    2.40    4.40
   8  -8   4   15.10   10.70
  -8  -8  -4    6.30    7.90
  -8  -8  -4    0.60    6.70
   8  -8   4   -6.10    7.10
   8   8   4   -1.30    5.70
  -8   8  -4    5.20    8.00
   8   8   4    0.60    5.40
 -10  -8  -4  182.48   16.50
 -10  -8  -4  158.78   11.70
  10  -8   4  181.78   16.90
  10  -8   4  167.58   18.60
 -10   8  -4  191.88   16.00
  10   8   4  166.88   11.40
 -12  -8  -4   24.80    6.90
 -12  -8  -4   34.90   10.00
  12  -8   4    7.60   10.00
  12  -8   4   21.00    8.90
 -12   8  -4   36.80    9.50
  14  -8   4    7.00    8.40
  14  -8   4    3.20   10.40
 -14  -8  -4    3.70    5.80
  14   8   4   -1.50    6.90
 -14   8  -4    0.40    5.50
 -17  -9   4   44.30   11.90
  17  -9  -4   18.50    8.60
  17  -9  -4    8.60    9.00
 -17  -9   4   18.40    7.60
 -17  -9   4   37.80   13.60
 -17   9   4   38.60   13.40
  15  -9  -4   55.49   10.90
  15  -9  -4   53.99   10.60
 -15  -9   4   54.29    9.60
 -15  -9   4   84.09   13.10
 -15  -9   4   73.29   13.80
 -15   9   4   63.99   11.00
 -13  -9   4   21.40   10.50
  13  -9  -4    5.20    6.90
  13  -9  -4    7.80    7.90
 -13  -9   4    2.70    5.60
 -13  -9   4    9.20    8.30
 -13   9   4   -0.60    7.10
  11  -9  -4   50.79   10.00
 -11  -9   4   51.79    8.80
 -11  -9   4   43.20   10.20
 -11  -9   4   49.90    9.80
  11  -9  -4   61.89   10.30
 -11   9   4   59.69   10.50
 -11   9   4   54.99   10.20
   9  -9  -4   42.00    8.90
   9  -9  -4   36.40    8.90
  -9  -9   4   72.49   13.20
  -9  -9   4   82.09   11.50
  -9  -9   4   81.69   10.60
  -9   9   4   52.69    9.80
   9   9  -4   55.59    8.70
  -9   9   4   43.90    9.20
   7  -9  -4  118.69   12.40
  -7  -9   4   78.69   11.20
   7  -9  -4   99.29   11.90
  -7  -9   4   99.39    9.80
   7   9  -4  107.39   12.40
  -7   9   4  118.09   12.60
  -7   9   4  105.29   11.80
   5  -9  -4   54.49    8.50
  -5  -9   4   69.79    8.40
  -5  -9   4   75.89   13.10
  -5  -9   4   78.49   10.70
  -5  -9   4   55.89   11.90
   5  -9  -4   66.89   10.50
  -5   9   4   75.59   10.00
  -5   9   4   46.90    9.30
   5   9  -4   88.29   10.80
   3  -9  -4   10.10    7.90
  -3  -9   4   17.00    6.30
  -3  -9   4   22.00    8.00
  -3  -9   4   19.40    9.10
   3  -9  -4   10.10    6.00
   3  -9  -4   31.40    8.40
   3  -9  -4    0.70    5.90
  -3  -9   4    8.50    8.60
  -3   9   4   10.20    7.20
  -3   9   4   18.00    7.10
   3   9  -4   13.80    7.60
   1  -9  -4    8.50    5.60
  -1  -9   4   -2.90    8.00
   1  -9  -4    9.90    4.00
  -1  -9   4    6.20    7.40
   1  -9  -4    3.20    5.40
   1   9  -4    5.40    7.40
  -1   9   4   10.00    7.00
  -1   9   4    5.80    6.80
  -1  -9  -4   18.30    6.10
  -1  -9  -4   30.90    5.50
   1  -9   4   17.20    8.90
   1  -9   4   39.50   10.00
  -1  -9  -4   10.30    6.30
   1   9   4   17.30    7.10
  -1   9  -4   27.60    8.90
   1   9   4   15.10    7.20
   3  -9   4  185.88   15.40
   3  -9   4  208.88   18.30
  -3  -9  -4  187.88   11.00
  -3  -9  -4  206.98   15.80
   3   9   4  177.68   14.00
  -3   9  -4  212.08   16.90
   3   9   4  190.68   13.90
   5  -9   4   42.60   12.70
   5  -9   4   22.30    8.20
  -5  -9  -4   50.39   10.20
  -5  -9  -4   58.89    7.90
   5   9   4   41.10    8.10
   5   9   4   48.90    8.60
  -5   9  -4   46.70   11.00
  -7  -9  -4  124.39   14.20
  -7  -9  -4  102.69    9.30
   7  -9   4   80.99   14.40
   7   9   4   99.29   11.60
   7   9   4  107.39   12.40
  -7   9  -4  111.29   14.10
  -9  -9  -4   20.50    8.80
   9  -9   4   23.60   12.40
  -9  -9  -4   19.40    5.70
   9  -9   4   28.50   10.00
  -9   9  -4   34.40   10.50
   9   9   4   14.50    6.70
 -11  -9  -4   38.10    7.70
  11  -9   4   39.20   11.40
  11  -9   4   44.90   13.40
 -11  -9  -4   41.50   10.50
 -11   9  -4   72.49   12.30
 -13  -9  -4    3.50    9.30
  13  -9   4   -0.50    8.90
 -13  -9  -4    1.00    6.30
 -16 -10   4   -1.00    9.50
  16 -10  -4   -1.30    7.90
  16 -10  -4  -15.30    9.00
 -16 -10   4    9.90    9.80
 -16 -10   4    3.40    6.80
 -16  10   4   -0.20    8.70
  14 -10  -4   48.10   10.50
 -14 -10   4   45.50    9.40
 -14 -10   4   71.19   12.70
  14 -10  -4   49.99   12.00
 -14  10   4   58.29   10.80
  12 -10  -4   21.80    9.50
  12 -10  -4   12.90    8.30
 -12 -10   4   24.00    7.60
 -12 -10   4   13.80    9.40
 -12 -10   4   33.30   10.30
 -12  10   4   12.20    8.90
 -10 -10   4    6.80    8.10
  10 -10  -4   -2.00    7.20
  10 -10  -4    4.80    8.10
 -10 -10   4    6.30    6.50
 -10 -10   4    5.70    8.60
  10  10  -4    0.20    6.80
 -10  10   4    4.10    8.10
 -10  10   4   -0.80    8.20
  -8 -10   4    1.60    7.70
  -8 -10   4    3.80    5.60
   8 -10  -4    2.10    7.30
  -8 -10   4    4.30    8.30
   8 -10  -4    3.30    7.70
   8  10  -4    5.60    7.50
  -8  10   4    9.70    8.90
  -8  10   4    7.50    8.40
   6 -10  -4   -4.00    6.60
  -6 -10   4    1.20    7.60
  -6 -10   4    4.50    7.90
  -6 -10   4    6.70    6.10
   6 -10  -4    0.00    7.20
   6  10  -4    3.50    7.80
  -6  10   4   13.40    8.20
  -6  10   4   -2.70    8.40
  -4 -10   4    2.50    8.30
  -4 -10   4    4.90    5.50
  -4 -10   4    3.40    7.30
   4 -10  -4    7.30    8.60
   4 -10  -4   10.20    7.10
  -4  10   4    8.00    8.20
   4  10  -4    8.10    8.30
  -4  10   4    9.00    7.20
  -2 -10   4   66.39   13.20
  -2 -10   4   37.50    9.90
   2 -10  -4   42.20    8.20
  -2 -10   4   63.79   12.20
  -2  10   4   39.40    9.10
   2  10  -4   67.39   11.50
  -2  10   4   56.39    9.80
   0 -10   4   97.99   12.70
   0 -10   4   68.19   11.40
   0  10  -4  136.89   15.50
   0  10   4   87.29   11.10
   2 -10   4    9.10    7.80
  -2 -10  -4    8.70    8.70
   2 -10   4   -6.10    9.20
  -2  10  -4    7.50    9.70
   2  10   4   22.30    7.40
   2  10   4   -1.50    7.50
   4 -10   4    2.10   10.50
   4 -10   4   12.10    8.40
  -4 -10  -4    2.90    8.40
  -4 -10  -4   24.70    9.60
  -4  10  -4   13.70    9.90
   4  10   4    2.10    7.60
   4  10   4   20.00    7.50
  -6 -10  -4    8.20    5.10
   6 -10   4   15.20    8.70
  -6 -10  -4   17.60    9.20
   6 -10   4   15.90   12.50
   6  10   4    8.50    8.60
   6  10   4    4.80    7.20
  -6  10  -4   13.00   10.40
   8 -10   4   48.80   14.20
  -8 -10  -4   45.40   11.20
   8 -10   4   30.40   10.00
  -8 -10  -4   27.60    6.70
   8  10   4   37.80    8.50
  -8  10  -4   63.39   12.70
 -10 -10  -4   27.00    7.20
  10 -10   4   21.00   13.00
 -10 -10  -4   30.30   10.30
  10 -10   4   10.70    9.50
 -10  10  -4   23.20   10.60
  10  10   4   38.10    9.30
 -13 -11   4   35.00    9.10
 -13 -11   4   24.10   10.20
  13 -11  -4   32.40   10.20
  13 -11  -4   59.49   13.00
 -13 -11   4   54.09   11.50
 -13  11   4   44.50   10.90
  11 -11  -4   47.80   11.70
 -11 -11   4   67.59   11.20
 -11 -11   4   36.90   10.90
 -11 -11   4   52.99   11.80
  11 -11  -4   48.80   11.00
 -11  11   4   37.40   10.10
   9 -11  -4   31.70   10.60
   9 -11  -4   43.70   11.40
  -9 -11   4   43.10   11.00
  -9 -11   4   18.80    8.90
  -9 -11   4   32.50    8.80
  -9  11   4   41.90   11.40
  -9  11   4   48.30   10.70
   9  11  -4   50.09    9.70
  -7 -11   4   -3.20    8.90
  -7 -11   4    0.50    5.70
   7 -11  -4    9.40    8.20
  -7 -11   4    7.30    8.20
   7 -11  -4    1.80    8.10
   7  11  -4    8.30    8.90
  -7  11   4    0.40    9.60
  -7  11   4    4.70    8.50
  -5 -11   4   26.50   10.40
   5 -11  -4   12.60    8.10
  -5 -11   4   17.40    7.20
   5 -11  -4   10.90    8.40
  -5 -11   4   22.60    9.90
  -5  11   4    6.90    9.00
  -5  11   4   22.30    8.50
   5  11  -4   23.10   10.20
  -3 -11   4  130.59   17.90
  -3 -11   4  128.29   15.40
  -3 -11   4  134.79   12.30
  -3  11   4  145.19   16.30
  -3  11   4  191.98   15.80
   3  11  -4  176.28   17.30
  -1 -11   4    1.20    7.90
  -1 -11   4    0.60    9.50
  -1 -11   4    0.50    9.20
  -1  11   4   20.00    9.40
   1  11  -4    9.10    9.80
  -1  11   4    8.90    7.50
   1 -11   4   21.30    9.30
  -1 -11  -4   38.40   11.10
   1 -11   4   20.10   10.50
   1  11   4   34.00    9.90
  -1  11  -4   38.00   11.50
   1  11   4   30.70    8.00
  -3 -11  -4   34.80   10.20
   3 -11   4   20.30   10.20
   3 -11   4    8.70   10.20
  -3  11  -4   28.20   11.60
   3  11   4   18.70    7.70
   3  11   4   21.10    9.20
   5 -11   4    9.00    9.30
  -5 -11  -4   19.30    9.60
   5 -11   4   -8.10   10.10
   5  11   4    1.20    8.00
  -5  11  -4   16.60   11.40
   7 -11   4  101.09   18.10
  -7 -11  -4   79.79   13.40
   7 -11   4   53.79   13.30
   7  11   4   70.69   10.80
  -7  11  -4   91.39   15.00
   8 -12  -4   18.60   10.00
  -8 -12   4    9.10    9.80
   8 -12  -4   14.80   10.40
  -8 -12   4   21.40   11.40
  -8 -12   4   11.30    7.20
   8  12  -4   27.70    9.90
  -8  12   4   23.50   10.00
  -8  12   4   -1.70    9.60
  -6 -12   4   10.40    9.20
  -6 -12   4    1.30   10.20
   6 -12  -4    9.30    8.80
   6 -12  -4   -6.10    8.40
  -6 -12   4    0.50    6.40
  -6  12   4  -14.00    9.40
  -6  12   4    4.50    8.60
   6  12  -4    5.20    9.80
   4 -12  -4    7.80    8.20
  -4 -12   4   23.60   11.10
  -4 -12   4   25.10   10.40
  -4 -12   4   16.50    7.10
   4  12  -4   50.39   12.50
  -4  12   4    6.00    9.80
  -2 -12   4   80.09   14.90
  -2 -12   4  102.39   16.30
   2  12  -4   96.39   14.60
   0 -12   4   29.80   13.50
   0 -12   4   85.09   13.70
   0 -12   4   49.40    8.70
   0 -12   4   46.60   13.10
   2 -12   4    5.90   11.20
   2 -12   4    4.40    9.60
   2 -12   4    1.70    9.50
  -2 -12  -4   17.00   10.20
   2  12   4    6.40    7.50
  -2  12  -4   10.70   11.80
   2  12   4    0.40    9.60
  24   0  -5    7.60    4.00
 -24   0   5    2.50    4.60
 -24   0   5    3.30    6.10
  22   0  -5    4.50    3.60
 -22   0   5    9.70    4.60
 -22   0   5    2.50    5.00
 -20   0   5    7.60    4.10
  20   0  -5   10.90    3.80
 -20   0   5    6.50    4.70
 -20   0   5    8.10    6.40
  20   0  -5    9.70    4.10
 -18   0   5  290.47   13.80
 -18   0   5  255.67   15.20
  18   0  -5  299.47   13.70
  18   0  -5  291.87   13.20
 -18   0   5  269.07   17.80
  16   0  -5   -1.00    2.60
 -16   0   5    1.50    3.20
 -16   0   5   -0.80    2.50
  16   0  -5    1.20    2.70
 -16   0   5   -0.40    4.10
  14   0  -5  149.59    7.70
  14   0  -5  148.99    8.10
 -14   0   5  153.48    8.20
 -14   0   5  127.09    9.10
 -14   0   5  139.59   11.10
 -12   0   5    4.50    2.60
  12   0  -5    4.00    2.40
 -12   0   5    9.80    2.60
 -12   0   5    8.20    2.20
 -12   0   5    7.70    3.70
  12   0  -5    7.00    2.20
  12   0  -5    6.70    2.00
 -10   0   5    0.40    1.70
 -10   0   5   -1.10    1.60
 -10   0   5    0.20    1.40
  10   0  -5   -0.20    1.80
 -10   0   5   -0.10    1.40
  10   0  -5   -0.60    1.10
 -10   0   5   -0.80    2.20
  10   0  -5    0.20    1.50
   8   0  -5    7.80    2.00
  -8   0   5    8.10    2.10
  -8   0   5    5.30    1.70
  -8   0   5    5.90    1.90
  -8   0   5    6.20    2.60
   8   0  -5    8.60    2.10
  -8   0   5    7.30    1.80
  -6   0   5   71.59    4.50
  -6   0   5   70.19    4.20
  -6   0   5   60.09    3.60
  -6   0   5   68.59    3.40
   6   0  -5   71.19    4.40
  -6   0   5   63.89    5.10
  -4   0   5   56.39    4.10
  -4   0   5   49.80    4.40
  -4   0   5   46.80    2.40
   4   0  -5   51.49    4.00
  -4   0   5   54.19    2.80
  -4   0   5   53.59    4.40
  -2   0   5   57.19    4.30
  -2   0   5   63.29    3.90
  -2   0   5   60.29    5.00
   2   0  -5   57.19    4.40
   0   0   5   33.10    3.70
   0   0  -5   33.90    3.80
   0   0   5   37.90    4.60
   0   0  -5   29.10    2.00
   0   0   5   32.90    3.70
   2   0   5    0.90    1.90
  -2   0  -5    0.70    1.20
  -2   0  -5    2.50    2.00
   2   0   5   -1.00    2.30
   2   0   5    3.00    2.30
   4   0   5   43.50    4.80
  -4   0  -5   43.00    5.00
   4   0   5   44.00    5.50
  -4   0  -5   27.00    3.30
   4   0   5   39.30    5.50
   6   0   5   -0.70    3.10
   6   0   5    1.00    2.70
  -6   0  -5   -0.40    2.10
  -6   0  -5    0.10    1.90
   6   0   5    1.00    2.40
  -8   0  -5   61.19    5.90
   8   0   5   66.59    7.60
  -8   0  -5   52.29    5.90
   8   0   5   67.19    6.10
   8   0   5   67.69    8.10
  10   0   5   -1.80    3.60
  10   0   5   -1.00    2.70
 -10   0  -5    1.00    3.10
  10   0   5    2.90    4.90
 -12   0  -5    6.10    4.00
  12   0   5    9.30    5.70
  12   0   5    6.20    3.20
  12   0   5    7.80    5.20
  14   0   5  137.19   13.20
  14   0   5  125.09    8.30
  14   0   5  134.99   12.80
 -14   0  -5  101.09   10.50
  16   0   5   28.40    8.50
  16   0   5   30.30    4.70
  16   0   5   24.00    8.20
 -16   0  -5   18.60    6.60
 -18   0  -5    7.40    6.30
  18   0   5   11.50    7.90
  18   0   5   10.70    7.80
 -25  -1   5   16.30    6.50
 -25  -1   5    7.40    7.00
  25  -1  -5   11.30    5.20
 -25   1   5   16.80    7.90
 -23  -1   5   91.99    9.20
 -23  -1   5  115.89   16.90
  23  -1  -5   75.79    8.50
 -23  -1   5   82.99   11.10
  23   1  -5   84.39    8.10
 -23   1   5   79.69   11.40
 -21  -1   5   69.99   12.80
 -21  -1   5   74.19   10.50
  21  -1  -5   51.69    7.00
 -21  -1   5   71.59    9.30
 -21   1   5   74.79   10.50
 -21   1   5   66.89    8.60
  21   1  -5   61.69    6.70
 -19  -1   5   98.59    9.80
 -19  -1   5   99.99    8.50
  19  -1  -5   93.89    8.30
  19  -1  -5   95.89    8.30
 -19  -1   5   90.59   12.30
 -19   1   5  100.89   10.00
  19   1  -5   95.29    7.40
 -19   1   5   95.29    7.90
  19   1  -5   93.79    8.20
  17  -1  -5   74.79    7.40
 -17  -1   5   85.79    8.90
 -17  -1   5   84.89   11.50
  17  -1  -5   79.19    6.20
  17  -1  -5   76.39    7.30
 -17  -1   5   87.99    7.50
  17   1  -5   88.49    7.30
  17   1  -5   81.19    6.70
 -17   1   5   67.69    6.60
 -17   1   5   75.29    8.70
 -17   1   5   81.59   10.80
  15  -1  -5  123.09    7.90
  15  -1  -5  139.19    8.80
 -15  -1   5  156.98   10.20
  15  -1  -5  143.59    7.70
 -15  -1   5  147.29    8.70
 -15  -1   5  143.39   12.30
 -15   1   5  136.29   11.60
  15   1  -5  145.79    8.20
  15   1  -5  143.69    7.90
 -15   1   5  133.19    9.60
 -15   1   5  176.78   10.10
 -15   1   5  135.39    8.00
  13  -1  -5   72.69    5.30
 -13  -1   5   78.29    5.80
  13  -1  -5   68.19    6.00
  13  -1  -5   66.99    5.30
 -13  -1   5   83.89    8.90
 -13  -1   5   79.39    6.90
  13   1  -5   76.79    5.50
 -13   1   5   61.29    6.10
  13   1  -5   83.29    5.30
 -13   1   5   59.69    7.50
 -13   1   5   61.79    5.00
 -13   1   5   59.19    5.10
  11  -1  -5  236.98    8.50
 -11  -1   5  218.68   10.40
 -11  -1   5  216.08    9.30
 -11  -1   5  209.88   11.90
  11  -1  -5  232.28    9.80
  11  -1  -5  221.98    8.90
 -11   1   5  227.28   11.60
  11   1  -5  227.68    8.00
  11   1  -5  215.38    9.10
  11   1  -5  218.08    8.20
 -11   1   5  228.78    8.90
 -11   1   5  219.48    9.20
 -11   1   5  225.98   10.30
 -11   1   5  227.88    8.80
  -9  -1   5  156.18    6.80
  -9  -1   5  151.28    5.50
  -9  -1   5  155.38    7.40
   9  -1  -5  135.99    6.90
   9  -1  -5  133.59    5.20
   9  -1  -5  141.49    6.60
  -9  -1   5  156.68    6.00
  -9  -1   5  148.19    8.90
  -9   1   5  136.19    6.90
   9   1  -5  156.38    5.40
  -9   1   5  137.99    8.00
  -9   1   5  142.39    6.00
   9   1  -5  160.58    6.30
  -9   1   5  138.39    7.10
   9   1  -5  156.68    7.00
  -9   1   5  128.09    6.40
  -7  -1   5  111.59    4.70
  -7  -1   5  108.19    5.20
  -7  -1   5  115.19    7.30
   7  -1  -5   97.49    5.30
  -7  -1   5  110.19    5.10
  -7  -1   5  114.19    5.50
   7  -1  -5  100.49    5.60
  -7   1   5  101.89    5.30
  -7   1   5  100.39    5.20
   7   1  -5  102.39    5.30
  -7   1   5  101.79    4.20
  -7   1   5   98.79    5.80
  -7   1   5   99.19    3.80
   7   1  -5  108.09    3.80
  -7   1   5   96.59    5.80
  -5  -1   5 1449.76   37.30
  -5  -1   5 1441.96   36.80
  -5  -1   5 1408.16   39.50
   5  -1  -5 1357.86   38.20
   5  -1  -5 1373.66   38.40
  -5  -1   5 1402.26   38.10
  -5  -1   5 1395.06   37.50
  -5  -1   5 1382.56   36.80
  -5   1   5 1443.96   37.30
  -5   1   5 1357.76   38.30
  -5   1   5 1412.46   37.60
   5   1  -5 1376.46   38.20
  -5   1   5 1374.56   38.40
  -5   1   5 1350.26   36.10
  -3  -1   5  336.37   12.00
  -3  -1   5  359.36   11.30
  -3  -1   5  359.46   11.90
   3  -1  -5  338.67   11.90
  -3   1   5  336.87   12.20
  -3   1   5  332.77   11.80
   3   1  -5  348.17   12.30
  -1  -1   5  442.46   14.50
   1  -1  -5  410.96   14.00
  -1  -1   5  447.96   14.80
  -1  -1   5  427.76   14.40
   1   1  -5  432.06   14.80
  -1   1   5  433.16   14.30
  -1   1   5  407.76   14.00
  -1   1   5  421.36   14.70
   1  -1   5  133.99    7.50
  -1  -1  -5  124.29    6.30
   1  -1   5  138.69    7.40
   1  -1   5  132.59    7.10
  -1  -1  -5  130.89    5.40
   1   1   5  123.49    6.90
   1   1   5  125.99    6.30
  -1   1  -5  140.29    5.40
   1   1   5  131.29    7.50
  -1   1  -5  132.99    7.50
  -3  -1  -5  446.26   14.70
  -3  -1  -5  438.26   14.20
   3  -1   5  426.16   15.20
   3  -1   5  425.96   16.10
   3  -1   5  413.96   16.20
  -3   1  -5  431.36   15.70
   3   1   5  432.86   15.90
   3   1   5  426.06   16.30
   3   1   5  439.46   14.60
  -3   1  -5  430.06   14.10
   5  -1   5  392.36   15.00
  -5  -1  -5  449.36   15.10
   5  -1   5  415.96   16.70
  -5  -1  -5  421.96   14.30
   5  -1   5  396.86   16.70
   5   1   5  440.06   16.30
  -5   1  -5  403.16   15.60
   5   1   5  409.96   14.30
   5   1   5  397.66   16.40
  -5   1  -5  398.36   14.70
   7  -1   5   40.90    5.70
  -7  -1  -5   34.80    4.30
   7  -1   5   30.00    6.10
  -7  -1  -5   32.30    4.90
   7  -1   5   30.70    5.80
   7   1   5   37.80    6.00
   7   1   5   30.50    5.60
  -7   1  -5   33.70    5.50
   7   1   5   33.30    4.20
  -7   1  -5   26.60    4.40
   9  -1   5  424.46   17.30
  -9  -1  -5  551.84   19.30
  -9  -1  -5  504.45   19.20
   9  -1   5  473.35   20.80
   9  -1   5  472.75   20.50
  -9   1  -5  455.05   18.60
  -9   1  -5  442.06   18.00
   9   1   5  484.35   16.70
   9   1   5  495.85   21.00
   9   1   5  478.15   19.70
 -11  -1  -5   30.60    6.00
  11  -1   5   44.50    8.10
  11  -1   5   47.50    6.30
  11  -1   5   38.20    7.10
  11   1   5   44.80    8.00
 -11   1  -5   38.60    6.60
  11   1   5   38.30    7.20
  11   1   5   34.40    4.60
  13  -1   5   62.99    9.50
 -13  -1  -5   67.39    8.50
  13  -1   5   67.19    9.90
  13  -1   5   56.79    6.80
  13   1   5   66.09    6.00
 -13   1  -5   59.49    8.50
  13   1   5   87.59   11.80
  13   1   5   78.49    9.90
  15  -1   5   28.20    8.20
 -15  -1  -5   21.30    6.60
  15  -1   5   37.10    8.50
  15  -1   5   38.70    6.00
  15   1   5   26.10    4.20
 -15   1  -5   31.30    7.50
  15   1   5   28.80    8.30
  15   1   5   33.90    8.40
  17  -1   5   95.59    8.40
  17  -1   5  106.69   13.40
  17  -1   5   91.09   12.50
 -17  -1  -5   91.79   12.30
  17   1   5  121.89   15.10
 -17   1  -5  100.09   13.00
  17   1   5  117.79   14.00
  19  -1   5   34.70   10.00
  19   1   5   22.10    9.30
 -24  -2   5   47.90    8.60
 -24  -2   5   48.50   10.10
  24  -2  -5   37.00    6.80
 -24  -2   5   44.10   13.20
 -24   2   5   40.80    9.60
  22  -2  -5   35.70    6.40
 -22  -2   5   29.90    7.70
  22  -2  -5   32.80    5.90
 -22  -2   5   23.70    9.30
 -22  -2   5   29.60    6.70
 -22   2   5   29.10    7.60
  20  -2  -5   99.59    9.40
  20  -2  -5  100.99    8.00
 -20  -2   5   89.59    8.70
 -20  -2   5   87.39   13.40
 -20  -2   5   94.59   10.40
 -20   2   5  110.99   10.60
  20   2  -5   86.09    8.50
  20   2  -5   87.79    7.10
 -18  -2   5   24.20    6.00
  18  -2  -5   32.70    6.20
 -18  -2   5   29.20    8.20
 -18  -2   5   37.10    6.10
  18  -2  -5   34.20    5.10
 -18   2   5   37.90    6.90
  18   2  -5   38.70    5.10
  18   2  -5   30.20    5.60
 -16  -2   5  139.99   10.40
  16  -2  -5  127.49    8.90
 -16  -2   5  133.79   13.10
  16  -2  -5  135.79    8.30
 -16  -2   5  135.09    9.00
  16   2  -5  149.39    8.90
  16   2  -5  146.39    8.00
 -16   2   5  136.69   10.10
  14  -2  -5  907.21   28.90
  14  -2  -5  946.51   28.60
 -14  -2   5  967.70   31.60
 -14  -2   5  943.91   29.90
 -14  -2   5  983.30   34.40
 -14   2   5  937.11   28.50
 -14   2   5  940.31   31.10
  14   2  -5  929.01   28.20
  14   2  -5  939.11   28.70
 -14   2   5  937.81   28.60
  12  -2  -5    1.70    2.50
 -12  -2   5    0.20    4.00
  12  -2  -5    3.90    2.40
 -12  -2   5    2.90    2.30
  12  -2  -5    4.00    2.60
 -12  -2   5    3.40    2.70
  12   2  -5    1.80    2.10
 -12   2   5    0.60    1.70
 -12   2   5    4.30    2.70
 -12   2   5    3.20    2.70
 -12   2   5    1.60    2.80
  12   2  -5    2.90    2.00
 -10  -2   5   76.49    5.80
  10  -2  -5   77.39    5.40
 -10  -2   5   76.99    5.30
 -10  -2   5   84.99    6.30
  10  -2  -5   77.59    4.70
  10  -2  -5   78.39    5.60
 -10  -2   5   85.19    8.40
 -10   2   5   77.09    6.10
  10   2  -5   79.39    4.40
 -10   2   5   72.79    5.70
 -10   2   5   77.29    5.40
 -10   2   5   81.69    4.40
   8  -2  -5  477.05   16.30
   8  -2  -5  479.25   16.30
  -8  -2   5  520.05   13.70
  -8  -2   5  514.55   16.30
  -8  -2   5  536.85   15.30
  -8  -2   5  518.05   16.70
  -8  -2   5  515.95   18.80
  -8  -2   5  514.05   16.20
   8  -2  -5  461.35   14.80
   8   2  -5  509.05   15.40
  -8   2   5  471.75   16.10
  -8   2   5  469.15   16.50
  -8   2   5  489.15   14.30
  -6  -2   5  901.11   25.90
  -6  -2   5  883.91   26.10
  -6  -2   5  896.81   25.80
  -6  -2   5  873.61   25.40
  -6  -2   5  889.41   25.10
  -6  -2   5  911.21   28.30
  -6  -2   5  852.61   24.50
   6  -2  -5  913.21   26.10
   6  -2  -5  926.61   26.60
  -6   2   5  948.41   26.90
  -6   2   5  917.41   26.50
   6   2  -5  914.01   26.10
   4  -2  -5  905.71   26.10
   4  -2  -5  906.91   25.40
  -4  -2   5  848.22   25.00
  -4  -2   5  893.21   27.70
  -4  -2   5  876.21   25.90
  -4  -2   5  880.31   25.30
   4   2  -5  895.81   26.40
  -4   2   5  916.71   26.50
  -4   2   5  866.81   25.90
  -2  -2   5  727.73   21.70
  -2  -2   5  707.73   21.50
  -2  -2   5  720.03   22.00
   2  -2  -5  701.83   21.40
   2  -2  -5  701.23   19.80
   2   2  -5  696.73   22.30
  -2   2   5  690.33   21.90
  -2   2   5  699.23   21.40
   0  -2   5  237.78   10.60
   0  -2   5  252.27   10.70
   0  -2  -5  246.38    9.50
   0  -2  -5  242.38    8.80
   0  -2   5  243.78   10.50
   0   2   5  246.28   10.60
   0   2  -5  246.78   11.10
   0   2   5  239.48    9.50
   2  -2   5   23.20    4.40
   2  -2   5   23.00    4.00
  -2  -2  -5   28.50    3.40
  -2  -2  -5   31.60    3.70
   2  -2   5   26.20    4.60
   2   2   5   26.70    3.40
  -2   2  -5   22.30    4.60
   2   2   5   27.40    4.30
   2   2   5   27.80    4.40
  -4  -2  -5  398.76   14.30
   4  -2   5  383.56   15.30
   4  -2   5  385.46   16.20
   4  -2   5  386.66   16.50
  -4  -2  -5  391.56   13.80
   4   2   5  397.06   16.10
   4   2   5  408.36   15.80
  -4   2  -5  404.76   14.30
   4   2   5  408.16   13.90
  -4   2  -5  381.96   15.70
   6  -2   5   56.49    6.90
   6  -2   5   48.90    7.10
  -6  -2  -5   58.69    5.60
   6  -2   5   63.69    6.90
  -6  -2  -5   60.09    4.70
   6   2   5   55.19    6.70
  -6   2  -5   53.19    6.70
   6   2   5   55.69    6.60
  -6   2  -5   56.59    5.30
   6   2   5   53.29    4.90
  -8  -2  -5  326.07   12.60
   8  -2   5  318.97   14.60
   8  -2   5  330.67   16.60
   8  -2   5  340.47   16.80
  -8  -2  -5  352.56   15.10
  -8   2  -5  340.17   15.50
   8   2   5  359.06   16.00
   8   2   5  336.47   12.90
   8   2   5  332.67   16.40
  -8   2  -5  331.87   14.50
 -10  -2  -5   61.99    7.40
  10  -2   5   51.09    8.20
  10  -2   5   50.09    7.90
  10  -2   5   53.99    7.00
 -10   2  -5   60.29    7.20
  10   2   5   69.09    8.70
 -10   2  -5   65.89    7.70
  10   2   5   70.99    8.50
  10   2   5   75.49    5.90
  12  -2   5   98.49   11.20
 -12  -2  -5   77.19    8.70
  12  -2   5   81.19    8.50
  12  -2   5   90.89   10.30
  12   2   5   80.29    6.20
 -12   2  -5   91.79    9.20
  12   2   5   81.99    9.80
  12   2   5   73.19    9.80
 -14  -2  -5   53.89    8.60
  14  -2   5   54.89    7.40
  14  -2   5   60.49   10.10
  14  -2   5   65.89   11.00
  14   2   5   54.29   10.10
  14   2   5   63.19    9.50
 -14   2  -5   70.49    9.70
  16  -2   5   65.79   11.20
  16  -2   5   73.19   11.60
 -16  -2  -5   73.79   10.80
  16  -2   5   74.89    8.70
  16   2   5  105.59   12.20
 -16   2  -5   73.09   10.40
  16   2   5  105.59   13.80
  18  -2   5  123.89   14.60
  18  -2   5   94.19    9.50
  18  -2   5  116.49   14.00
 -18  -2  -5  114.09   13.50
  18   2   5  127.29   14.20
 -18   2  -5  102.99   12.70
  18   2   5  107.99   14.60
 -25  -3   5   31.80    8.00
  25  -3  -5   19.80    6.20
 -25  -3   5   35.00   13.40
 -25  -3   5   39.30   10.10
 -25   3   5   31.10    9.20
 -23  -3   5   13.10   10.00
  23  -3  -5   15.90    5.90
 -23  -3   5   18.50    6.10
 -23  -3   5   14.30    7.10
 -23   3   5   14.10    6.70
  21  -3  -5   33.60    6.50
 -21  -3   5   31.20    7.50
 -21  -3   5   36.90   10.60
 -21  -3   5   32.60    6.90
 -21   3   5   28.80    7.30
 -19  -3   5  193.08   16.90
 -19  -3   5  170.48   11.30
  19  -3  -5  187.38   10.90
 -19  -3   5  188.78   13.70
  19  -3  -5  167.98   11.80
 -19   3   5  208.88   13.60
  19   3  -5  178.78    9.50
  19   3  -5  188.08   11.60
  17  -3  -5 1142.49   38.30
 -17  -3   5 1251.87   41.30
  17  -3  -5 1225.88   37.10
 -17  -3   5 1229.48   44.20
 -17  -3   5 1217.28   38.90
  17   3  -5 1238.18   35.90
 -17   3   5 1237.38   40.60
  17   3  -5 1210.98   38.00
 -15  -3   5  717.53   25.30
 -15  -3   5  728.83   27.10
  15  -3  -5  729.03   25.00
 -15  -3   5  732.93   30.00
  15  -3  -5  756.72   24.60
 -15   3   5  741.03   24.60
 -15   3   5  756.92   27.00
  15   3  -5  712.63   24.40
  15   3  -5  735.53   23.20
 -13  -3   5  160.28   13.40
 -13  -3   5  173.38    9.70
  13  -3  -5  193.18   10.00
  13  -3  -5  198.48    9.80
 -13  -3   5  161.48   10.60
 -13   3   5  182.58   10.10
 -13   3   5  185.48   10.50
 -13   3   5  177.88   10.40
 -11  -3   5  156.98    9.50
  11  -3  -5  173.08    8.30
 -11  -3   5  159.28   11.80
 -11  -3   5  169.48    9.60
 -11  -3   5  159.58    8.70
  11  -3  -5  170.48    9.00
 -11   3   5  170.28    9.50
 -11   3   5  173.88    9.50
 -11   3   5  171.58    9.00
   9  -3  -5    4.50    2.60
   9  -3  -5    5.70    2.50
   9  -3  -5    5.30    2.50
  -9  -3   5    6.50    2.80
  -9  -3   5    3.70    2.50
  -9  -3   5    4.50    2.20
  -9  -3   5    5.80    3.10
  -9  -3   5    5.90    4.40
  -9   3   5    5.20    3.40
   9   3  -5    6.40    2.70
  -9   3   5    6.90    2.70
  -7  -3   5    2.90    2.50
   7  -3  -5    5.90    2.50
  -7  -3   5    5.20    4.10
  -7  -3   5    7.20    2.70
  -7  -3   5    6.40    2.90
   7  -3  -5    7.80    2.70
  -7  -3   5    8.50    3.10
  -7  -3   5    5.60    1.50
  -7  -3   5    3.20    2.50
   7  -3  -5    5.70    2.40
  -7   3   5    5.20    3.20
  -7   3   5    4.50    2.50
   7   3  -5    5.90    3.30
  -5  -3   5  960.90   28.10
  -5  -3   5  985.90   31.20
   5  -3  -5  975.80   27.70
   5  -3  -5  983.50   28.80
  -5  -3   5  895.91   27.00
  -5  -3   5  990.70   28.50
  -5   3   5  977.20   29.20
   5   3  -5  988.60   28.90
  -5   3   5  969.80   28.80
  -3  -3   5  368.86   13.10
   3  -3  -5  343.87   12.70
  -3  -3   5  335.57   12.40
  -3  -3   5  361.56   13.50
   3  -3  -5  347.57   11.60
  -3   3   5  338.47   12.70
   3   3  -5  364.16   13.90
  -3   3   5  327.37   13.20
  -1  -3   5  783.62   25.10
  -1  -3   5  801.32   25.20
   1  -3  -5  804.82   24.20
  -1  -3   5  794.42   24.80
   1  -3  -5  790.92   21.90
   1  -3  -5  807.32   23.30
  -1   3   5  794.62   25.00
  -1   3   5  801.22   24.30
   1   3  -5  798.22   25.50
  -1  -3  -5  319.37   10.70
   1  -3   5  317.87   13.60
  -1  -3  -5  310.87   11.80
  -1  -3  -5  313.27   10.70
  -1  -3  -5  323.27   11.80
   1  -3   5  297.77   13.60
   1   3   5  323.77   13.10
   1   3   5  320.37   12.00
  -1   3  -5  304.17   13.80
  -3  -3  -5  219.28    9.10
  -3  -3  -5  204.38    9.70
  -3  -3  -5  206.18    9.40
  -3  -3  -5  207.58    8.70
  -3  -3  -5  217.38    9.90
   3  -3   5  198.88   11.40
   3  -3   5  210.28   11.40
  -3   3  -5  195.98   11.40
   3   3   5  195.28   10.60
   3   3   5  212.88    9.20
  -5  -3  -5  369.56   14.90
   5  -3   5  382.66   16.40
  -5  -3  -5  382.16   13.60
   5  -3   5  381.66   17.00
  -5  -3  -5  369.86   14.10
   5  -3   5  389.66   17.10
  -5   3  -5  375.56   16.40
   5   3   5  374.26   13.80
   5   3   5  373.96   16.10
   5   3   5  369.46   16.40
  -7  -3  -5   21.60    4.70
  -7  -3  -5   22.70    4.60
   7  -3   5   23.80    6.30
   7  -3   5   33.90    6.60
  -7  -3  -5   26.20    3.70
   7  -3   5   31.80    6.40
  -7   3  -5   32.20    6.50
   7   3   5   26.90    6.10
   7   3   5   19.10    3.60
   7   3   5   24.10    5.80
  -7   3  -5   31.50    5.00
   9  -3   5  121.39   11.10
  -9  -3  -5  143.69   10.20
   9  -3   5  133.69   11.50
   9  -3   5  136.49   12.90
  -9  -3  -5  138.89    9.20
  -9   3  -5  133.79   11.40
  -9   3  -5  135.89    9.70
   9   3   5  142.99    7.90
   9   3   5  140.89   11.80
   9   3   5  148.19   11.30
 -11  -3  -5   19.70    5.40
 -11  -3  -5   10.00    4.60
  11  -3   5   16.90    5.70
  11  -3   5    5.70    6.20
  11  -3   5   17.60    6.00
  11   3   5   17.20    6.70
  11   3   5   14.30    3.40
 -11   3  -5   15.40    4.80
 -11   3  -5   15.90    6.10
  11   3   5   17.90    6.30
  13  -3   5   72.99   10.60
 -13  -3  -5   75.79    9.40
  13  -3   5   87.49    9.90
  13  -3   5   77.29   11.10
  13   3   5   86.39   10.40
 -13   3  -5   85.39    9.50
  13   3   5   82.29   11.40
  15  -3   5   19.40    6.10
  15  -3   5   28.40    8.40
 -15  -3  -5   17.60    6.40
  15  -3   5   13.30    6.90
 -15   3  -5   20.40    6.70
  15   3   5   21.40    7.70
  15   3   5   29.80    9.10
 -17  -3  -5   81.09   11.80
  17  -3   5   91.69   10.40
  17  -3   5   85.59   12.60
  17  -3   5   76.19   12.30
  17   3   5   75.89   11.70
 -17   3  -5   92.19   12.50
  17   3   5   79.09   12.70
  24  -4  -5  212.48   15.00
 -24  -4   5  237.58   24.20
 -24  -4   5  238.98   18.90
 -24  -4   5  209.58   15.10
 -24   4   5  244.98   18.10
 -22  -4   5   -1.70    9.20
 -22  -4   5    2.20    5.50
  22  -4  -5   -3.10    5.10
 -22  -4   5    1.50    4.60
 -22   4   5    0.70    4.80
  20  -4  -5   32.00    6.70
 -20  -4   5   50.89   11.50
 -20  -4   5   38.30    8.20
 -20  -4   5   42.20    7.20
  20  -4  -5   32.70    7.00
 -20   4   5   40.20    7.80
  20   4  -5   34.20    6.90
 -18  -4   5   43.60   10.00
  18  -4  -5   20.10    5.70
  18  -4  -5   29.90    6.10
 -18  -4   5   24.20    5.50
 -18  -4   5   25.00    6.70
 -18   4   5   24.50    6.10
  18   4  -5   30.50    5.90
  16  -4  -5   12.10    5.00
 -16  -4   5    4.50    6.70
  16  -4  -5   10.00    4.80
 -16  -4   5    4.40    3.60
 -16  -4   5    3.80    4.90
 -16   4   5    4.60    4.30
 -16   4   5    6.00    5.10
 -14  -4   5  148.39   11.20
 -14  -4   5  142.59    9.60
  14  -4  -5  157.08   10.40
  14  -4  -5  146.79   10.00
 -14  -4   5  132.09   13.50
 -14  -4   5  136.09   11.30
 -14   4   5  162.58   10.90
 -14   4   5  143.09   10.40
 -14   4   5  158.08   10.60
 -12  -4   5  759.32   26.30
  12  -4  -5  745.23   24.70
 -12  -4   5  734.63   25.60
 -12  -4   5  740.53   25.00
  12  -4  -5  724.33   24.70
 -12  -4   5  766.82   29.20
 -12   4   5  725.03   25.30
 -12   4   5  719.33   24.80
  10  -4  -5   46.20    5.50
 -10  -4   5   40.50    4.60
 -10  -4   5   35.90    7.00
 -10  -4   5   38.50    5.10
  10  -4  -5   48.80    5.90
 -10  -4   5   31.20    5.20
 -10  -4   5   28.30    4.90
 -10   4   5   38.70    5.50
 -10   4   5   50.79    6.20
  10   4  -5   38.00    4.50
   8  -4  -5  369.56   13.80
  -8  -4   5  361.46   14.30
  -8  -4   5  364.76   13.90
  -8  -4   5  361.66   14.10
  -8  -4   5  362.56   13.10
  -8  -4   5  350.66   17.00
   8  -4  -5  374.06   14.50
   8  -4  -5  363.96   13.70
  -8   4   5  365.96   14.80
  -8   4   5  368.46   14.50
   8   4  -5  364.76   13.70
  -6  -4   5   18.90    5.60
   6  -4  -5   11.20    3.40
   6  -4  -5   11.00    2.80
  -6  -4   5   18.40    3.10
  -6  -4   5   18.60    3.90
   6  -4  -5   19.60    4.10
  -6  -4   5   21.50    4.30
  -6  -4   5   22.70    4.40
   6   4  -5   20.30    4.60
  -6   4   5   12.90    3.50
  -6   4   5   13.90    4.20
  -4  -4   5  436.26   16.10
  -4  -4   5  439.36   18.50
   4  -4  -5  410.26   15.40
   4  -4  -5  422.66   14.00
  -4  -4   5  431.16   15.70
  -4   4   5  416.76   16.10
   4   4  -5  434.56   16.50
  -4   4   5  418.26   15.60
  -2  -4   5  217.28   11.50
   2  -4  -5  218.78    9.90
   2  -4  -5  208.88    8.30
  -2  -4   5  208.68   10.40
   2  -4  -5  215.78    7.10
  -2   4   5  212.58   10.80
  -2   4   5  222.08   10.10
   2   4  -5  213.78   11.60
   0  -4  -5  136.39    6.30
   0  -4  -5  149.29    6.20
   0  -4  -5  150.98    7.90
   0  -4   5  163.78    9.50
   0  -4   5  148.59   10.50
   0  -4  -5  148.49    8.40
   0   4   5  148.29    9.30
   0   4   5  153.68    8.20
   2  -4   5   45.00    7.00
  -2  -4  -5   31.10    4.00
  -2  -4  -5   34.00    5.00
   2  -4   5   34.20    5.80
  -2  -4  -5   30.20    3.60
  -2  -4  -5   28.00    3.80
   2   4   5   28.40    4.10
   2   4   5   32.20    5.60
   4  -4   5   55.39    8.10
  -4  -4  -5   39.70    4.70
  -4  -4  -5   42.10    4.80
  -4  -4  -5   29.60    4.80
   4  -4   5   47.20    7.10
  -4  -4  -5   36.30    5.40
   4   4   5   38.40    6.00
   4   4   5   29.80    4.30
  -4   4  -5   38.10    6.60
  -6  -4  -5   69.79    8.60
  -6  -4  -5   65.19    6.40
  -6  -4  -5   70.59    8.20
  -6  -4  -5   64.49    7.50
   6  -4   5   89.89    9.60
   6  -4   5  102.19   10.50
  -6  -4  -5   77.99    5.90
  -6   4  -5   91.49   10.40
   6   4   5   77.79    8.20
   6   4   5   74.39    6.40
   8  -4   5  143.49   12.80
  -8  -4  -5  144.09    9.20
  -8  -4  -5  152.18   12.00
   8  -4   5  154.28   12.60
  -8  -4  -5  142.09   10.70
  -8   4  -5  173.18   10.50
   8   4   5  139.69   11.50
   8   4   5  144.69    8.40
   8   4   5  128.49   11.70
  -8   4  -5  167.58   12.60
 -10  -4  -5   13.20    5.00
 -10  -4  -5   19.40    5.40
  10  -4   5   25.90    7.30
  10  -4   5   20.20    6.80
 -10   4  -5   20.50    5.30
  10   4   5   10.90    5.70
  10   4   5   15.50    6.50
  10   4   5   14.70    3.60
 -10   4  -5   19.80    6.80
  12  -4   5   51.29    9.50
  12  -4   5   60.39    8.80
 -12  -4  -5   55.39    8.30
 -12  -4  -5   74.49    9.20
  12  -4   5   48.10    9.20
 -12   4  -5   67.09    8.70
  12   4   5   62.29    9.90
  12   4   5   58.39    5.90
  12   4   5   66.49    9.30
  14  -4   5   28.70    8.80
  14  -4   5   32.40    7.70
 -14  -4  -5   35.10    7.60
  14  -4   5   37.70    9.10
 -14  -4  -5   32.00    7.50
  14   4   5   41.80    9.60
  14   4   5   22.00    7.90
 -14   4  -5   40.60    7.70
  16  -4   5   22.00    7.10
 -16  -4  -5   12.20    6.80
  16  -4   5   25.30    8.90
  16  -4   5   22.60    8.70
  16   4   5    3.40    9.80
  16   4   5   24.40    8.90
 -16   4  -5   25.80    7.70
 -23  -5   5   12.40    6.30
 -23  -5   5   14.80    8.30
 -23  -5   5   10.10   11.60
  23  -5  -5   -1.30    6.70
 -23   5   5    3.10    6.10
  21  -5  -5  128.79   12.30
 -21  -5   5  132.59   17.40
 -21  -5   5  104.59   10.50
 -21  -5   5  116.29   13.30
 -21   5   5  120.89   12.40
 -19  -5   5  121.19   10.70
  19  -5  -5  106.69   11.10
 -19  -5   5  133.49   16.90
  19  -5  -5  106.79   11.20
 -19  -5   5  126.19   13.00
  19   5  -5  121.69   10.30
 -19   5   5  115.19   11.20
  17  -5  -5   96.29   10.10
 -17  -5   5   82.19   12.30
  17  -5  -5  100.99   10.10
 -17  -5   5   86.39    8.90
 -17  -5   5   85.39   10.50
 -17   5   5  109.59   10.50
 -15  -5   5  107.79   12.10
  15  -5  -5  121.19   10.30
  15  -5  -5  126.59   10.20
 -15  -5   5  119.09    9.80
 -15  -5   5  118.79   11.20
 -15  -5   5  120.39   14.20
 -15   5   5  125.29   10.60
 -15   5   5  114.29   10.90
 -13  -5   5   27.60    6.50
 -13  -5   5   22.90    7.90
  13  -5  -5   24.20    5.90
 -13  -5   5   34.00    6.40
 -13  -5   5   24.10    6.20
  13  -5  -5   23.20    6.00
 -13   5   5   24.90    6.70
 -13   5   5   20.30    6.10
 -11  -5   5  235.08   13.60
  11  -5  -5  249.38   12.60
 -11  -5   5  236.08   16.00
 -11  -5   5  233.08   12.20
 -11  -5   5  233.88   13.40
  11  -5  -5  264.57   13.10
 -11   5   5  269.17   13.60
 -11   5   5  256.37   13.90
   9  -5  -5   15.00    4.70
  -9  -5   5   16.50    5.30
  -9  -5   5   19.30    4.40
   9  -5  -5   12.60    4.30
  -9  -5   5   19.20    7.00
  -9  -5   5   26.60    5.20
   9   5  -5   21.30    5.10
  -9   5   5   16.50    5.40
  -9   5   5    7.40    4.90
   7  -5  -5  167.98   10.10
  -7  -5   5  167.28   10.50
   7  -5  -5  159.88    9.70
  -7  -5   5  161.68   12.50
  -7  -5   5  162.88    9.70
  -7  -5   5  160.78    9.70
  -7  -5   5  166.18    9.30
  -7   5   5  165.68   10.20
   7   5  -5  160.48   10.50
  -7   5   5  150.48   10.50
  -5  -5   5    7.00    4.60
   5  -5  -5    1.80    2.40
   5  -5  -5    1.70    4.20
  -5  -5   5    3.00    3.90
   5  -5  -5    4.60    1.60
   5  -5  -5    5.40    3.40
  -5  -5   5    1.60    5.40
  -5   5   5    5.40    4.50
  -5   5   5    3.20    3.80
   3  -5  -5    3.60    1.70
  -3  -5   5    2.20    5.10
   3  -5  -5    4.30    3.10
  -3  -5   5    3.70    3.90
   3  -5  -5    4.50    2.30
   3  -5  -5    2.70    3.40
  -3   5   5    0.00    3.50
  -3   5   5    5.80    4.60
   1  -5  -5  477.75   14.90
  -1  -5   5  480.35   19.50
  -1  -5   5  489.85   18.90
   1  -5  -5  465.05   14.50
   1  -5  -5  469.55   17.20
  -1   5   5  473.85   18.40
  -1   5   5  465.45   17.50
   1  -5   5  137.19   10.40
  -1  -5  -5  142.09    6.80
  -1  -5  -5  133.79    9.80
  -1  -5  -5  130.19    7.60
  -1  -5  -5  142.49    8.40
   1  -5   5  131.89   12.20
   1   5   5  146.39    9.00
   1   5   5  141.69   10.40
  -1   5  -5  132.09   11.40
  -3  -5  -5  286.17   14.00
  -3  -5  -5  292.67   11.40
  -3  -5  -5  270.17   12.30
   3  -5   5  290.97   15.40
  -3  -5  -5  288.07   12.40
   3  -5   5  289.67   16.70
   3   5   5  287.37   14.50
   3   5   5  279.57   12.70
  -5  -5  -5   43.50    6.20
   5  -5   5   53.99    9.50
  -5  -5  -5   49.80    5.90
   5  -5   5   43.60    8.00
  -5  -5  -5   48.10    5.70
  -5  -5  -5   45.20    6.80
   5   5   5   43.00    5.50
   5   5   5   52.19    7.60
   7  -5   5  183.18   13.70
  -7  -5  -5  150.88   11.80
   7  -5   5  179.78   14.40
  -7  -5  -5  157.08   12.70
  -7  -5  -5  167.88    9.90
   7   5   5  170.48   12.90
  -9  -5  -5   36.70    7.70
   9  -5   5   37.30    8.70
  -9  -5  -5   47.70    7.10
   9  -5   5   31.50    7.80
  -9  -5  -5   36.10    7.50
   9   5   5   40.00    5.30
   9   5   5   39.40    7.90
  -9   5  -5   21.90    7.20
   9   5   5   40.40    7.80
  11  -5   5  189.08   15.10
 -11  -5  -5  172.08   11.50
 -11  -5  -5  166.38   14.30
  11  -5   5  189.18   15.10
 -11   5  -5  190.98   14.60
  11   5   5  184.08    9.90
 -11   5  -5  180.08   12.50
  11   5   5  170.98   13.30
  11   5   5  166.28   14.20
 -13  -5  -5   31.70    7.50
  13  -5   5   17.50    7.70
 -13  -5  -5   21.30    7.20
  13  -5   5   22.60    7.60
  13  -5   5   12.70    7.80
  13   5   5   33.30    8.30
  13   5   5   39.60    9.30
 -13   5  -5   11.70    5.50
  15  -5   5   10.00    7.00
  15  -5   5    5.90    7.90
  15  -5   5    5.80    7.40
 -15  -5  -5    5.50    6.10
 -15  -5  -5    0.30    6.10
  15   5   5    7.10    8.00
 -15   5  -5    5.90    5.80
  17  -5   5   20.30    9.00
  17  -5   5   32.60    9.70
 -17  -5  -5   30.00    9.30
 -17   5  -5   25.70    7.50
  17   5   5   53.09   11.30
  22  -6  -5  113.19   13.50
 -22  -6   5  133.19   19.00
 -22  -6   5  118.09   12.00
 -22  -6   5  138.49   15.60
 -22   6   5  121.39   13.20
  20  -6  -5    5.60    7.80
 -20  -6   5   22.30   10.40
  20  -6  -5   19.30    7.30
 -20  -6   5   11.30    7.60
 -20  -6   5   10.70    5.20
  20   6  -5   14.70    5.70
 -20   6   5   17.50    6.50
 -18  -6   5   23.00    7.60
 -18  -6   5   31.70   10.80
 -18  -6   5   25.60    6.50
  18  -6  -5   14.70    6.30
  18  -6  -5   17.30    7.00
 -18   6   5   19.20    6.40
 -16  -6   5   61.59    9.90
  16  -6  -5   32.70    7.10
 -16  -6   5   43.00    8.90
 -16  -6   5   43.00    7.50
  16  -6  -5   35.90    7.60
 -16  -6   5   44.00   11.00
 -16   6   5   45.50    8.30
  14  -6  -5   16.00    6.10
 -14  -6   5    9.20    4.80
 -14  -6   5   17.50    6.60
  14  -6  -5    2.70    5.10
 -14  -6   5   17.10    6.90
 -14  -6   5   10.90    7.70
 -14   6   5    9.50    6.10
 -14   6   5   11.30    5.90
  12  -6  -5  197.58   13.10
  12  -6  -5  217.28   12.90
 -12  -6   5  201.28   12.00
 -12  -6   5  197.08   13.80
 -12  -6   5  202.38   16.30
 -12   6   5  191.68   14.10
 -12   6   5  207.18   13.90
  10  -6  -5   44.50    6.80
  10  -6  -5   52.19    7.40
 -10  -6   5   71.19   11.10
 -10  -6   5   65.19    7.90
 -10  -6   5   56.19    8.00
  10   6  -5   62.59    7.00
 -10   6   5   57.39    8.40
 -10   6   5   51.29    7.90
  -8  -6   5   20.10    5.70
  -8  -6   5   32.70    6.00
  -8  -6   5   21.80    7.70
  -8  -6   5   18.00    6.20
   8  -6  -5   19.10    5.60
   8  -6  -5   26.20    6.60
  -8  -6   5   27.50    6.10
   8   6  -5   25.00    6.60
  -8   6   5   21.20    6.40
  -8   6   5   15.40    5.90
  -6  -6   5   76.89    7.40
   6  -6  -5   85.49    8.90
  -6  -6   5   85.89   11.40
   6  -6  -5   86.69    8.60
   6  -6  -5   88.59    6.80
  -6  -6   5   88.59   10.50
  -6  -6   5   81.79    8.80
  -6   6   5   97.89    9.80
  -6   6   5   82.29    9.70
   4  -6  -5  261.17   10.80
  -4  -6   5  279.27   14.90
   4  -6  -5  272.57   13.20
  -4  -6   5  262.07   16.90
  -4  -6   5  268.37   13.90
   4  -6  -5  252.77    9.10
  -4   6   5  258.27   13.30
   4   6  -5  269.07   14.20
  -4   6   5  256.87   14.80
   2  -6  -5  247.98   12.50
   2  -6  -5  247.78    9.40
   2  -6  -5  249.68   10.10
  -2  -6   5  279.07   15.70
  -2  -6   5  281.37   14.50
  -2   6   5  257.27   14.50
   2   6  -5  279.47   14.80
  -2   6   5  262.57   13.10
   0  -6   5  116.39   12.00
   0  -6  -5   94.09    7.30
   0  -6  -5   92.79    5.80
   0  -6  -5   97.99    5.80
   0  -6  -5   97.09    8.10
   0  -6   5   92.19    9.60
   0   6   5   98.59    9.00
   0   6  -5   96.69   11.50
   0   6   5  102.09   10.40
  -2  -6  -5   59.09    5.30
  -2  -6  -5   68.19    6.90
   2  -6   5   74.59    9.90
   2  -6   5  112.39   12.80
  -2  -6  -5   52.29    7.40
   2   6   5   53.39    7.70
   2   6   5   70.59    8.30
  -2   6  -5   97.79   11.00
  -4  -6  -5  366.16   14.70
   4  -6   5  329.07   19.80
   4  -6   5  329.17   18.10
  -4  -6  -5  381.66   14.40
  -4  -6  -5  363.46   17.20
  -4  -6  -5  357.76   15.50
  -4   6  -5  355.66   18.70
   4   6   5  364.96   17.50
   4   6   5  368.06   15.50
  -6  -6  -5  401.66   17.90
   6  -6   5  409.06   21.70
   6  -6   5  382.76   20.40
  -6  -6  -5  417.76   16.40
  -6  -6  -5  410.16   18.90
  -6   6  -5  426.56   20.40
   6   6   5  414.56   16.50
   6   6   5  419.56   18.80
   8  -6   5   26.80    7.30
  -8  -6  -5   49.40    8.40
  -8  -6  -5   36.50    7.70
  -8  -6  -5   42.10    6.50
   8  -6   5   45.20    9.80
   8   6   5   49.60    6.60
   8   6   5   51.89    8.30
  10  -6   5   39.30    9.20
 -10  -6  -5   40.70    7.10
 -10  -6  -5   32.40    7.60
  10  -6   5   47.70   10.30
  10   6   5   40.50    7.90
  10   6   5   33.40    5.40
  10   6   5   35.50    7.90
 -12  -6  -5  114.29   13.40
 -12  -6  -5  107.49    9.90
 -12  -6  -5  116.59   13.40
  12  -6   5  113.89   14.10
  12  -6   5  129.29   15.20
 -12   6  -5  118.09   11.40
  12   6   5  126.89   12.40
 -12   6  -5   82.09   13.40
  12   6   5  117.29   13.80
 -14  -6  -5   26.20    7.40
  14  -6   5   38.40    9.90
 -14  -6  -5   19.70    8.60
  14  -6   5   30.40    9.50
  14   6   5   18.70    8.50
 -14   6  -5   30.30    8.10
  16  -6   5   22.20    9.40
  16  -6   5   24.60    8.90
 -16  -6  -5   61.29   10.60
  16  -6   5   24.90    8.70
 -16  -6  -5   28.30    9.60
  16   6   5   59.89   12.50
 -16   6  -5   29.10    7.50
 -21  -7   5   73.39   12.30
  21  -7  -5  115.79   13.40
 -21  -7   5   66.09    9.40
 -21  -7   5   77.49   14.60
 -21   7   5   95.79   12.60
 -19  -7   5   -1.20    7.30
  19  -7  -5   -2.30    6.70
 -19  -7   5    1.10    5.30
  19  -7  -5    4.90    6.80
 -19  -7   5   10.60   10.10
 -19   7   5    6.80    5.60
  17  -7  -5   20.50    7.80
 -17  -7   5   19.70    8.40
 -17  -7   5   19.50    6.80
 -17  -7   5   28.90   11.50
 -17  -7   5   39.70    9.70
  17  -7  -5   18.50    7.30
 -17   7   5   29.90    9.90
  15  -7  -5    7.50    6.40
  15  -7  -5    5.90    6.10
 -15  -7   5    3.90    8.40
 -15  -7   5    6.10    4.90
 -15  -7   5    4.20    6.70
 -15   7   5   -0.80    5.80
 -13  -7   5  233.48   13.70
  13  -7  -5  228.98   14.60
 -13  -7   5  232.08   17.80
  13  -7  -5  238.28   14.70
 -13  -7   5  239.28   15.70
 -13   7   5  226.58   16.40
 -13   7   5  228.68   14.90
 -11  -7   5   13.00    5.70
  11  -7  -5   19.80    7.00
  11  -7  -5   12.50    6.10
 -11  -7   5    9.50    8.20
 -11  -7   5    8.10    6.60
 -11   7   5   15.00    6.70
 -11   7   5   23.20    7.60
  11   7  -5   13.00    5.80
  -9  -7   5   24.80    7.20
  -9  -7   5   37.70    7.30
  -9  -7   5   20.50    8.40
   9  -7  -5   23.70    6.70
   9  -7  -5   23.60    6.80
  -9   7   5   11.80    6.70
  -9   7   5   22.60    7.30
   7  -7  -5   38.90    7.90
  -7  -7   5   37.40    7.60
   7  -7  -5   34.30    7.00
  -7  -7   5   25.40    8.00
  -7  -7   5   29.30    6.40
  -7  -7   5   20.30    7.40
  -7   7   5   34.80    7.60
  -7   7   5   29.90    7.50
   5  -7  -5  160.68   12.10
   5  -7  -5  153.28    8.90
  -5  -7   5  130.29   13.00
   5  -7  -5  150.18   11.00
   5  -7  -5  146.99    6.90
  -5  -7   5  125.89   11.40
  -5  -7   5  140.19   10.10
   5   7  -5  145.59   12.10
  -5   7   5  157.48   12.00
  -5   7   5  133.09   12.20
   3  -7  -5    8.10    5.10
   3  -7  -5   12.40    3.70
  -3  -7   5   15.00    7.80
  -3  -7   5   24.60    9.60
   3  -7  -5   16.10    3.20
   3  -7  -5   21.50    5.80
  -3  -7   5   19.70    6.80
  -3   7   5   15.70    6.20
   3   7  -5   23.30    7.50
  -3   7   5    6.20    6.80
   1  -7  -5    2.60    4.50
   1  -7  -5    0.80    2.80
   1  -7  -5    0.90    4.00
  -1  -7   5    3.20    7.50
   1  -7  -5    0.90    2.60
  -1  -7   5    4.10    5.80
  -1   7   5    4.60    5.20
  -1   7   5   -0.20    6.30
   1   7  -5    2.10    6.80
  -1  -7  -5  207.08   11.80
  -1  -7  -5  210.98    9.70
  -1  -7  -5  195.08   11.40
   1  -7   5  259.37   17.40
  -1  -7  -5  213.78   14.50
   1  -7   5  226.68   14.90
   1   7   5  210.58   14.60
  -1   7  -5  238.68   15.80
   1   7   5  211.08   12.70
  -3  -7  -5  476.15   18.40
   3  -7   5  422.66   22.90
  -3  -7  -5  476.05   16.90
  -3  -7  -5  483.95   20.70
   3  -7   5  398.66   21.10
  -3  -7  -5  442.26   18.40
   3   7   5  488.05   19.00
  -3   7  -5  410.56   21.30
   3   7   5  497.45   20.70
   5  -7   5  140.39   13.80
  -5  -7  -5  126.89   12.00
  -5  -7  -5  135.79    8.80
   5  -7   5  165.98   16.40
  -5  -7  -5  136.09   12.40
   5   7   5  149.88   12.80
   5   7   5  133.99   10.50
  -5   7  -5  151.48   14.60
   7  -7   5   28.80    8.30
   7  -7   5   44.70   10.80
  -7  -7  -5   49.40    6.90
  -7  -7  -5   42.60    8.50
  -7  -7  -5   11.30   11.10
   7   7   5   44.20    6.80
   7   7   5   53.39    8.70
  -7   7  -5   47.80    9.90
  -9  -7  -5   29.40    6.40
   9  -7   5   24.00    8.40
  -9  -7  -5   28.10    8.40
   9  -7   5   19.40    9.80
   9   7   5   29.90    7.90
   9   7   5   23.40    5.90
  11  -7   5   55.79   11.90
  11  -7   5   43.90    9.90
 -11  -7  -5   53.89    8.30
  11   7   5   34.10    6.00
  11   7   5   39.50    8.30
 -13  -7  -5   91.49   11.20
  13  -7   5   50.99   10.60
  13  -7   5   59.89   12.00
 -13   7  -5   74.39   10.60
  13   7   5   75.09   12.50
 -15  -7  -5   12.90    7.10
  15  -7   5    3.80    8.00
  15   7   5   17.80    9.50
 -15   7  -5    5.60    6.20
 -20  -8   5   40.40   14.10
  20  -8  -5    7.20    8.60
 -20  -8   5   33.00    8.60
 -20   8   5   26.30    8.10
 -18  -8   5    2.00    5.80
  18  -8  -5    2.80    7.60
 -18  -8   5    4.50    9.90
  18  -8  -5    5.80    6.90
 -18  -8   5    7.10    8.80
 -16  -8   5   17.50   10.50
  16  -8  -5   13.20    7.40
 -16  -8   5   15.80    8.60
 -16  -8   5   12.20    6.30
  16  -8  -5    4.90    7.30
 -16   8   5    6.70    7.10
  14  -8  -5   15.10    7.60
 -14  -8   5   28.10    7.30
 -14  -8   5   29.40    8.60
  14  -8  -5   24.30    7.70
 -14  -8   5   13.10    9.10
 -14   8   5   19.40    7.50
 -12  -8   5   25.50   10.20
 -12  -8   5   26.90    8.50
  12  -8  -5   24.80    7.30
  12  -8  -5   30.60    7.70
 -12  -8   5   33.60    7.20
  12   8  -5   28.60    6.40
 -12   8   5   30.20    8.60
 -12   8   5   24.20    7.80
  10  -8  -5  167.28   13.60
  10  -8  -5  169.98   13.50
 -10  -8   5  198.78   17.30
 -10  -8   5  212.28   12.70
 -10  -8   5  178.28   14.00
 -10   8   5  169.18   14.30
 -10   8   5  165.88   15.00
  -8  -8   5  100.29   12.80
  -8  -8   5   86.39    8.90
  -8  -8   5   85.59   10.50
  -8  -8   5  100.59   13.60
   8  -8  -5   89.99   11.40
   8  -8  -5   81.99   10.20
  -8   8   5   84.59   10.40
  -8   8   5   98.49   11.10
   6  -8  -5  249.08   15.90
  -6  -8   5  251.67   14.00
  -6  -8   5  196.58   14.40
   6  -8  -5  238.18   14.70
  -6  -8   5  256.97   18.70
  -6   8   5  254.07   16.00
  -6   8   5  266.37   16.10
   6   8  -5  247.48   15.20
   4  -8  -5   34.70    5.10
  -4  -8   5   31.30    7.70
  -4  -8   5   16.30    9.10
   4  -8  -5   37.10    7.60
  -4  -8   5    9.00    7.60
   4  -8  -5   40.70    8.10
  -4   8   5   25.90    7.90
   4   8  -5   40.20    8.40
  -4   8   5   37.20    8.10
   2  -8  -5  140.99   11.40
  -2  -8   5  162.18   15.40
  -2  -8   5  176.78   13.40
   2  -8  -5  195.88    9.10
   2  -8  -5  184.78   12.30
   2   8  -5  181.18   14.30
  -2   8   5  165.38   13.00
  -2   8   5  195.98   14.30
   0  -8   5   38.70   10.70
   0  -8  -5   34.00    6.80
   0  -8  -5   28.30    4.80
   0  -8   5   37.70    9.10
   0   8   5   33.80    8.30
   0   8   5   28.70    7.00
   0   8  -5   53.89   10.10
  -2  -8  -5   41.30    8.50
  -2  -8  -5   35.20    5.10
   2  -8   5   86.79   13.40
  -2  -8  -5   48.50    7.40
   2  -8   5   57.29   10.50
   2   8   5   58.39    9.10
  -2   8  -5   66.79   11.10
   2   8   5   46.50    8.00
   4  -8   5    5.30    7.00
  -4  -8  -5   10.90    7.10
  -4  -8  -5    6.70    3.90
   4  -8   5   15.50    9.90
   4   8   5   13.40    6.50
   4   8   5    5.10    6.50
  -4   8  -5   10.50    8.50
   6  -8   5    6.50   10.10
  -6  -8  -5   17.20    4.90
  -6  -8  -5   18.20    7.80
   6  -8   5    6.30    7.10
  -6   8  -5   16.70    9.30
   6   8   5   19.30    7.10
   6   8   5   16.40    6.50
   8  -8   5    7.90    8.10
  -8  -8  -5   11.90    5.30
  -8  -8  -5   10.50    8.00
   8  -8   5   17.80   11.00
   8   8   5   11.70    6.90
  -8   8  -5   25.00    9.20
   8   8   5   12.40    6.20
 -10  -8  -5  218.88   17.60
 -10  -8  -5  212.28   13.20
  10  -8   5  179.38   19.40
  10   8   5  216.68   12.90
 -12  -8  -5    1.80    5.40
  12  -8   5   -0.30    7.60
  12  -8   5    1.80   10.40
 -17  -9   5   -5.00    8.50
 -17  -9   5   -1.90    5.70
  17  -9  -5   -2.50    8.40
  17  -9  -5    4.90    7.40
 -17  -9   5   -3.40    8.90
 -17   9   5    3.80    7.80
  15  -9  -5   -4.40    8.10
 -15  -9   5    4.80    8.10
 -15  -9   5   11.70    9.40
 -15  -9   5   -1.20    5.10
  15  -9  -5   -0.10    7.00
 -15   9   5   -3.00    7.30
 -13  -9   5    6.60    8.20
  13  -9  -5   16.50    7.80
  13  -9  -5   21.20    8.60
 -13  -9   5   11.60    8.10
 -13  -9   5    4.10    5.40
 -13   9   5   12.10    8.20
  13   9  -5    9.10    5.80
  11  -9  -5  246.08   17.00
 -11  -9   5  277.37   18.10
 -11  -9   5  225.18   14.50
  11  -9  -5  224.68   16.50
 -11   9   5  247.88   17.40
 -11   9   5  231.08   17.00
  11   9  -5  195.28   13.60
   9  -9  -5   43.40    9.40
  -9  -9   5   28.30   10.20
  -9  -9   5   33.60    8.70
   9  -9  -5   53.99   10.00
  -9  -9   5   30.90    7.10
  -9   9   5   37.60    9.70
  -9   9   5   43.00    9.60
  -7  -9   5   81.39   11.50
  -7  -9   5   68.99   12.40
   7  -9  -5   86.29   11.70
  -7  -9   5   83.79   10.50
   7  -9  -5   97.79   11.50
  -7   9   5   99.59   11.90
   7   9  -5   82.59   10.70
  -7   9   5   71.79   11.00
  -5  -9   5    1.60    7.90
  -5  -9   5    0.30    5.00
   5  -9  -5   -0.70    7.30
   5  -9  -5    3.00    4.00
  -5  -9   5   -1.20    6.60
   5  -9  -5   -1.20    5.70
  -5  -9   5   -1.20    7.50
  -5   9   5    4.50    7.40
   5   9  -5    3.30    7.30
  -5   9   5    1.30    7.40
  -3  -9   5   16.80    7.70
  -3  -9   5    5.80    8.20
   3  -9  -5   19.00    7.00
  -3  -9   5    5.80    8.30
  -3   9   5    9.30    7.40
   3   9  -5   14.50    8.30
  -3   9   5   15.50    8.00
  -1  -9   5   64.99   10.70
   1  -9  -5   57.49    8.10
  -1  -9   5   99.89   13.30
  -1   9   5   49.60    9.10
  -1   9   5   74.09   10.10
   1   9  -5   92.89   12.30
   1  -9   5  537.15   26.80
   1  -9   5  500.55   25.00
  -1  -9  -5  566.54   24.90
  -1  -9  -5  589.34   28.40
  -1   9  -5  532.85   25.30
   1   9   5  547.05   23.50
   1   9   5  553.64   24.10
  -3  -9  -5   80.49   11.40
   3  -9   5   47.80   11.80
   3   9   5   58.49    9.50
  -3   9  -5   62.29   11.70
   3   9   5   66.29    9.80
   5  -9   5  137.99   17.10
   5  -9   5   71.89   12.10
  -5  -9  -5   87.09   11.70
  -5  -9  -5   79.29    7.90
   5   9   5   89.09   10.60
  -5   9  -5  106.89   14.10
   5   9   5   66.19    9.30
   7  -9   5   36.40   10.20
  -7  -9  -5   55.99   10.50
  -7  -9  -5   48.10    7.20
   7  -9   5   39.60   12.80
   7   9   5   36.40    8.00
   7   9   5   48.30    8.90
  -7   9  -5   62.59   12.50
  -9  -9  -5   12.90    8.50
  -9  -9  -5    6.00    5.10
   9  -9   5    3.90    8.80
   9  -9   5   -2.30   11.70
   9   9   5    5.80    6.40
  -9   9  -5   12.70    8.90
  11  -9   5   26.00   12.70
  11  -9   5   26.20   10.10
 -11  -9  -5   53.79   11.70
 -11  -9  -5   32.30    7.70
  16 -10  -5   17.70   10.40
  16 -10  -5   16.50    8.80
 -16 -10   5   26.30   10.40
 -16 -10   5    8.30    9.70
 -16 -10   5   11.90    7.00
 -16  10   5   33.30    9.90
 -14 -10   5    5.40    5.90
  14 -10  -5   15.40    9.60
 -14 -10   5    8.60    9.00
 -14 -10   5   21.30    9.70
  14 -10  -5   21.30    8.70
 -14  10   5   21.00    9.30
 -12 -10   5   38.30    8.50
 -12 -10   5   29.80   10.00
  12 -10  -5   58.69   11.30
  12 -10  -5   61.89   11.60
 -12 -10   5   51.29   10.70
  12  10  -5   41.00    8.20
 -12  10   5   50.79   10.60
 -12  10   5   52.89   10.60
 -10 -10   5  128.19   16.40
 -10 -10   5  109.59   11.10
  10 -10  -5  105.29   13.80
 -10 -10   5  152.18   15.70
  10 -10  -5  108.49   12.90
 -10  10   5   96.09   13.30
 -10  10   5  113.19   13.30
   8 -10  -5  122.89   13.40
   8 -10  -5  147.79   14.10
  -8 -10   5   89.99   12.40
  -8 -10   5  105.19   11.00
   8  10  -5  129.89   13.70
  -8  10   5  145.49   15.90
  -8  10   5  144.29   15.60
   6 -10  -5   18.50    8.50
   6 -10  -5    6.10    4.40
   6 -10  -5    5.60    6.90
  -6 -10   5   20.20    8.80
  -6 -10   5   21.60    7.50
  -6 -10   5   17.60    9.00
   6  10  -5   13.20    8.80
  -6  10   5   -1.30    8.30
  -6  10   5   11.80    7.80
   4 -10  -5    8.10    6.40
  -4 -10   5   18.90    6.90
  -4 -10   5   15.80    8.50
  -4 -10   5    3.80    8.80
   4  10  -5    2.10    8.60
  -4  10   5   13.10    7.80
  -4  10   5    4.40    8.50
  -2 -10   5  129.79   13.60
   2 -10  -5  113.59   11.90
  -2 -10   5  145.49   17.70
   2  10  -5  136.49   15.90
  -2  10   5   84.79   11.50
  -2  10   5  137.79   14.60
   0 -10   5    9.00    9.60
   0 -10   5   28.90    9.20
   0  10  -5   48.00   11.20
   0  10   5   54.99    9.60
   0  10   5   41.30    9.80
   2 -10   5   45.20   11.10
  -2 -10  -5   95.79   12.30
   2 -10   5   71.19   11.90
  -2  10  -5   84.09   13.20
   2  10   5   92.59   11.10
   2  10   5   71.39   10.50
  -4 -10  -5   21.00    8.90
   4 -10   5   30.30   12.30
   4 -10   5   11.30    8.70
   4  10   5    7.80    7.90
   4  10   5   18.90    8.10
  -4  10  -5   19.90   10.60
   6 -10   5   42.70   10.80
  -6 -10  -5   54.19   11.20
   6 -10   5   82.09   15.60
   6  10   5   43.90    9.20
   6  10   5   48.90    9.90
  -6  10  -5   63.89   12.90
   8 -10   5   26.50   10.80
   8 -10   5   43.00   14.70
  -8 -10  -5   37.20   10.50
  -8  10  -5   41.30   11.70
   8  10   5   23.60    8.50
  13 -11  -5   74.69   12.50
 -13 -11   5   67.59   12.30
 -13 -11   5   57.99   10.10
  13 -11  -5  103.19   14.90
 -13  11   5   73.99   12.50
  11 -11  -5    3.40    9.20
  11 -11  -5    5.40    8.00
 -11 -11   5   14.10    9.60
 -11 -11   5   -0.90    8.40
 -11 -11   5   -1.10    6.40
 -11  11   5    0.60    8.80
 -11  11   5   -4.70    8.60
  -9 -11   5    7.10    9.00
   9 -11  -5    7.30    8.40
  -9 -11   5   11.20    9.20
  -9 -11   5    7.80    7.20
   9 -11  -5   -6.50    7.50
  -9  11   5   12.00    9.30
  -9  11   5    3.10    9.20
  -7 -11   5   12.20    8.80
  -7 -11   5    5.30    8.70
  -7 -11   5    2.30    6.40
   7 -11  -5   14.00    8.90
   7 -11  -5   15.90    8.40
  -7 -11   5   -4.00    8.80
  -7  11   5   13.70    8.70
   7  11  -5   15.00    9.40
  -7  11   5    3.40    9.50
  -5 -11   5    6.90    7.80
   5 -11  -5   18.00    8.30
  -5 -11   5    7.40    8.80
  -5 -11   5   11.30    6.80
  -5  11   5   24.90    8.80
   5  11  -5   16.80    9.90
  -5  11   5    9.70    9.00
  -3 -11   5   16.60    6.50
  -3 -11   5   36.50   10.40
   3 -11  -5   27.10    8.70
  -3 -11   5   29.80   11.80
   3  11  -5   55.79   12.20
  -3  11   5   15.90    8.90
  -3  11   5   19.80    8.00
  -1 -11   5  128.09   18.20
  -1 -11   5  116.29   15.90
   1  11  -5  101.99   14.30
   1 -11   5  123.19   14.90
  -1 -11  -5  157.98   16.80
   1  11   5  154.18   16.30
  -1  11  -5  138.19   15.80
  -3 -11  -5    1.70    8.20
   3 -11   5    6.80    9.00
   3 -11   5    0.40    9.60
   3  11   5   -6.50    8.30
  -3  11  -5    7.10   11.00
   3  11   5    4.20    7.20
   5 -11   5   -1.10    8.90
   5 -11   5   -1.80   11.60
  -5 -11  -5    5.00    8.70
   5  11   5   -3.00    8.20
  -5  11  -5   11.90   10.90
  -8 -12   5    5.00   10.30
   8 -12  -5   12.40    9.40
  -8 -12   5    1.80    6.80
  -8  12   5   -6.40    8.50
   8  12  -5    5.00    9.20
  -8  12   5    1.00   10.50
  -6 -12   5    3.20    8.50
   6 -12  -5   -3.90    8.10
  -6 -12   5    0.90    7.20
  -6 -12   5   -0.40    8.70
   6  12  -5   10.80   10.40
  -6  12   5   -6.40   10.10
  -6  12   5   -2.90    8.50
  -4 -12   5    9.40    9.20
  -4 -12   5    9.00    7.50
   4 -12  -5   -0.70    8.00
  -4 -12   5    5.00    9.40
  -4  12   5   -5.30    7.30
  -4  12   5   -1.40    9.20
   4  12  -5   11.50   10.60
  -2 -12   5    5.00    6.10
  -2 -12   5   -7.20    9.10
  -2 -12   5    3.30    8.50
   2  12  -5   -5.40   10.20
  -2  12   5    0.70    8.00
  -2  12   5   -3.00    9.10
   0 -12  -5   -3.50   10.00
   0 -12   5    7.70   11.00
   0 -12   5    4.00    9.50
   0 -12   5   -6.40    9.40
   0  12  -5   -4.20   10.90
   0  12   5    9.00    9.40
   0  12   5   -0.30    7.40
  -2 -12  -5    9.50   10.00
 -26   0   6  101.79   12.50
 -26   0   6   95.99   13.70
  26   0  -6   90.59    9.30
  24   0  -6    4.80    3.90
 -24   0   6    5.90    5.90
 -24   0   6    3.30    4.40
 -22   0   6   -0.90    3.00
 -22   0   6    3.20    4.60
 -22   0   6   -1.70    6.10
  22   0  -6   -0.30    3.00
 -20   0   6  117.89    9.00
 -20   0   6  110.39   13.30
  20   0  -6  124.59    8.90
 -20   0   6   98.89   10.10
 -18   0   6 1562.14   52.39
 -18   0   6 1643.24   49.90
  18   0  -6 1540.95   45.90
  18   0  -6 1532.15   46.00
 -18   0   6 1534.75   46.60
  16   0  -6  281.57   12.50
 -16   0   6  290.47   14.40
 -16   0   6  295.17   17.00
  16   0  -6  288.77   10.70
 -16   0   6  286.77   12.60
  16   0  -6  272.77   11.70
  14   0  -6  723.13   22.30
  14   0  -6  739.83   23.80
 -14   0   6  737.73   22.00
  14   0  -6  742.23   22.10
 -14   0   6  752.62   23.80
 -14   0   6  726.93   27.60
 -14   0   6  761.72   25.70
 -12   0   6  963.60   29.40
 -12   0   6  926.21   27.60
  12   0  -6  947.91   27.00
 -12   0   6  913.11   30.90
  12   0  -6  933.91   25.70
 -12   0   6  944.31   26.90
  12   0  -6  931.81   28.20
 -12   0   6  894.81   26.60
 -10   0   6   74.29    4.50
  10   0  -6   74.29    5.30
 -10   0   6   79.59    4.80
 -10   0   6   80.09    5.00
 -10   0   6   77.89    6.70
  10   0  -6   77.09    4.90
 -10   0   6   86.29    5.50
  -8   0   6  308.67   11.00
   8   0  -6  316.77   11.60
   8   0  -6  313.77   11.10
  -8   0   6  309.57   10.20
  -8   0   6  306.87   10.80
  -8   0   6  306.77   12.30
  -8   0   6  303.07   10.80
  -6   0   6  140.69    6.90
  -6   0   6  117.39    4.30
  -6   0   6  130.89    6.40
  -6   0   6  131.39    5.20
  -6   0   6  136.79    6.50
  -6   0   6  140.19    5.30
   6   0  -6  133.89    6.60
  -4   0   6 1923.01   52.39
  -4   0   6 1968.60   52.49
   4   0  -6 1923.01   52.59
  -4   0   6 1984.70   51.99
  -4   0   6 1858.51   50.99
  -2   0   6 1334.17   38.10
  -2   0   6 1383.96   38.00
  -2   0   6 1382.46   38.70
   2   0  -6 1340.87   38.30
   0   0  -6 4648.04  119.79
   0   0   6 4595.64  120.29
   0   0   6 4420.86  119.29
   0   0   6 4519.85  120.19
   0   0  -6 4657.23  117.09
   2   0   6   10.80    3.10
   2   0   6    8.50    2.70
  -2   0  -6   12.70    2.20
  -2   0  -6    9.40    2.80
   2   0   6   13.00    3.70
   4   0   6  213.38   11.20
   4   0   6  197.18    9.60
  -4   0  -6  221.28   10.20
   4   0   6  221.08   11.40
  -4   0  -6  215.08    9.00
   6   0   6  105.09    9.10
  -6   0  -6  113.19    7.20
  -6   0  -6  109.29    7.60
   6   0   6  108.09    7.30
   6   0   6  113.89    9.20
   8   0   6  187.68    9.90
   8   0   6  193.48   12.50
  -8   0  -6  198.68   10.70
  -8   0  -6  177.28   10.00
   8   0   6  184.88   12.70
 -10   0  -6  238.58   13.00
  10   0   6  221.48   14.30
  10   0   6  239.78   11.40
  10   0   6  214.38   14.30
  12   0   6   48.50    6.10
  12   0   6   56.69    9.90
  12   0   6   49.80    9.00
 -12   0  -6   45.90    7.50
  14   0   6   89.29   11.90
  14   0   6  112.09   13.50
  14   0   6   97.89    7.90
 -14   0  -6   99.09   10.20
  16   0   6   16.70    8.20
  16   0   6    9.50    7.10
  16   0   6    8.10    3.80
 -16   0  -6   11.20    5.90
  18   0   6  145.39   16.20
 -25  -1   6   67.59   15.10
 -25  -1   6   60.69   11.20
 -25  -1   6   48.60    8.90
  25  -1  -6   68.69    8.60
 -25   1   6   60.19   10.70
 -23  -1   6  121.39   12.80
  23  -1  -6  135.39   10.20
 -23  -1   6  115.99   10.10
 -23  -1   6  125.39   16.80
  23   1  -6  117.79    9.20
 -23   1   6  137.99   13.10
 -21  -1   6    3.50    6.40
  21  -1  -6    3.00    3.50
 -21  -1   6    4.70    4.70
 -21  -1   6    3.70    4.00
 -21   1   6    6.30    5.10
  21   1  -6    2.20    3.30
 -21   1   6    2.80    3.70
  19  -1  -6   13.30    4.30
 -19  -1   6   22.20    7.80
 -19  -1   6   15.30    4.60
  19  -1  -6   18.40    4.00
 -19  -1   6   21.30    5.90
 -19   1   6   20.10    4.80
 -19   1   6   23.50    6.10
  19   1  -6   19.90    4.30
 -19   1   6   14.90    6.60
  17  -1  -6   13.30    3.50
 -17  -1   6    9.40    4.40
 -17  -1   6   13.10    4.00
 -17  -1   6   11.80    5.90
  17  -1  -6   11.50    3.90
  17  -1  -6   10.00    3.80
 -17   1   6   17.60    4.20
 -17   1   6   12.80    4.70
  17   1  -6    9.80    3.50
  17   1  -6   12.30    3.70
 -17   1   6   10.60    5.50
  15  -1  -6   43.10    5.50
 -15  -1   6   47.60    6.60
 -15  -1   6   52.49    8.30
 -15  -1   6   46.90    5.10
  15  -1  -6   47.40    5.20
  15  -1  -6   35.60    4.70
  15   1  -6   46.40    5.30
 -15   1   6   44.90    6.70
  15   1  -6   53.29    4.80
 -15   1   6   48.20    5.40
 -15   1   6   45.70    4.90
 -15   1   6   41.80    7.10
  13  -1  -6  153.48    7.50
 -13  -1   6  139.19    7.70
 -13  -1   6  130.29   10.50
 -13  -1   6  140.99    8.80
  13  -1  -6  154.88    6.70
  13  -1  -6  147.89    8.20
 -13   1   6  160.98    7.50
  13   1  -6  144.99    6.50
  13   1  -6  133.59    7.60
 -13   1   6  158.58    9.00
  13   1  -6  137.39    6.50
 -13   1   6  150.68    7.40
 -13   1   6  138.09   10.00
 -13   1   6  149.59    7.80
 -11  -1   6  509.45   15.50
  11  -1  -6  472.35   14.20
  11  -1  -6  505.15   16.50
 -11  -1   6  520.85   17.70
  11  -1  -6  479.75   16.90
 -11  -1   6  508.65   16.60
 -11  -1   6  495.65   14.80
 -11  -1   6  504.45   19.70
 -11   1   6  481.55   16.50
 -11   1   6  476.85   16.20
  11   1  -6  506.55   14.50
  11   1  -6  523.55   15.70
  11   1  -6  501.85   16.70
 -11   1   6  498.45   15.80
 -11   1   6  503.05   18.90
 -11   1   6  520.65   17.60
   9  -1  -6 1054.39   30.30
   9  -1  -6 1033.10   30.50
  -9  -1   6 1064.29   32.80
  -9  -1   6 1037.00   29.90
  -9  -1   6 1028.30   28.70
  -9  -1   6 1048.70   30.40
  -9  -1   6 1049.20   29.50
  -9   1   6 1065.19   30.40
  -9   1   6 1049.09   28.80
  -9   1   6 1058.99   30.30
  -9   1   6 1035.30   30.10
  -9   1   6 1048.00   31.50
   9   1  -6 1035.10   29.60
  -7  -1   6   30.60    3.00
  -7  -1   6   33.10    4.60
   7  -1  -6   30.50    3.60
  -7  -1   6   29.70    3.50
  -7  -1   6   31.40    3.40
  -7  -1   6   31.20    2.10
   7  -1  -6   30.70    3.60
  -7  -1   6   31.80    3.10
   7   1  -6   31.10    3.80
  -7   1   6   38.90    4.20
  -7   1   6   31.50    3.60
  -7   1   6   32.90    3.60
  -7   1   6   29.80    2.10
  -7   1   6   34.10    3.00
  -5  -1   6   80.79    5.10
  -5  -1   6   85.89    3.90
   5  -1  -6   83.89    5.20
  -5  -1   6   83.89    6.10
  -5  -1   6   76.79    5.10
  -5  -1   6   83.89    4.10
  -5   1   6   84.89    3.70
  -5   1   6   81.99    4.00
  -5   1   6   81.99    5.80
  -5   1   6   80.79    5.20
   5   1  -6   83.09    5.50
  -5   1   6   83.59    4.40
  -3  -1   6  386.46   13.30
  -3  -1   6  374.16   13.10
   3  -1  -6  362.26   13.10
  -3  -1   6  381.66   12.60
  -3   1   6  366.36   13.00
   3   1  -6  380.46   13.50
  -3   1   6  358.66   11.10
  -3   1   6  370.76   12.40
  -3   1   6  353.06   13.30
   1  -1  -6  136.69    6.90
  -1  -1   6  140.29    7.20
  -1  -1   6  139.69    7.40
  -1  -1   6  130.69    7.50
  -1   1   6  144.39    7.10
  -1   1   6  130.49    7.90
  -1   1   6  132.99    6.90
   1   1  -6  133.49    7.60
   1  -1   6  100.79    7.50
   1  -1   6  107.49    7.00
  -1  -1  -6  106.09    4.90
   1  -1   6  106.99    6.80
  -1  -1  -6  104.99    6.10
   1   1   6  108.69    6.90
  -1   1  -6  102.59    7.20
   1   1   6  102.89    6.20
   1   1   6  103.59    7.50
  -1   1  -6  102.89    4.80
  -3  -1  -6   48.40    4.60
   3  -1   6   59.39    6.60
   3  -1   6   50.09    5.70
   3  -1   6   54.19    5.60
  -3  -1  -6   52.39    4.10
   3   1   6   53.09    4.70
  -3   1  -6   61.09    4.40
   3   1   6   55.09    6.30
  -3   1  -6   51.29    5.80
   3   1   6   52.79    5.60
  -5  -1  -6  623.64   20.00
   5  -1   6  625.94   22.80
   5  -1   6  585.44   20.30
  -5  -1  -6  553.14   19.40
   5  -1   6  619.94   22.20
   5   1   6  553.04   21.90
   5   1   6  563.44   19.50
   5   1   6  564.24   21.40
  -5   1  -6  619.84   19.90
  -5   1  -6  605.64   21.00
  -7  -1  -6  171.38    9.70
   7  -1   6  168.48    9.80
   7  -1   6  173.08   11.60
   7  -1   6  188.18   12.10
  -7  -1  -6  179.08    9.10
   7   1   6  167.68    9.00
   7   1   6  166.48   11.40
   7   1   6  174.38   11.70
  -7   1  -6  189.88   10.00
  -7   1  -6  181.08   10.50
   9  -1   6  459.35   17.40
   9  -1   6  459.05   20.80
  -9  -1  -6  429.76   18.10
   9  -1   6  444.66   20.30
   9   1   6  426.66   16.30
   9   1   6  421.36   19.60
   9   1   6  390.46   19.70
  -9   1  -6  458.95   18.40
  -9   1  -6  443.46   18.00
  11  -1   6   27.20    7.20
  11  -1   6   17.60    4.70
 -11  -1  -6   14.50    4.60
  11  -1   6   18.20    6.60
  11   1   6   18.10    3.90
 -11   1  -6   11.20    4.60
  11   1   6   20.80    6.50
  11   1   6   22.70    6.80
 -13  -1  -6    1.10    3.30
  13  -1   6   -2.20    5.70
  13  -1   6    0.40    4.60
  13  -1   6    0.00    3.60
  13   1   6    4.50    5.40
 -13   1  -6   -0.80    3.70
  13   1   6   -0.90    5.70
  13   1   6   -1.40    2.50
  15  -1   6   38.40    9.30
 -15  -1  -6   34.20    7.50
  15  -1   6   46.40    6.50
  15  -1   6   52.99   10.50
 -15   1  -6   52.69    9.00
  15   1   6   52.79   10.20
  15   1   6   33.10    4.80
  15   1   6   49.70   10.30
  17  -1   6   80.19    8.20
  17  -1   6   95.69   13.70
  17  -1   6   90.09   13.50
 -17  -1  -6   56.59   10.40
  17   1   6   68.29   11.80
  17   1   6   72.49   12.80
 -17   1  -6   74.39   11.70
 -24  -2   6   14.80   10.00
 -24  -2   6   16.30    5.80
  24  -2  -6   11.50    5.10
 -24  -2   6   14.50    7.30
 -24   2   6   17.00    7.20
 -22  -2   6   34.90   10.80
 -22  -2   6   28.80    6.40
  22  -2  -6   36.40    6.50
 -22  -2   6   27.50    7.40
  22   2  -6   32.80    5.50
 -22   2   6   30.20    7.60
 -20  -2   6  147.59   10.50
 -20  -2   6  147.09   15.40
 -20  -2   6  156.98   12.40
  20  -2  -6  145.99   10.40
  20  -2  -6  152.48    9.40
 -20   2   6  160.08   12.20
  20   2  -6  152.58    9.30
 -18  -2   6  170.68   11.90
 -18  -2   6  149.29   10.00
 -18  -2   6  159.68   14.90
  18  -2  -6  157.98    9.90
  18  -2  -6  170.78   10.50
  18  -2  -6  160.38    9.20
  18   2  -6  158.78    9.10
 -18   2   6  168.08   11.50
  18   2  -6  157.48    9.60
  16  -2  -6  150.58    9.50
 -16  -2   6  165.88   13.80
  16  -2  -6  137.89    8.60
 -16  -2   6  167.68    9.60
  16  -2  -6  147.39    8.80
 -16  -2   6  159.58   10.80
  16   2  -6  167.48    8.80
 -16   2   6  125.19    9.80
 -16   2   6  139.39    8.20
  16   2  -6  167.58    8.70
 -14  -2   6  273.37   13.60
 -14  -2   6  280.47   16.50
  14  -2  -6  284.77   12.70
  14  -2  -6  300.57   12.20
  14  -2  -6  285.37   11.30
 -14  -2   6  267.67   12.20
 -14   2   6  290.17   11.30
 -14   2   6  279.67   12.40
 -14   2   6  295.87   13.70
 -14   2   6  301.27   12.10
  14   2  -6  266.57   10.90
  14   2  -6  268.37   11.70
 -12  -2   6   10.90    3.40
 -12  -2   6    9.40    3.00
  12  -2  -6   11.90    3.30
  12  -2  -6    9.90    3.00
 -12  -2   6   11.30    4.80
 -12  -2   6    8.80    1.90
  12  -2  -6   12.20    2.50
 -12   2   6   16.10    2.70
 -12   2   6   14.30    3.30
 -12   2   6   10.70    3.80
 -12   2   6   12.40    3.60
 -12   2   6   10.80    3.50
 -10  -2   6  150.18    8.00
 -10  -2   6  141.29   10.10
  10  -2  -6  157.18    8.00
 -10  -2   6  148.29    5.40
  10  -2  -6  166.28    8.00
 -10  -2   6  149.49    8.00
 -10  -2   6  149.69    6.60
 -10  -2   6  148.59    7.60
  10  -2  -6  153.38    6.30
 -10   2   6  162.08    8.80
 -10   2   6  160.68    8.40
 -10   2   6  165.98    8.10
 -10   2   6  165.88    6.20
  10   2  -6  149.49    7.00
 -10   2   6  163.08    7.90
  -8  -2   6   18.40    3.10
   8  -2  -6   13.90    2.80
   8  -2  -6   11.30    2.80
  -8  -2   6   12.90    4.30
  -8  -2   6   17.90    2.40
  -8  -2   6   13.50    2.00
  -8  -2   6   19.00    3.10
  -8  -2   6   19.10    3.00
  -8  -2   6   15.40    2.90
   8   2  -6   15.30    3.10
  -8   2   6   16.60    1.70
  -8   2   6   11.60    2.70
  -8   2   6   15.20    3.00
  -8   2   6   13.30    3.40
   6  -2  -6   94.59    5.90
   6  -2  -6   94.39    5.70
  -6  -2   6  108.69    5.40
  -6  -2   6  104.29    5.50
  -6  -2   6  112.89    8.00
  -6  -2   6  107.39    5.20
  -6  -2   6  107.99    6.40
  -6  -2   6  109.99    5.40
  -6   2   6   89.49    4.80
  -6   2   6   97.69    6.60
  -6   2   6   98.89    6.00
   6   2  -6  108.49    6.50
   4  -2  -6  102.09    5.90
  -4  -2   6   96.99    5.80
  -4  -2   6   90.39    6.50
  -4  -2   6   96.89    5.50
  -4  -2   6   95.29    8.00
  -4   2   6   95.79    6.60
  -4   2   6   95.39    5.80
   4   2  -6   95.59    6.80
  -2  -2   6  287.67   11.90
  -2  -2   6  294.87   11.50
   2  -2  -6  284.97   11.20
   2  -2  -6  293.67    9.40
  -2  -2   6  287.67   11.60
  -2   2   6  289.57   11.30
  -2   2   6  296.77   12.10
   2   2  -6  282.27   12.30
   0  -2   6  260.17   11.60
   0  -2   6  249.08   11.30
   0  -2  -6  251.37    9.20
   0  -2  -6  230.48   10.00
   0  -2   6  258.67   11.20
   0   2  -6  243.08   11.60
   0   2   6  247.68   10.30
   0   2   6  250.87   11.00
   0   2   6  246.38   11.60
   2  -2   6   68.99    6.80
  -2  -2  -6   54.79    4.70
   2  -2   6   72.99    6.50
  -2  -2  -6   55.99    4.80
   2  -2   6   79.79    7.20
   2   2   6   55.19    6.60
   2   2   6   56.89    6.10
   2   2   6   58.49    5.00
  -2   2  -6   69.69    7.10
   4  -2   6    1.60    3.40
   4  -2   6    2.90    3.80
   4  -2   6    0.90    3.10
  -4  -2  -6    0.20    1.80
  -4  -2  -6    0.10    2.20
   4   2   6   -1.10    2.80
   4   2   6   -0.40    2.10
  -4   2  -6    1.60    1.90
   4   2   6    0.60    4.20
  -4   2  -6    1.70    3.90
   6  -2   6   64.39    8.30
  -6  -2  -6   47.30    4.80
   6  -2   6   74.29    7.90
   6  -2   6   60.99    7.70
  -6  -2  -6   35.00    5.00
  -6   2  -6   65.39    7.80
   6   2   6   49.10    5.30
  -6   2  -6   51.49    5.40
   6   2   6   43.20    6.60
   6   2   6   56.79    7.80
   8  -2   6   32.10    7.00
  -8  -2  -6   15.30    4.20
   8  -2   6   17.90    5.30
   8  -2   6   28.40    5.70
   8   2   6   27.60    6.50
  -8   2  -6   31.90    6.50
   8   2   6   23.50    5.90
  -8   2  -6   26.50    5.10
   8   2   6   20.70    3.80
  10  -2   6   20.80    6.90
  10  -2   6   25.00    5.80
  10  -2   6   25.20    6.70
 -10  -2  -6   16.70    4.80
 -10   2  -6   26.80    5.70
 -10   2  -6   28.30    7.40
  10   2   6   23.90    6.70
  10   2   6   19.00    3.70
  10   2   6   19.90    6.70
  12  -2   6   60.99    7.80
  12  -2   6   74.89   10.90
 -12  -2  -6   49.00    7.80
  12  -2   6   50.49    9.30
  12   2   6   51.29    5.70
 -12   2  -6   74.49    9.50
  12   2   6   47.80    9.20
  12   2   6   53.19    9.10
  14  -2   6   52.69   10.60
  14  -2   6   46.90    7.20
 -14  -2  -6   34.20    7.60
  14  -2   6   46.00    9.90
 -14   2  -6   45.10    8.30
  14   2   6   48.10   10.30
  14   2   6   36.20    8.90
  14   2   6   32.80    4.60
 -16  -2  -6   -3.40    4.30
  16  -2   6    2.40    4.80
  16  -2   6   -0.20    5.70
  16  -2   6    7.10    7.20
  16   2   6   -4.70    5.80
  16   2   6    0.30    7.30
 -16   2  -6   -4.80    4.50
 -25  -3   6  119.39   18.50
  25  -3  -6  101.29   10.60
 -25  -3   6  114.49   14.60
 -25  -3   6  110.59   11.50
 -25   3   6   94.09   13.00
  23  -3  -6   42.20    7.10
 -23  -3   6   49.80    8.10
 -23  -3   6   33.70   11.60
  23  -3  -6   41.10    7.30
 -23  -3   6   48.00   10.00
 -23   3   6   37.10    8.70
  21  -3  -6  105.29    9.70
 -21  -3   6  119.59   11.90
 -21  -3   6  131.59   15.90
 -21  -3   6  106.59    9.50
  21  -3  -6  112.39    9.20
 -21   3   6  116.29   11.20
 -19  -3   6   26.20    5.50
  19  -3  -6   21.80    5.40
 -19  -3   6   38.20    9.60
  19  -3  -6   30.20    5.60
 -19  -3   6   33.00    6.90
 -19   3   6   27.80    6.50
  19   3  -6   24.80    4.60
  19   3  -6   26.60    6.70
  17  -3  -6  290.07   14.20
 -17  -3   6  364.86   15.80
  17  -3  -6  326.27   15.40
 -17  -3   6  355.26   17.40
  17  -3  -6  317.57   14.50
 -17  -3   6  367.96   20.70
  17   3  -6  370.86   14.90
 -17   3   6  306.37   16.30
 -15  -3   6    7.80    4.30
  15  -3  -6    2.50    3.60
  15  -3  -6    4.50    3.70
 -15  -3   6    0.70    3.20
 -15  -3   6    3.10    5.70
  15  -3  -6    2.80    3.50
 -15   3   6    6.60    4.50
 -15   3   6    6.60    3.90
  15   3  -6    2.80    2.90
 -15   3   6    5.40    4.10
  13  -3  -6  232.78   10.40
  13  -3  -6  225.18   11.40
 -13  -3   6  255.47   15.40
 -13  -3   6  249.58   11.50
 -13  -3   6  265.67   12.80
  13  -3  -6  232.08   11.20
 -13   3   6  215.98   11.80
 -13   3   6  223.78   11.80
 -13   3   6  221.98   11.20
 -11  -3   6    6.10    3.20
 -11  -3   6    5.00    3.40
  11  -3  -6    6.10    3.00
  11  -3  -6    4.00    2.80
  11  -3  -6    3.30    2.60
 -11  -3   6   -0.30    4.40
 -11  -3   6    7.90    3.10
 -11  -3   6    6.30    2.10
 -11   3   6    5.20    2.90
 -11   3   6    1.00    3.30
  11   3  -6    7.50    2.80
 -11   3   6    3.30    2.70
  -9  -3   6    1.10    2.40
   9  -3  -6    1.90    2.60
  -9  -3   6   -0.20    4.10
  -9  -3   6    2.80    2.50
   9  -3  -6    5.10    2.50
  -9  -3   6    1.40    2.40
   9  -3  -6    1.40    2.40
  -9  -3   6    3.40    3.10
  -9   3   6    2.00    2.60
   9   3  -6    5.20    2.90
  -9   3   6   -0.30    3.20
  -7  -3   6   79.59    5.30
  -7  -3   6   84.49    6.10
  -7  -3   6   75.59    8.20
   7  -3  -6   77.79    5.70
  -7  -3   6   82.59    6.10
  -7  -3   6   73.89    4.40
   7  -3  -6   82.69    5.90
  -7  -3   6   84.19    5.80
  -7   3   6   83.69    6.10
  -7   3   6   71.69    7.00
   7   3  -6   83.99    6.70
  -5  -3   6  161.18    7.60
   5  -3  -6  168.88    8.40
   5  -3  -6  176.68    7.90
  -5  -3   6  161.18    8.90
  -5  -3   6  183.48   11.10
  -5  -3   6  179.38    8.30
  -5   3   6  172.08    8.60
   5   3  -6  175.78    9.60
  -5   3   6  168.48    9.20
   3  -3  -6  220.98    9.90
  -3  -3   6  236.38   10.30
  -3  -3   6  239.48   10.40
  -3  -3   6  224.58   11.00
  -3   3   6  230.38   10.10
   3   3  -6  220.78   11.40
  -3   3   6  224.08   10.70
   1  -3  -6   51.99    5.00
  -1  -3   6   42.60    5.80
  -1  -3   6   48.90    5.50
  -1  -3   6   30.90    4.70
   1  -3  -6   53.19    4.80
   1   3  -6   44.00    6.10
  -1   3   6   55.19    6.50
  -1   3   6   51.19    5.00
   1  -3   6   58.09    6.30
  -1  -3  -6   43.60    5.20
   1  -3   6   54.89    6.70
  -1  -3  -6   50.89    4.80
   1  -3   6   59.69    6.90
   1   3   6   39.30    5.50
   1   3   6   48.50    5.00
  -1   3  -6   59.59    7.20
   3  -3   6  338.27   15.20
  -3  -3  -6  317.57   13.30
  -3  -3  -6  325.27   12.80
   3  -3   6  344.77   15.60
   3  -3   6  366.16   16.30
   3   3   6  328.87   13.10
   3   3   6  334.67   15.00
   3   3   6  323.97   14.90
  -3   3  -6  323.47   15.60
   5  -3   6   54.49    7.50
  -5  -3  -6   65.89    6.80
   5  -3   6   61.69    8.00
  -5  -3  -6   68.59    5.50
   5  -3   6   70.19    8.10
   5   3   6   92.09    9.20
  -5   3  -6   60.89    5.90
   5   3   6   66.29    6.20
  -5   3  -6   74.49    8.70
   5   3   6   64.79    7.90
   7  -3   6  221.58   14.00
  -7  -3  -6  224.98   12.10
   7  -3   6  239.78   13.70
   7  -3   6  229.78   15.00
   7   3   6  245.38   13.90
  -7   3  -6  202.38   11.20
  -7   3  -6  218.98   14.00
   7   3   6  238.38   10.80
   7   3   6  238.98   14.00
   9  -3   6  289.87   16.90
   9  -3   6  269.57   16.30
  -9  -3  -6  228.98   13.30
   9  -3   6  278.77   14.80
   9   3   6  224.58   15.30
  -9   3  -6  269.37   13.60
  -9   3  -6  285.57   15.40
   9   3   6  234.98   11.30
   9   3   6  243.28   15.40
  11  -3   6  183.28   14.40
  11  -3   6  192.18   15.00
 -11  -3  -6  171.88   12.30
  11  -3   6  172.98   12.50
 -11   3  -6  190.08   12.30
  11   3   6  165.18   13.40
  11   3   6  195.38    9.80
  11   3   6  176.08   14.50
  13  -3   6   42.10    9.00
  13  -3   6   41.60    9.20
  13  -3   6   60.29    8.50
 -13  -3  -6   36.70    7.40
  13   3   6   44.70    9.70
  13   3   6   51.79    9.80
 -13   3  -6   41.80    7.60
  13   3   6   34.80    4.90
  15  -3   6   81.39   12.30
  15  -3   6   68.99   11.90
  15  -3   6   82.39    9.90
 -15  -3  -6   45.10    9.00
 -15   3  -6   59.29   10.00
  15   3   6   61.99   11.50
  15   3   6   58.59   10.50
  17  -3   6   53.79   11.40
  17  -3   6   53.49   11.30
  17  -3   6   60.79    8.50
 -17  -3  -6   62.59   10.80
  17   3   6   90.09   13.30
 -17   3  -6   45.80    9.10
  17   3   6   84.09   13.90
 -24  -4   6   45.10   13.80
 -24  -4   6   32.10    9.30
  24  -4  -6   38.20    7.90
 -24  -4   6   36.10    8.10
  24  -4  -6   29.00    6.90
 -24   4   6   38.00    9.20
  22  -4  -6   62.99    8.40
  22  -4  -6   60.89    8.20
 -22  -4   6   82.79   14.90
 -22  -4   6   89.69    9.60
 -22  -4   6   72.99   10.80
 -22   4   6   68.39   10.20
 -20  -4   6  137.39   12.60
 -20  -4   6  146.99   17.20
  20  -4  -6  136.99   11.00
 -20  -4   6  137.09   10.60
 -20   4   6  145.99   12.30
  18  -4  -6    5.40    4.70
 -18  -4   6    2.80    3.70
  18  -4  -6    6.70    4.50
 -18  -4   6    5.50    4.90
 -18  -4   6   13.80    7.80
 -18   4   6    4.50    4.60
  18   4  -6   10.10    4.20
 -16  -4   6   25.70    8.10
  16  -4  -6   19.40    5.20
  16  -4  -6   27.50    6.00
 -16  -4   6   22.90    5.30
 -16  -4   6   20.00    5.90
 -16   4   6   32.30    6.60
 -16   4   6   18.50    5.10
 -14  -4   6   62.59    8.10
 -14  -4   6   56.39    9.30
 -14  -4   6   53.59    7.40
  14  -4  -6   45.10    6.50
  14  -4  -6   44.90    6.20
 -14  -4   6   61.79    7.50
 -14   4   6   47.40    6.70
 -14   4   6   41.00    6.30
 -14   4   6   47.00    6.70
 -12  -4   6  643.84   26.30
  12  -4  -6  614.74   22.10
 -12  -4   6  648.74   22.50
 -12  -4   6  637.64   22.70
  12  -4  -6  636.34   22.40
 -12  -4   6  654.83   23.60
  12  -4  -6  619.44   21.30
 -12   4   6  615.84   23.00
 -12   4   6  651.93   22.50
 -10  -4   6   13.90    3.40
 -10  -4   6   14.90    4.10
 -10  -4   6   14.20    6.60
  10  -4  -6   13.70    3.80
 -10  -4   6   11.30    4.20
  10  -4  -6   15.50    4.20
  10  -4  -6   13.40    3.70
 -10  -4   6   10.90    4.40
 -10   4   6   13.90    4.60
 -10   4   6    6.30    3.90
  10   4  -6   15.40    4.20
   8  -4  -6   68.09    6.20
  -8  -4   6   79.59    6.30
  -8  -4   6   79.19    9.70
  -8  -4   6   76.39    4.30
  -8  -4   6   77.49    6.20
  -8  -4   6   74.99    6.70
   8  -4  -6   65.99    5.90
  -8  -4   6   71.49    6.90
   8  -4  -6   62.69    6.30
   8   4  -6   76.09    7.60
  -8   4   6   63.89    7.80
  -8   4   6   61.99    6.60
   6  -4  -6   28.90    4.40
   6  -4  -6   30.60    3.90
  -6  -4   6   37.30    5.40
  -6  -4   6   25.70    6.10
  -6  -4   6   24.70    3.70
  -6  -4   6   35.10    4.80
   6   4  -6   40.30    5.90
  -6   4   6   33.50    5.40
  -6   4   6   37.00    5.20
   4  -4  -6 1020.00   28.70
  -4  -4   6  872.11   28.90
  -4  -4   6  991.30   30.40
  -4  -4   6  969.90   30.40
  -4  -4   6 1000.30   33.30
   4  -4  -6 1007.40   30.30
  -4   4   6  991.20   30.80
   4   4  -6  982.80   31.00
  -4   4   6 1011.60   30.40
   2  -4  -6   56.79    3.30
   2  -4  -6   55.89    5.60
  -2  -4   6   68.29    7.00
  -2  -4   6   69.59    6.60
  -2  -4   6   67.39    8.10
   2   4  -6   73.29    7.80
  -2   4   6   62.99    6.10
  -2   4   6   51.19    6.20
   0  -4  -6  167.88    9.00
   0  -4   6  199.98   11.10
   0  -4  -6  166.78    7.10
   0  -4   6  194.78   11.90
   0  -4  -6  169.08    9.20
   0   4   6  165.78    9.10
   0   4   6  156.88   10.50
   0   4  -6  190.78   12.10
  -2  -4  -6   23.20    3.80
  -2  -4  -6   22.40    3.60
   2  -4   6   30.90    5.80
  -2  -4  -6   33.00    5.10
  -2  -4  -6   30.40    3.90
   2  -4   6   30.70    6.90
   2   4   6   26.60    5.90
   2   4   6   23.90    4.20
  -2   4  -6   31.50    7.00
  -4  -4  -6  684.23   22.20
   4  -4   6  651.03   25.00
  -4  -4  -6  661.03   23.00
   4  -4   6  655.43   25.90
  -4  -4  -6  682.73   21.80
   4  -4   6  665.53   25.40
   4   4   6  717.43   24.90
  -4   4  -6  653.63   25.20
   4   4   6  668.13   22.30
  -6  -4  -6  529.95   19.30
   6  -4   6  420.56   20.50
   6  -4   6  419.36   19.70
  -6  -4  -6  487.35   19.40
  -6  -4  -6  452.85   17.30
   6  -4   6  455.35   21.30
   6   4   6  466.95   17.00
   6   4   6  488.45   20.50
   6   4   6  452.75   20.50
  -6   4  -6  434.06   20.20
   8  -4   6  290.97   16.90
  -8  -4  -6  362.06   15.20
   8  -4   6  333.57   18.60
   8  -4   6  303.37   18.00
  -8  -4  -6  350.06   16.60
   8   4   6  353.86   13.90
   8   4   6  334.17   18.10
   8   4   6  371.56   18.10
  -8   4  -6  296.07   15.10
  -8   4  -6  308.47   17.20
  10  -4   6  159.98   13.90
 -10  -4  -6  155.08   12.10
 -10  -4  -6  162.68   10.60
  10  -4   6  154.88   12.70
  10  -4   6  159.98   14.50
  10   4   6  164.28   13.30
 -10   4  -6  162.28   13.40
  10   4   6  159.38   13.60
 -10   4  -6  142.59   10.90
  10   4   6  174.08    9.30
  12  -4   6  105.29   11.30
  12  -4   6   89.99   12.10
  12  -4   6   70.09   10.80
 -12  -4  -6   52.39    8.60
  12   4   6   75.19   11.50
  12   4   6   62.89    6.60
  12   4   6   63.89    9.40
 -12   4  -6   77.19    9.20
  14  -4   6   33.00    9.10
  14  -4   6   43.80    9.60
  14  -4   6   54.29    8.60
 -14  -4  -6   43.30    8.50
  14   4   6   59.59   10.60
 -14   4  -6   39.50    7.40
  14   4   6   56.29   10.50
  16  -4   6   47.10   11.10
  16  -4   6   38.40    9.90
 -16  -4  -6   38.00    9.00
  16  -4   6   53.49    9.00
  16   4   6   24.60   13.00
 -16   4  -6   37.80    8.70
  16   4   6   56.29   11.70
 -23  -5   6   40.30    9.90
 -23  -5   6   45.00    8.80
  23  -5  -6   23.10    7.60
 -23  -5   6   47.30   14.10
 -23   5   6   37.90    9.40
  21  -5  -6    4.90    5.80
 -21  -5   6   15.20    9.60
 -21  -5   6    3.00    4.50
 -21  -5   6    5.10    6.30
 -21   5   6    8.40    5.60
  19  -5  -6   41.60    7.40
 -19  -5   6   36.20    8.10
 -19  -5   6   33.40    7.00
 -19  -5   6   44.30   11.20
  19   5  -6   31.60    8.00
 -19   5   6   32.40    7.40
  17  -5  -6  133.99   10.90
 -17  -5   6  119.89   10.00
  17  -5  -6  118.79   10.30
 -17  -5   6  139.59   15.10
 -17  -5   6  142.09   12.50
 -17   5   6  149.39   17.90
 -17   5   6  118.09   10.60
 -15  -5   6  159.38   10.80
 -15  -5   6  178.48   12.50
 -15  -5   6  171.88   12.80
  15  -5  -6  146.29   10.80
  15  -5  -6  151.28   11.40
 -15  -5   6  155.48   15.00
 -15   5   6  156.18   11.40
 -15   5   6  172.58   12.40
 -15   5   6  162.78   12.90
  13  -5  -6  858.31   29.20
  13  -5  -6  866.71   28.70
 -13  -5   6  868.11   33.90
 -13  -5   6  867.21   30.50
 -13  -5   6  848.02   29.80
 -13  -5   6  867.21   29.40
 -13   5   6  876.01   30.20
 -13   5   6  870.61   29.40
 -11  -5   6   20.80    5.80
  11  -5  -6   12.70    4.00
 -11  -5   6   18.30    5.50
  11  -5  -6   22.40    5.60
  11  -5  -6   20.60    5.10
 -11  -5   6   19.50    7.70
 -11  -5   6   22.40    5.30
 -11   5   6   17.50    5.80
 -11   5   6   27.50    6.10
  11   5  -6   22.00    5.20
  -9  -5   6   48.00    6.60
  -9  -5   6   38.90    6.30
   9  -5  -6   29.60    5.60
  -9  -5   6   33.70    8.40
  -9  -5   6   38.30    6.10
   9  -5  -6   38.50    6.10
   9  -5  -6   28.10    4.90
  -9  -5   6   42.30    5.80
  -9   5   6   27.30    5.80
  -9   5   6   27.90    5.80
   9   5  -6   38.30    6.20
  -7  -5   6  348.87   18.10
  -7  -5   6  294.07   11.90
   7  -5  -6  329.57   14.50
  -7  -5   6  313.97   14.10
   7  -5  -6  331.57   14.50
  -7  -5   6  354.46   14.60
  -7  -5   6  344.27   14.40
   7  -5  -6  342.17   13.40
  -7   5   6  342.67   15.80
  -7   5   6  332.07   14.70
   7   5  -6  339.17   15.00
   5  -5  -6 1082.09   32.70
   5  -5  -6 1092.49   30.80
  -5  -5   6  901.01   35.20
  -5  -5   6 1061.49   32.90
  -5  -5   6 1031.50   32.70
   5   5  -6 1059.89   33.40
  -5   5   6 1058.99   33.30
  -5   5   6 1083.69   32.90
  -3  -5   6   60.79    8.00
  -3  -5   6   51.19    6.90
   3  -5  -6   38.50    5.10
   3  -5  -6   42.20    2.90
   3  -5  -6   45.80    4.80
  -3   5   6   35.40    5.30
  -3   5   6   41.50    6.30
   3   5  -6   58.59    7.80
   1  -5  -6  313.67   10.70
  -1  -5   6  305.77   16.40
  -1  -5   6  304.47   15.00
   1  -5  -6  313.47   13.70
   1  -5  -6  330.07   14.10
   1   5  -6  318.37   16.30
  -1   5   6  349.96   14.40
  -1   5   6  326.67   15.10
   1  -5   6  106.19   12.30
   1  -5   6  108.49    9.80
  -1  -5  -6   98.39    6.50
  -1  -5  -6   98.99    9.00
  -1  -5  -6  100.29    5.80
  -1  -5  -6  103.59    7.70
   1   5   6  109.09    8.50
  -1   5  -6   97.39   11.60
   1   5   6  100.89   10.40
  -3  -5  -6   46.30    5.60
   3  -5   6   25.40    6.30
  -3  -5  -6   42.60    5.50
  -3  -5  -6   46.20    6.70
  -3  -5  -6   46.10    5.30
   3  -5   6   42.30    8.70
  -3   5  -6   26.40    7.60
   3   5   6   40.00    7.20
   3   5   6   38.80    5.70
  -5  -5  -6   33.60    5.40
   5  -5   6   20.60    8.00
  -5  -5  -6   29.10    5.90
  -5  -5  -6   33.90    5.80
  -5  -5  -6   37.10    6.70
   5  -5   6   16.50    6.10
  -5   5  -6   16.60    7.20
   5   5   6   33.50    5.50
   5   5   6   40.60    8.10
  -7  -5  -6    9.00    5.20
  -7  -5  -6    6.10    5.70
   7  -5   6   -0.80    5.20
  -7  -5  -6    6.00    3.80
   7  -5   6    2.60    6.90
   7   5   6    1.50    3.70
   7   5   6    4.40    6.20
  -7   5  -6    1.50    6.60
  -9  -5  -6   -2.70    5.20
   9  -5   6    5.00    6.70
   9  -5   6    7.20    6.50
  -9  -5  -6    3.70    4.40
   9  -5   6    0.70    5.70
  -9   5  -6    3.80    3.90
   9   5   6    4.50    3.70
   9   5   6   -1.00    6.00
   9   5   6    0.40    5.00
  -9   5  -6   10.00    6.30
  11  -5   6   45.10    9.20
 -11  -5  -6   96.79   10.80
  11  -5   6   67.39    9.80
 -11  -5  -6   63.19    9.50
 -11   5  -6   55.49    9.50
  11   5   6   75.99    7.40
 -11   5  -6   40.60    6.90
  11   5   6   72.29   10.90
  11   5   6   81.79   10.60
  13  -5   6   85.29   10.80
 -13  -5  -6   83.19    9.80
 -13  -5  -6   55.49    9.70
  13  -5   6  101.69   13.60
  13  -5   6  103.69   13.40
 -13   5  -6   80.09   10.00
  13   5   6   69.09   10.20
  13   5   6   93.69   13.40
  15  -5   6   25.20    9.00
  15  -5   6   22.80    7.90
  15  -5   6   27.10    9.50
 -15  -5  -6   25.00    8.40
  15   5   6   29.60    9.30
 -15   5  -6   25.00    7.40
  22  -6  -6  203.88   15.70
 -22  -6   6  238.08   22.40
 -22  -6   6  185.78   14.60
 -22  -6   6  195.38   17.50
 -22   6   6  224.58   16.70
  20  -6  -6    6.00    6.50
 -20  -6   6    9.20   10.30
 -20  -6   6    4.20    5.00
 -20  -6   6    1.90    6.50
 -20   6   6    2.20    5.10
 -18  -6   6   24.80   10.10
 -18  -6   6    5.00    6.50
 -18  -6   6   13.80    5.60
  18  -6  -6    9.80    6.20
  18  -6  -6    5.40    5.90
 -18   6   6    5.20    5.20
  16  -6  -6  168.78   12.20
 -16  -6   6  175.68   14.10
 -16  -6   6  180.38   13.80
 -16  -6   6  186.68   16.50
 -16  -6   6  156.68   11.40
  16  -6  -6  158.68   12.30
 -16   6   6  142.89   12.40
  14  -6  -6  234.88   14.00
 -14  -6   6  206.38   12.80
 -14  -6   6  213.48   17.10
  14  -6  -6  225.28   13.10
 -14  -6   6  218.08   14.40
 -14  -6   6  208.68   14.30
 -14   6   6  225.18   14.30
 -14   6   6  221.18   14.60
  12  -6  -6    1.50    4.60
 -12  -6   6    8.70    5.90
 -12  -6   6    7.30    4.70
  12  -6  -6    5.10    5.10
 -12  -6   6   -3.80    6.90
 -12   6   6    1.70    5.90
  12   6  -6    3.50    4.70
 -12   6   6   -0.40    5.40
 -10  -6   6  233.18   12.30
 -10  -6   6  225.08   16.40
  10  -6  -6  215.58   12.80
 -10  -6   6  228.38   13.60
  10  -6  -6  210.38   12.70
 -10   6   6  208.18   14.30
  10   6  -6  213.28   12.30
 -10   6   6  204.38   13.40
  -8  -6   6   31.80    6.10
   8  -6  -6   41.40    5.80
  -8  -6   6   34.30    6.50
   8  -6  -6   55.69    7.80
  -8  -6   6   27.20    7.70
   8  -6  -6   42.00    6.60
  -8  -6   6   41.10    6.40
  -8  -6   6   34.90    6.20
  -8   6   6   44.70    7.00
  -8   6   6   62.29    8.10
   8   6  -6   43.30    7.40
  -6  -6   6   89.99   10.40
   6  -6  -6   81.09    7.10
  -6  -6   6   75.69    8.50
  -6  -6   6   85.49   11.60
   6  -6  -6   74.59    8.40
   6  -6  -6   93.19    5.80
  -6   6   6   76.49    9.20
  -6   6   6   69.79    8.60
   6   6  -6   90.69    9.70
   4  -6  -6  427.16   15.10
   4  -6  -6  399.06   15.00
  -4  -6   6  428.06   18.30
   4  -6  -6  409.86   17.40
   4  -6  -6  421.46   12.80
  -4  -6   6  429.56   19.30
  -4   6   6  434.36   17.90
  -4   6   6  428.06   18.90
   4   6  -6  427.16   19.00
  -2  -6   6  114.49   10.40
   2  -6  -6  146.29    7.70
   2  -6  -6  127.49    7.40
   2  -6  -6  159.98    9.90
   2  -6  -6  139.89    6.30
  -2  -6   6  149.49   13.20
  -2   6   6  159.38   12.70
  -2   6   6  154.88   10.60
   0  -6   6   69.89    9.30
   0  -6   6  104.99   12.60
   0  -6  -6   56.09    6.50
   0  -6  -6   61.19    4.90
   0  -6  -6   60.69    7.50
   0   6   6   58.09    8.20
   0   6   6   55.59    6.90
   2  -6   6  476.65   21.40
   2  -6   6  462.95   22.30
  -2  -6  -6  444.16   16.00
  -2  -6  -6  472.35   18.10
  -2  -6  -6  453.15   19.00
   2   6   6  470.05   20.20
   2   6   6  462.45   18.60
  -4  -6  -6  571.74   20.00
   4  -6   6  574.24   25.00
  -4  -6  -6  608.34   23.00
  -4  -6  -6  521.35   23.20
   4  -6   6  595.94   25.70
   4   6   6  600.24   21.70
   4   6   6  603.34   23.80
  -6  -6  -6    6.00    3.80
   6  -6   6    3.50    5.90
   6  -6   6    8.10    8.10
  -6  -6  -6    8.90    6.10
   6   6   6   -0.30    4.20
   6   6   6    6.70    6.10
  -6   6  -6    4.80    7.30
   8  -6   6   49.10    9.20
  -8  -6  -6   82.99   10.20
   8  -6   6   66.09   11.30
  -8  -6  -6   65.49    7.40
  -8   6  -6   58.59    9.60
   8   6   6   70.29    9.90
   8   6   6   70.69    8.30
 -10  -6  -6   19.00    5.60
  10  -6   6   19.30    9.00
  10  -6   6   24.80    8.40
  10   6   6   13.10    7.00
 -10   6  -6   19.80    8.20
  10   6   6   12.20    4.80
  10   6   6   20.30    7.30
 -10   6  -6   19.80    5.80
 -12  -6  -6   80.49   10.50
  12   6   6   80.69   11.10
  12   6   6   82.99   13.10
 -14  -6  -6    9.20    5.70
  14  -6   6    5.30    7.50
  14  -6   6    8.90    8.20
 -14  -6  -6   -1.30    7.30
  14  -6   6    9.30    8.80
 -14   6  -6    3.90    5.40
  14   6   6   -0.60    6.90
 -21  -7   6   42.30   14.00
 -21  -7   6   34.40   10.30
 -21  -7   6   33.80    8.20
  21  -7  -6   22.50    8.10
 -21   7   6   31.30    8.60
 -19  -7   6  107.59   14.10
 -19  -7   6  109.69   16.10
 -19  -7   6   94.09   11.10
  19  -7  -6   87.89   11.20
 -19   7   6   87.19   11.10
  17  -7  -6   46.00    8.70
 -17  -7   6   70.39   11.10
 -17  -7   6   68.09   13.60
 -17  -7   6   51.79   10.20
 -17  -7   6   48.60    8.70
  17  -7  -6   33.40    7.70
 -17   7   6   40.40    8.40
 -15  -7   6   73.89    8.70
 -15  -7   6   54.49   11.20
  15  -7  -6   70.29    9.50
  15  -7  -6   53.39    8.50
 -15  -7   6   68.69    9.90
 -15   7   6   65.99   10.20
 -15   7   6   79.59   10.20
 -13  -7   6  152.58   16.00
  13  -7  -6  162.28   12.80
 -13  -7   6  134.99   13.00
 -13  -7   6  153.08   11.30
  13  -7  -6  150.48   11.80
  13   7  -6  126.49    9.40
 -13   7   6  146.69   13.30
 -13   7   6  154.88   14.20
  11  -7  -6  669.53   25.50
  11  -7  -6  659.53   25.50
 -11  -7   6  636.44   25.70
 -11  -7   6  658.23   25.00
 -11  -7   6  644.64   29.50
 -11   7   6  642.94   25.90
 -11   7   6  681.93   26.00
  11   7  -6  616.14   22.90
   9  -7  -6  113.99   10.70
  -9  -7   6  134.89   10.20
  -9  -7   6  125.59   13.90
   9  -7  -6  107.29   10.50
  -9  -7   6  129.09   11.90
  -9  -7   6  137.49   10.90
  -9   7   6  102.09   11.80
   9   7  -6  110.49   11.60
  -9   7   6   82.59    9.60
  -7  -7   6  222.38   17.30
  -7  -7   6  281.27   14.30
  -7  -7   6  248.98   14.80
   7  -7  -6  292.67   15.30
   7  -7  -6  307.57   13.30
   7  -7  -6  298.87   15.60
  -7   7   6  295.47   16.50
   7   7  -6  284.27   16.30
  -7   7   6  297.47   16.60
   5  -7  -6   10.10    5.30
  -5  -7   6   16.70    6.80
   5  -7  -6   10.70    4.20
  -5  -7   6   10.70    7.60
  -5  -7   6   19.30    8.80
  -5   7   6   14.00    7.00
  -5   7   6   16.90    6.10
   3  -7  -6    4.60    4.70
  -3  -7   6   -4.10    8.40
  -3  -7   6    2.90    6.10
   3  -7  -6    5.70    3.40
  -3  -7   6    9.50    7.90
  -3   7   6    8.60    7.00
  -3   7   6    5.50    5.40
  -1  -7   6  122.09   11.50
  -1  -7   6  130.99   14.00
   1  -7  -6  104.89    9.40
   1  -7  -6  116.79    7.00
  -1   7   6  118.29   10.50
  -1   7   6  107.09   12.10
  -1  -7  -6   33.00    4.80
  -1  -7  -6   31.80    7.90
   1  -7   6   32.50   10.10
   1  -7   6   19.70    7.30
  -1  -7  -6   39.70    6.80
   1   7   6   41.30    7.20
   1   7   6   32.50    8.10
  -3  -7  -6  392.26   18.50
   3  -7   6  371.36   21.50
   3  -7   6  358.96   19.70
  -3  -7  -6  380.26   14.90
   3   7   6  401.46   19.60
   3   7   6  390.96   17.40
  -5  -7  -6    9.40    6.30
  -5  -7  -6    5.80    4.00
   5  -7   6    3.80    6.60
   5  -7   6    5.40    9.00
   5   7   6    0.80    6.40
   5   7   6    6.80    5.20
  -7  -7  -6    8.00    4.50
  -7  -7  -6   10.10    6.90
   7  -7   6    2.70    9.10
   7  -7   6    6.60    6.90
   7   7   6    1.70    6.40
   7   7   6   -0.40    4.70
  -9  -7  -6   41.10    8.90
   9  -7   6   54.79   11.90
  -9  -7  -6   36.30    6.80
   9  -7   6   36.50    9.00
  -9   7  -6   35.90    9.50
   9   7   6   29.00    6.10
   9   7   6   32.30    8.00
  11  -7   6   54.19   11.50
  11  -7   6   40.90    9.80
 -11  -7  -6   65.19    9.20
  11   7   6   55.69    9.40
 -11   7  -6   55.29   10.40
  11   7   6   57.69    7.60
  11   7   6   52.29   10.60
 -11   7  -6   77.69   10.10
  13  -7   6    4.60    7.70
  13  -7   6   13.50    9.70
  13  -7   6    5.40    8.20
 -13  -7  -6    6.10    5.90
 -13   7  -6    3.70    5.50
  13   7   6    3.80    7.80
 -20  -8   6  168.48   14.40
 -20  -8   6  174.58   20.50
  20  -8  -6  167.58   16.20
 -20   8   6  146.39   14.60
 -18  -8   6   62.59   13.90
 -18  -8   6   65.09   12.00
  18  -8  -6   55.79   11.10
  18  -8  -6   43.40    9.50
 -18  -8   6   45.70    8.90
  16  -8  -6   31.60    8.10
  16  -8  -6   29.90    8.40
 -16  -8   6   29.00    7.20
 -16  -8   6   32.60    8.90
 -16  -8   6   27.20   10.80
 -16   8   6   30.70    8.50
 -14  -8   6   40.50    9.00
  14  -8  -6   24.10    7.30
 -14  -8   6   26.70    9.80
 -14  -8   6   26.10    7.00
  14  -8  -6   16.40    7.20
 -14   8   6   23.90    8.80
 -14   8   6   36.00    9.10
 -12  -8   6   88.19   13.80
 -12  -8   6   82.29   10.70
  12  -8  -6   78.29   10.80
 -12  -8   6   78.49    9.10
  12  -8  -6   85.49   10.80
 -12   8   6   72.19   10.50
 -12   8   6   79.79   11.30
  12   8  -6   78.09    9.50
 -10  -8   6   83.39   10.40
 -10  -8   6   92.29    9.30
  10  -8  -6   94.89   10.80
 -10  -8   6   73.59   11.90
  10  -8  -6   86.99   11.10
 -10   8   6  102.19   11.70
 -10   8   6  108.59   12.00
  10   8  -6   80.29    9.30
  -8  -8   6    9.40    7.70
   8  -8  -6   34.80    8.20
  -8  -8   6   15.60    5.70
  -8  -8   6   19.80    6.50
  -8  -8   6   11.50    6.70
   8  -8  -6   30.10    5.70
   8  -8  -6   30.20    7.40
   8   8  -6   27.70    8.10
  -8   8   6   23.60    8.10
  -8   8   6   20.40    8.00
   6  -8  -6   74.89    7.30
  -6  -8   6   48.40   10.40
  -6  -8   6   49.20    9.10
   6  -8  -6   60.89    8.70
  -6  -8   6   48.40    7.90
  -6  -8   6   76.29   10.30
  -6   8   6   67.59    9.50
  -6   8   6   62.29    9.40
   4  -8  -6    5.70    5.40
   4  -8  -6    4.40    3.70
  -4  -8   6    1.80    7.60
  -4  -8   6    2.20    5.80
  -4  -8   6    1.30    7.80
  -4   8   6   -3.20    6.80
  -4   8   6    4.40    6.50
   2  -8  -6  111.39   10.70
  -2  -8   6  132.19   12.70
  -2  -8   6  132.69   14.40
  -2   8   6  123.49   12.40
  -2   8   6  147.99   13.40
   2   8  -6  137.99   13.40
   0  -8   6  183.68   14.30
   0  -8  -6  166.48   11.80
   0  -8  -6  180.38   14.50
   0  -8   6  209.68   17.10
   0   8  -6  201.98   15.70
   0   8   6  188.98   14.50
   0   8   6  193.48   13.30
  -2  -8  -6  590.24   24.40
   2  -8   6  575.74   26.30
   2  -8   6  593.34   27.30
  -2   8  -6  567.44   26.00
   2   8   6  563.74   23.00
   2   8   6  577.84   24.60
  -4  -8  -6   23.70    7.70
   4  -8   6   37.60   11.50
  -4  -8  -6   23.70    5.30
   4  -8   6   18.10    8.00
   4   8   6   17.10    6.40
   4   8   6   28.00    8.00
   6  -8   6   56.79   10.70
  -6  -8  -6   56.49    7.30
   6  -8   6   72.19   13.50
  -6  -8  -6   56.19    9.60
   6   8   6   50.69    9.30
   6   8   6   51.29    8.00
  -8  -8  -6   30.00    6.50
  -8  -8  -6   35.70    8.80
   8  -8   6   44.00   12.50
   8  -8   6   23.30    9.40
   8   8   6   31.00    8.30
   8   8   6   29.60    7.10
 -10  -8  -6    5.00    5.30
  10  -8   6    2.30    7.70
 -10  -8  -6   12.10    8.40
  10  -8   6    8.90   10.80
 -10   8  -6    5.30    8.90
  10   8   6    8.00    6.40
  10   8   6   14.50   10.00
  12  -8   6  149.29   18.30
  12  -8   6  144.39   17.50
 -12  -8  -6  119.89   11.40
  12   8   6  130.19   15.70
 -12   8  -6  162.08   14.10
 -19  -9   6   26.70   10.60
  17  -9  -6    0.00    8.20
  17  -9  -6    7.00    7.00
 -17  -9   6    8.20    9.10
 -17  -9   6    1.10    5.70
 -17  -9   6   -4.00    8.50
 -17   9   6    2.20    7.60
 -15  -9   6    5.60    5.60
  15  -9  -6   -4.40    6.20
  15  -9  -6   -1.50    7.60
 -15  -9   6   12.60    8.90
 -15  -9   6   -3.00    7.10
 -15   9   6   -5.60    7.20
 -13  -9   6   84.19   11.80
  13  -9  -6   58.49   10.10
  13  -9  -6   48.90    9.50
 -13  -9   6   65.09   12.80
 -13  -9   6   53.09    9.30
 -13   9   6   67.59   11.10
 -13   9   6   54.79   10.10
  13   9  -6   48.50    7.50
  11  -9  -6  215.48   15.70
 -11  -9   6  184.58   13.60
 -11  -9   6  168.78   18.00
  11  -9  -6  200.48   15.60
 -11  -9   6  192.28   15.40
  11   9  -6  152.18   12.90
 -11   9   6  177.38   16.10
 -11   9   6  210.98   17.30
  -9  -9   6   -6.20    6.80
   9  -9  -6    4.80    7.30
   9  -9  -6    3.40    6.70
  -9  -9   6   -2.40    5.00
  -9  -9   6    1.70    7.70
  -9  -9   6    6.30    7.10
   9  -9  -6    5.50    4.80
  -9   9   6   -1.90    7.90
  -9   9   6   -0.40    7.20
   9   9  -6    0.90    7.10
  -7  -9   6   39.60   10.10
  -7  -9   6   41.60    8.50
   7  -9  -6   48.00    9.40
   7  -9  -6   49.80    6.50
  -7  -9   6   36.10    7.60
   7  -9  -6   48.60   10.10
  -7   9   6   45.70    9.80
  -7   9   6   42.10    9.70
   5  -9  -6   -0.10    3.70
  -5  -9   6   -5.10    4.50
   5  -9  -6   -6.50    5.70
  -5  -9   6    1.70    8.00
  -5  -9   6    1.30    6.00
  -5  -9   6   -2.00    7.50
  -5   9   6   -0.60    7.60
  -5   9   6    5.10    7.80
  -3  -9   6   11.90    7.10
  -3  -9   6    7.50    9.40
  -3  -9   6    2.40    8.00
   3  -9  -6   14.20    6.50
  -3   9   6   16.60    7.50
  -3   9   6   18.60    8.50
   3   9  -6   17.20    8.80
  -1  -9   6   73.09   11.70
  -1  -9   6   38.80   10.00
   1  -9  -6   43.90    7.50
   1   9  -6   61.29   11.60
  -1   9   6   34.40    8.20
  -1   9   6   52.49    9.70
   1  -9   6   23.20    8.40
  -1  -9  -6   17.70    7.80
   1  -9   6   33.00   11.60
   1   9   6   14.60    8.20
  -1   9  -6   26.20   10.30
   1   9   6   14.90    7.60
   3  -9   6    5.60    7.50
  -3  -9  -6    1.80    7.20
   3  -9   6   -0.10   10.10
   3   9   6   -1.20    7.10
  -3   9  -6    5.70    9.20
   3   9   6    1.20    6.70
  -5  -9  -6   49.60    9.70
   5  -9   6   32.80   12.30
   5  -9   6   24.40    9.00
   5   9   6   33.20    8.20
   5   9   6   40.40    9.00
   7  -9   6   12.80   11.80
   7  -9   6    4.80    8.00
  -7  -9  -6   26.40    9.10
   7   9   6   21.40    8.10
   7   9   6   11.00    6.90
   9  -9   6   21.30   12.00
  -9  -9  -6   18.60    9.00
   9  -9   6    9.90    9.30
   9   9   6   14.40    7.20
  16 -10  -6   48.20   11.40
 -16 -10   6   65.99   13.50
 -16 -10   6   79.39   12.10
  16 -10  -6   50.39   10.30
 -16  10   6   71.49   12.50
 -14 -10   6  133.49   13.10
  14 -10  -6  146.39   16.00
 -14 -10   6  159.58   16.40
  14 -10  -6  121.19   14.50
 -14  10   6  132.79   15.30
  14  10  -6  126.79   15.30
 -12 -10   6   22.70    9.70
  12 -10  -6   29.70    9.60
 -12 -10   6   27.40    9.50
  12 -10  -6   24.70    9.00
 -12 -10   6   21.10    7.70
 -12  10   6   22.60    9.40
 -12  10   6   33.10    9.80
  12  10  -6   15.40    6.90
 -10 -10   6    5.90    7.70
  10 -10  -6    6.70    5.50
 -10 -10   6    2.90    6.00
  10 -10  -6    4.50    7.60
  10 -10  -6    5.70    7.60
 -10 -10   6    4.60    9.80
 -10  10   6    4.00    8.70
 -10  10   6    0.50    8.60
  10  10  -6    2.10    7.40
  -8 -10   6   27.50    7.70
  -8 -10   6   19.30    8.30
   8 -10  -6   39.00    6.70
  -8 -10   6   15.50    8.30
   8 -10  -6   37.10    9.90
   8 -10  -6   35.50    9.50
  -8 -10   6   29.10   10.20
  -8  10   6   28.60    9.90
  -8  10   6   48.70   10.60
  -6 -10   6   26.20    8.00
  -6 -10   6   34.20    9.90
  -6 -10   6   23.70   10.70
   6 -10  -6   19.80    7.90
  -6  10   6   23.40    9.30
  -6  10   6    2.30    8.70
  -4 -10   6    6.10   14.40
   4 -10  -6    8.30    6.80
  -4 -10   6   11.50    8.10
  -4 -10   6    3.20    6.10
  -4 -10   6    3.10    9.20
   4  10  -6   22.90    9.70
  -4  10   6   13.40    8.60
  -4  10   6   25.70    8.80
  -2 -10   6   -3.90    9.20
  -2 -10   6   14.40    8.60
   2 -10  -6   12.40    6.80
  -2 -10   6   14.80    9.40
   2  10  -6   11.50   10.00
  -2  10   6    7.80    8.00
  -2  10   6   13.20    7.80
   0 -10  -6    1.30    7.80
   0 -10   6   -4.20    8.80
   0 -10   6    1.20    7.60
   0  10  -6   -1.80   10.10
   0  10   6   -1.60    7.40
   0  10   6   -4.20    7.50
   2 -10   6   -5.80    9.40
  -2 -10  -6    1.00    7.80
   2 -10   6   -0.20    7.30
   2  10   6   -7.20    7.40
   2  10   6    0.70    7.80
  -2  10  -6    2.90   10.30
   4 -10   6   15.60    9.40
   4 -10   6   32.80   13.40
  -4 -10  -6   23.70    8.90
  -4  10  -6   26.10   11.30
   4  10   6   10.40    7.90
   4  10   6   11.60    7.90
   6 -10   6   29.40   13.20
   6 -10   6   16.10    9.60
  -6 -10  -6   40.80    9.90
   6  10   6   37.40    9.60
   6  10   6   28.40    8.40
   8 -10   6   -5.70   12.00
  -8 -10  -6    1.00    8.30
   8 -10   6   -1.10    8.90
   8  10   6   -2.50    7.20
  13 -11  -6    2.30    8.00
 -13 -11   6    3.60    7.30
  13 -11  -6   -4.10    9.30
 -13 -11   6    1.60    9.10
 -13 -11   6    9.50   10.10
 -13  11   6    1.90    8.80
  11 -11  -6   -5.80    8.30
 -11 -11   6    5.80    9.10
  11 -11  -6    2.60    7.60
 -11 -11   6    2.70    8.90
  11 -11  -6    4.40    5.60
 -11 -11   6   -3.80    6.60
 -11  11   6    1.80    8.90
  11  11  -6    0.20    7.50
 -11  11   6   -1.80    8.70
  -9 -11   6   70.39   13.50
  -9 -11   6   91.59   14.00
  -9 -11   6   76.89   11.20
   9 -11  -6   55.49   11.10
   9 -11  -6   63.09   11.50
  -9  11   6   63.89   11.80
  -9  11   6   52.39   11.40
  -7 -11   6   18.60   10.30
   7 -11  -6   22.80    9.10
  -7 -11   6   15.30    8.50
  -7 -11   6   17.60    7.60
  -7  11   6   40.90   10.00
  -7  11   6   18.20    9.70
   5 -11  -6    4.80    7.50
  -5 -11   6   -2.70    6.30
  -5 -11   6    3.00    8.20
  -5 -11   6   13.20    9.30
  -5  11   6    9.80    8.40
  -5  11   6    0.30    9.10
  -3 -11   6   21.20    9.00
  -3 -11   6   28.10   11.60
   3 -11  -6   67.59   10.70
  -3 -11   6   30.90    7.70
   3  11  -6   81.49   12.90
  -3  11   6   40.20   10.30
  -3  11   6   33.50    8.60
  -1 -11   6   10.00    9.90
   1 -11  -6   -3.10    8.70
  -1 -11   6   -0.30    8.10
  -1 -11   6   -2.70   10.30
  -1  11   6    4.80    7.50
  -1  11   6   -1.60    8.80
   1  11  -6   14.30   11.10
   1 -11   6   24.80   11.10
  -1 -11  -6   24.90    9.30
   1 -11   6   64.29   13.20
   1  11   6   28.50    9.90
  -1  11  -6   46.80   12.80
   1  11   6   11.20    7.50
  -3 -11  -6  137.89   16.60
   3 -11   6   86.99   14.60
  -3  11  -6  141.89   16.80
   3  11   6  143.19   16.70
   5 -11   6    9.20    9.80
  -5 -11  -6   28.80   10.40
  -6 -12   6   71.69   11.40
  -6  12   6   58.09   12.10
  -4 -12   6   -5.20    6.30
  -4 -12   6    4.70    9.90
  -4 -12   6   -6.30    8.10
  -4  12   6    4.80    8.30
  -4  12   6   -6.30    8.90
  -2 -12   6   -4.70    5.90
  -2 -12   6   -2.50    9.40
   2  12  -6    6.40   10.90
  -2  12   6    0.40    7.60
 -26   0   7   33.80    9.40
 -26   0   7   48.80    8.90
  26   0  -7   41.60    7.20
 -24   0   7   62.29    9.00
 -24   0   7   59.79   13.20
 -24   0   7   46.10    9.70
  24   0  -7   53.89    7.40
 -22   0   7   16.30    8.60
 -22   0   7   12.60    4.70
  22   0  -7   13.40    4.50
 -22   0   7   12.20    5.90
  20   0  -7   16.20    4.30
 -20   0   7   16.00    4.60
 -20   0   7   13.20    6.90
 -20   0   7   13.50    5.30
 -18   0   7    8.80    6.00
 -18   0   7    4.90    3.70
 -18   0   7    1.40    2.80
  18   0  -7   -0.40    3.20
 -16   0   7   42.20    5.00
  16   0  -7   45.50    4.50
  16   0  -7   49.40    5.90
 -16   0   7   43.00    6.50
  16   0  -7   43.20    4.70
 -16   0   7   42.30    7.60
 -14   0   7    0.70    2.30
  14   0  -7    1.60    1.60
  14   0  -7    0.10    2.30
  14   0  -7    3.50    2.70
 -14   0   7   -0.30    3.70
 -14   0   7    1.20    2.20
 -14   0   7    1.50    2.80
 -14   0   7    1.90    2.20
 -12   0   7   78.49    6.10
 -12   0   7   89.79    5.40
 -12   0   7   92.99    5.60
  12   0  -7   97.69    5.80
 -12   0   7   90.49    5.70
  12   0  -7   93.09    6.40
 -12   0   7   81.39    7.90
  10   0  -7   15.10    3.10
  10   0  -7   13.80    2.80
 -10   0   7   12.90    2.70
 -10   0   7   16.80    3.00
 -10   0   7   17.60    2.80
 -10   0   7   16.20    3.00
 -10   0   7   13.30    3.60
  -8   0   7   23.80    3.90
  -8   0   7   22.50    2.70
  -8   0   7   32.70    3.80
  -8   0   7   25.80    2.60
   8   0  -7   31.30    4.00
  -8   0   7   23.30    3.40
  -6   0   7   14.60    3.20
  -6   0   7   14.60    1.80
   6   0  -7   13.20    3.00
  -6   0   7   15.50    3.00
  -6   0   7   14.10    1.90
  -6   0   7   15.90    3.20
  -4   0   7   28.90    4.30
  -4   0   7   24.90    2.90
  -4   0   7   25.90    3.60
   4   0  -7   27.80    3.90
  -4   0   7   27.90    3.90
   2   0  -7   53.29    5.00
  -2   0   7   55.89    4.60
  -2   0   7   49.90    4.70
  -2   0   7   54.19    5.90
   0   0  -7   53.99    5.30
   0   0   7   57.69    5.10
   0   0  -7   52.19    2.80
   0   0   7   59.49    5.30
   0   0   7   62.79    6.80
   2   0   7   -0.40    3.00
   2   0   7    0.30    2.40
  -2   0  -7    1.10    2.50
   2   0   7   -0.90    2.30
  -2   0  -7   -0.40    1.40
   4   0   7    3.50    4.00
  -4   0  -7    4.20    3.20
  -4   0  -7    3.60    2.40
   4   0   7    7.30    3.80
   4   0   7    6.70    3.30
   6   0   7   42.70    7.10
  -6   0  -7   52.69    6.10
   6   0   7   43.70    5.60
  -6   0  -7   39.70    5.10
   6   0   7   43.30    7.00
   8   0   7   41.30    7.40
   8   0   7   37.70    5.60
   8   0   7   47.20    8.30
  -8   0  -7   43.70    6.20
  -8   0  -7   34.90    5.60
 -10   0  -7   14.40    4.60
  10   0   7   13.30    5.70
  10   0   7   12.30    4.00
  10   0   7   17.80    6.50
  12   0   7   24.70    8.10
  12   0   7   25.50    7.50
  12   0   7   17.80    4.60
 -12   0  -7   20.50    5.60
 -14   0  -7   -2.60    3.70
  14   0   7   -0.90    7.00
  14   0   7   -1.00    3.30
  14   0   7    0.30    5.90
  16   0   7   31.60    5.50
  16   0   7   33.20   10.00
 -16   0  -7   24.40    7.40
  16   0   7   27.60    9.60
 -25  -1   7  203.48   13.40
  25  -1  -7  180.18   12.60
 -25  -1   7  205.68   16.30
 -25  -1   7  212.78   21.00
 -25   1   7  167.38   15.10
  25   1  -7  197.38   12.30
 -23  -1   7   -3.30    7.10
  23  -1  -7    0.90    3.70
 -23  -1   7    2.00    4.10
 -23  -1   7   -0.20    4.70
 -23   1   7   -0.40    4.60
 -23   1   7    1.80    3.40
  23   1  -7    1.50    3.40
 -21  -1   7  151.98   10.20
 -21  -1   7  150.18   15.60
 -21  -1   7  145.69   12.20
  21  -1  -7  126.79   10.00
  21   1  -7  142.79    9.40
 -21   1   7  129.89    9.40
 -21   1   7  120.99   11.40
 -21   1   7  130.09   14.50
 -19  -1   7   98.19    9.60
 -19  -1   7   89.09   12.20
  19  -1  -7  101.79    8.30
 -19  -1   7   97.89    8.10
  19  -1  -7  103.99    7.10
  19   1  -7   84.79    7.50
 -19   1   7  108.49    7.80
 -19   1   7   93.19   11.60
 -19   1   7  102.59    9.80
 -17  -1   7    7.00    3.30
 -17  -1   7    5.30    3.70
 -17  -1   7    9.30    5.80
  17  -1  -7    6.90    3.70
  17  -1  -7    6.40    3.10
 -17   1   7    4.90    4.00
  17   1  -7    4.20    3.10
 -17   1   7    4.70    3.10
 -17   1   7    3.80    4.70
  15  -1  -7   49.90    4.20
 -15  -1   7   45.40    6.40
 -15  -1   7   43.50    5.00
 -15  -1   7   39.70    7.30
  15  -1  -7   52.09    6.00
  15  -1  -7   52.49    5.30
  15   1  -7   43.10    4.10
 -15   1   7   46.10    5.30
 -15   1   7   45.80    6.00
 -15   1   7   54.79    4.90
 -15   1   7   45.60    7.20
  15   1  -7   46.00    5.40
  15   1  -7   39.70    4.30
 -15   1   7   44.70    5.00
 -13  -1   7  276.67    9.60
 -13  -1   7  286.57   11.40
  13  -1  -7  256.17   11.60
  13  -1  -7  263.17   11.10
 -13  -1   7  281.17   12.40
 -13  -1   7  290.67   15.10
  13  -1  -7  258.37    8.60
 -13  -1   7  287.27   10.20
 -13   1   7  252.77   11.90
  13   1  -7  283.77   11.70
 -13   1   7  273.07   10.50
  13   1  -7  279.47    8.90
 -13   1   7  265.37   11.00
 -13   1   7  251.87   11.10
  13   1  -7  287.37   10.50
 -13   1   7  259.87   13.70
 -11  -1   7  351.16   11.50
 -11  -1   7  362.86   13.50
  11  -1  -7  346.67   13.00
 -11  -1   7  349.96   15.50
 -11  -1   7  355.76   12.20
  11  -1  -7  318.97   13.10
 -11  -1   7  351.86   12.60
  11   1  -7  350.86   12.30
 -11   1   7  341.87   14.50
 -11   1   7  330.77   11.50
 -11   1   7  335.37   12.70
 -11   1   7  346.97   13.20
 -11   1   7  342.57   13.10
   9  -1  -7  382.16   13.60
  -9  -1   7  379.86   15.30
  -9  -1   7  363.16   12.90
  -9  -1   7  378.96   13.00
   9  -1  -7  366.06   13.60
  -9  -1   7  361.26   12.20
  -9  -1   7  349.17   12.50
   9   1  -7  369.06   13.20
  -9   1   7  370.56   13.50
  -9   1   7  370.96   11.50
  -9   1   7  365.46   13.90
  -9   1   7  382.36   12.90
  -9   1   7  377.16   13.50
  -7  -1   7  200.08   10.00
  -7  -1   7  206.28    6.70
   7  -1  -7  187.68    8.70
  -7  -1   7  194.98    8.60
  -7  -1   7  206.48    8.00
  -7  -1   7  198.98    8.30
  -7  -1   7  202.48    7.50
   7   1  -7  197.18    8.90
  -7   1   7  197.68    8.80
  -7   1   7  197.88    8.30
  -7   1   7  200.78    7.40
  -7   1   7  198.88    9.10
  -7   1   7  195.88    6.50
  -7   1   7  191.28    6.50
  -5  -1   7    0.60    1.50
   5  -1  -7   -0.30    1.70
  -5  -1   7    3.10    2.50
  -5  -1   7    1.30    2.10
  -5  -1   7    1.90    2.90
  -5   1   7   -0.90    1.80
   5   1  -7    3.20    2.40
  -5   1   7    1.40    1.60
  -5   1   7    1.60    1.40
  -5   1   7    1.90    1.00
  -5   1   7    3.50    2.70
  -3  -1   7  485.05   16.00
  -3  -1   7  456.35   16.30
  -3  -1   7  482.85   16.70
   3  -1  -7  462.65   16.40
  -3   1   7  474.75   14.40
  -3   1   7  485.15   16.50
  -3   1   7  482.55   15.80
   3   1  -7  474.25   16.80
  -3   1   7  479.45   17.10
  -1  -1   7    7.30    3.20
  -1  -1   7    9.70    3.20
  -1  -1   7    7.90    2.80
   1  -1  -7    5.80    2.50
  -1   1   7    6.90    2.60
   1   1  -7    7.20    1.30
  -1   1   7    5.50    3.50
  -1   1   7    6.20    2.60
   1   1  -7    7.90    3.30
   1  -1   7   70.89    7.00
   1  -1   7   79.49    6.70
  -1  -1  -7   81.99    4.50
   1  -1   7   76.39    6.40
  -1  -1  -7   81.29    5.90
   1   1   7   75.09    7.60
   1   1   7   74.89    5.80
  -1   1  -7   79.89    4.30
   1   1   7   71.69    6.10
  -1   1  -7   80.69    6.90
   3  -1   7   28.50    5.40
  -3  -1  -7   32.50    4.40
   3  -1   7   32.60    5.10
  -3  -1  -7   30.70    3.70
   3  -1   7   33.00    5.70
   3   1   7   42.20    6.40
   3   1   7   38.70    4.80
   3   1   7   35.00    5.50
  -3   1  -7   40.10    6.30
  -3   1  -7   29.00    3.70
   5  -1   7  322.07   16.10
  -5  -1  -7  378.96   14.50
   5  -1   7  327.47   14.50
  -5  -1  -7  358.76   13.80
   5  -1   7  337.37   16.40
  -5   1  -7  330.77   15.10
   5   1   7  370.36   14.20
   5   1   7  353.26   16.70
  -5   1  -7  348.07   13.70
   5   1   7  366.66   16.80
   7  -1   7  145.19    9.60
   7  -1   7  138.39   11.30
  -7  -1  -7  180.38    9.50
  -7  -1  -7  160.48    9.50
   7  -1   7  147.29   11.90
  -7   1  -7  151.18   10.20
   7   1   7  180.68   12.80
   7   1   7  178.88    9.50
  -7   1  -7  132.79    9.00
   7   1   7  170.88   12.10
   9  -1   7  160.48   10.40
   9  -1   7  157.38   12.50
   9  -1   7  155.18   13.40
  -9  -1  -7  185.58   11.00
   9   1   7  189.68   13.30
   9   1   7  178.48   13.60
  -9   1  -7  150.28   10.50
   9   1   7  192.38   10.10
 -11  -1  -7   14.10    4.80
  11  -1   7    8.00    5.60
  11  -1   7    5.90    6.30
  11  -1   7   18.30    5.10
 -11   1  -7    8.60    4.30
  11   1   7   11.90    3.80
  11   1   7   14.30    6.70
  11   1   7    8.90    5.70
  13  -1   7   21.10    7.30
 -13  -1  -7   11.60    5.30
  13  -1   7   21.70    8.20
  13  -1   7   21.30    5.50
 -13   1  -7   15.90    5.70
  13   1   7   13.50    3.90
  13   1   7   16.30    7.60
  13   1   7   15.80    7.40
 -15  -1  -7   45.70    8.70
  15  -1   7   61.89    7.70
  15  -1   7   70.09   11.90
  15  -1   7   51.39   10.90
 -15   1  -7   32.90    7.80
  15   1   7   60.49    6.70
  15   1   7   69.89   11.80
  15   1   7   65.59   11.70
 -26  -2   7   34.00    7.80
 -26  -2   7   35.60   14.00
  26  -2  -7   30.30    6.90
 -26  -2   7   38.40   10.20
 -26   2   7   36.40    9.50
 -24  -2   7  107.39   12.30
  24  -2  -7  108.59   10.10
 -24  -2   7  109.99   10.40
 -24  -2   7  140.09   19.10
 -24   2   7  110.59   12.50
 -22  -2   7  110.19    9.70
  22  -2  -7   88.89    8.00
  22  -2  -7   80.69    9.10
 -22  -2   7  117.49   12.00
 -22  -2   7  129.09   16.70
  22   2  -7  105.09    8.40
 -22   2   7  109.19   11.20
  20  -2  -7   28.50    5.10
 -20  -2   7   34.60    6.20
  20  -2  -7   20.90    5.20
 -20  -2   7   33.30    9.10
 -20  -2   7   28.00    6.60
  20   2  -7   32.30    5.20
 -20   2   7   26.70    6.50
  18  -2  -7  113.09    8.90
 -18  -2   7   97.69   12.60
 -18  -2   7  109.39    9.90
 -18  -2   7  107.29    8.20
  18  -2  -7  110.49    8.20
  18   2  -7  112.89    8.10
 -18   2   7  107.19    9.40
 -18   2   7  105.09    7.30
  16  -2  -7  382.16   15.20
 -16  -2   7  392.66   16.00
 -16  -2   7  401.86   17.50
 -16  -2   7  397.76   20.60
  16  -2  -7  391.56   16.30
  16  -2  -7  385.16   14.20
 -16   2   7  425.66   18.60
  16   2  -7  387.16   15.30
 -16   2   7  375.96   15.70
  16   2  -7  369.56   14.00
 -16   2   7  384.86   17.20
 -16   2   7  392.36   14.70
  14  -2  -7   17.50    4.30
  14  -2  -7   25.80    3.60
 -14  -2   7   24.00    4.50
 -14  -2   7   24.10    6.60
 -14  -2   7   23.10    4.80
  14  -2  -7   23.00    4.30
 -14   2   7   22.70    5.40
 -14   2   7   21.40    4.50
 -14   2   7   25.20    3.70
 -14   2   7   19.30    3.90
  14   2  -7   23.70    3.30
 -14   2   7   22.30    4.70
 -12  -2   7  452.85   19.80
  12  -2  -7  446.56   16.60
 -12  -2   7  454.15   14.70
 -12  -2   7  454.05   17.10
  12  -2  -7  436.56   13.70
  12  -2  -7  477.15   16.60
 -12  -2   7  452.65   16.20
 -12  -2   7  438.86   13.10
 -12   2   7  459.05   16.30
  12   2  -7  466.55   15.00
 -12   2   7  465.75   14.50
 -12   2   7  442.36   16.50
 -12   2   7  441.66   16.70
 -12   2   7  456.55   18.20
  10  -2  -7  315.87   12.40
 -10  -2   7  295.57   11.10
 -10  -2   7  289.67   11.60
 -10  -2   7  284.47   11.40
 -10  -2   7  276.37    9.60
 -10  -2   7  275.07   14.40
  10  -2  -7  311.87   12.30
 -10  -2   7  290.47   11.80
 -10   2   7  314.77   12.30
 -10   2   7  309.87    9.60
 -10   2   7  302.67   11.70
 -10   2   7  317.67   12.70
  10   2  -7  299.17   11.40
 -10   2   7  318.87   12.80
  -8  -2   7  312.97   11.90
   8  -2  -7  338.17   12.50
  -8  -2   7  313.37   11.20
  -8  -2   7  308.17   11.80
  -8  -2   7  321.77   10.50
   8  -2  -7  333.77   12.70
  -8  -2   7  314.57   14.30
  -8  -2   7  322.37   11.70
  -8  -2   7  302.17   10.80
   8   2  -7  305.17   12.20
  -8   2   7  339.97   12.00
  -8   2   7  331.47    9.30
  -8   2   7  332.97   11.70
  -8   2   7  319.97   13.00
  -8   2   7  346.57   12.90
   6  -2  -7   22.30    3.80
  -6  -2   7   12.60    3.30
  -6  -2   7   16.30    3.10
   6  -2  -7   19.70    3.40
  -6  -2   7   15.10    2.60
  -6  -2   7   15.90    2.70
  -6  -2   7   11.20    4.00
  -6   2   7   17.40    3.30
   6   2  -7   17.20    3.70
  -6   2   7   22.80    4.30
   4  -2  -7 1077.59   32.70
  -4  -2   7 1145.79   34.20
  -4  -2   7 1110.69   32.70
  -4  -2   7 1128.99   32.00
  -4  -2   7 1121.49   32.30
   4   2  -7 1119.09   33.40
  -4   2   7 1077.69   32.70
  -4   2   7 1058.29   33.00
  -2  -2   7   78.89    7.00
   2  -2  -7   92.39    6.20
  -2  -2   7   96.49    6.50
   2  -2  -7   91.09    4.60
  -2  -2   7   98.79    7.00
   2   2  -7   98.99    7.70
  -2   2   7   94.09    6.20
  -2   2   7   88.79    6.20
  -2   2   7   97.69    7.80
   0  -2   7   70.89    6.20
   0  -2   7   65.59    6.70
   0  -2  -7   59.69    5.20
   0  -2   7   71.59    6.90
   0   2   7   59.49    5.40
   0   2  -7   65.19    7.30
   0   2   7   58.99    5.70
   0   2   7   53.09    6.30
  -2  -2  -7   71.09    5.60
  -2  -2  -7   70.09    5.50
   2  -2   7   57.09    6.90
   2  -2   7   67.29    7.30
   2  -2   7   61.69    6.70
   2   2   7   69.89    5.80
  -2   2  -7   73.19    4.80
   2   2   7   68.29    6.70
   2   2   7   68.49    7.40
  -2   2  -7   66.29    7.70
   4  -2   7   13.20    5.30
   4  -2   7   13.00    4.90
   4  -2   7   11.30    4.60
  -4  -2  -7   14.40    3.50
  -4  -2  -7   14.20    3.40
   4   2   7   12.10    3.40
   4   2   7    7.50    4.20
  -4   2  -7   13.30    5.20
  -4   2  -7   11.00    3.00
   4   2   7   18.10    5.80
  -6  -2  -7  507.75   17.90
   6  -2   7  476.45   21.00
  -6  -2  -7  485.15   18.10
   6  -2   7  466.45   20.60
   6  -2   7  453.55   18.80
   6   2   7  479.85   20.70
  -6   2  -7  465.35   19.90
   6   2   7  477.25   17.60
  -6   2  -7  492.55   18.10
   6   2   7  467.55   20.20
   8  -2   7   23.50    6.60
  -8  -2  -7   24.60    5.00
   8  -2   7   31.60    7.00
   8  -2   7   34.90    6.30
   8   2   7   28.60    6.80
   8   2   7   32.30    7.20
   8   2   7   15.90    3.80
  -8   2  -7   37.00    6.90
  -8   2  -7   29.00    5.40
  10  -2   7  278.57   14.80
 -10  -2  -7  314.67   15.60
  10  -2   7  297.57   17.80
  10  -2   7  290.67   18.10
  10   2   7  304.27   17.80
  10   2   7  319.17   13.60
  10   2   7  308.07   17.80
 -10   2  -7  298.17   15.40
  12  -2   7   10.30    5.00
  12  -2   7   11.90    7.00
 -12  -2  -7    3.20    4.20
  12  -2   7   10.00    6.50
  12   2   7   10.10    7.50
 -12   2  -7    7.60    5.00
  12   2   7    6.30    3.20
  12   2   7   13.80    6.90
  14  -2   7   38.20    6.90
  14  -2   7   38.90    9.70
 -14  -2  -7   36.80    7.80
  14  -2   7   39.20    9.70
  14   2   7   40.80    9.80
 -14   2  -7   29.60    7.40
  14   2   7   39.60    5.40
  14   2   7   34.00    9.20
 -16  -2  -7    9.10    6.20
  16  -2   7   14.70    9.10
  16  -2   7   10.20    5.20
  16  -2   7    6.30    7.10
 -16   2  -7    8.30    5.80
  16   2   7   13.20    9.20
  16   2   7   14.20    8.10
 -25  -3   7   46.90    8.60
 -25  -3   7   48.40   10.10
  25  -3  -7   46.20    7.70
 -25  -3   7   49.99   13.70
 -25   3   7   75.59   11.50
  23  -3  -7    3.70    4.50
 -23  -3   7   10.50    6.30
 -23  -3   7   -0.90    8.20
  23  -3  -7   12.80    5.10
 -23  -3   7    7.40    4.70
 -23   3   7    9.10    6.00
 -21  -3   7  112.19   15.40
  21  -3  -7  117.99   10.10
  21  -3  -7  113.39    9.30
 -21  -3   7  105.09   11.30
 -21  -3   7   96.09    9.40
 -21   3   7  129.09   11.50
  19  -3  -7   32.10    5.90
  19  -3  -7   39.30    6.00
 -19  -3   7   26.10    8.70
 -19  -3   7   24.70    6.30
 -19  -3   7   26.20    5.40
 -19   3   7   32.00    6.70
  17  -3  -7  115.39    8.80
  17  -3  -7  104.79    8.90
 -17  -3   7  108.39   13.30
 -17  -3   7  112.79   10.10
 -17  -3   7  101.89    8.40
 -17   3   7  119.99    9.60
 -15  -3   7   42.80    6.50
  15  -3  -7   44.20    5.70
  15  -3  -7   42.70    5.80
 -15  -3   7   59.39    9.90
 -15  -3   7   53.29    6.60
  15  -3  -7   44.80    6.20
 -15   3   7   54.29    6.70
 -15   3   7   44.10    6.10
 -15   3   7   40.30    6.30
  13  -3  -7  368.56   15.10
  13  -3  -7  366.56   13.10
 -13  -3   7  362.76   15.00
 -13  -3   7  357.56   19.00
  13  -3  -7  365.36   15.20
 -13  -3   7  372.66   15.90
 -13   3   7  372.26   15.00
 -13   3   7  370.26   15.70
  13   3  -7  365.76   12.90
 -13   3   7  381.56   15.60
  11  -3  -7  171.38    7.80
  11  -3  -7  167.38    9.20
 -11  -3   7  168.48    7.80
 -11  -3   7  179.78    9.60
  11  -3  -7  161.88    9.10
 -11  -3   7  166.38    9.30
 -11  -3   7  159.68    8.70
 -11  -3   7  168.08   12.90
 -11   3   7  162.68    9.10
 -11   3   7  167.18   10.10
 -11   3   7  171.08    9.50
  11   3  -7  172.28    8.50
  -9  -3   7  141.09    5.90
  -9  -3   7  159.98    8.30
  -9  -3   7  148.19    8.30
  -9  -3   7  155.58   11.10
  -9  -3   7  160.98    7.20
  -9  -3   7  146.89    8.00
  -9  -3   7  158.78    8.10
   9  -3  -7  149.69    8.20
   9  -3  -7  152.88    8.60
  -9   3   7  158.58    9.50
   9   3  -7  154.58    8.60
  -9   3   7  149.39    8.70
  -7  -3   7   15.60    3.20
  -7  -3   7   19.60    5.20
   7  -3  -7   21.50    3.50
  -7  -3   7   22.30    3.50
  -7  -3   7   15.90    2.90
   7  -3  -7   19.10    3.50
  -7  -3   7   21.00    4.00
  -7   3   7   20.70    4.60
   7   3  -7   24.80    4.70
  -7   3   7   23.50    4.30
  -5  -3   7   72.99    8.60
  -5  -3   7   72.39    7.20
   5  -3  -7   78.49    6.00
  -5  -3   7   71.59    5.70
  -5  -3   7   76.29    6.20
   5  -3  -7   76.09    6.00
   5   3  -7   67.79    7.50
  -5   3   7   86.99    7.40
  -5   3   7   83.59    6.30
  -3  -3   7 1651.03   46.00
   3  -3  -7 1581.64   45.80
  -3  -3   7 1607.64   46.20
   3  -3  -7 1600.74   43.10
  -3  -3   7 1645.74   45.70
  -3   3   7 1603.24   45.90
   3   3  -7 1591.84   46.90
  -3   3   7 1533.05   46.20
   1  -3  -7   51.29    5.10
  -1  -3   7   53.19    6.40
  -1  -3   7   51.49    6.00
  -1  -3   7   36.90    5.40
   1  -3  -7   57.19    5.20
   1   3  -7   36.40    5.90
  -1   3   7   67.79    7.70
  -1   3   7   57.29    5.60
  -1  -3  -7 1050.29   30.70
   1  -3   7 1068.19   34.30
   1  -3   7 1077.29   34.00
  -1  -3  -7 1029.80   32.00
   1  -3   7 1041.70   33.40
   1   3   7 1055.19   32.20
  -1   3  -7 1021.40   34.10
   1   3   7 1076.09   33.70
  -3  -3  -7  133.39    7.90
   3  -3   7  136.29   10.10
   3  -3   7  128.89   10.90
   3  -3   7  117.29   10.30
   3   3   7  136.99   10.90
  -3   3  -7  121.59   11.30
   3   3   7  135.59    8.40
   3   3   7  125.09    9.60
  -5  -3  -7  411.16   16.40
  -5  -3  -7  397.16   15.40
   5  -3   7  416.06   19.20
   5  -3   7  427.76   19.40
   5  -3   7  393.36   17.70
   5   3   7  399.76   18.40
  -5   3  -7  407.46   15.80
   5   3   7  390.86   18.50
  -5   3  -7  384.46   18.60
   5   3   7  382.56   15.50
   7  -3   7   87.79    9.60
  -7  -3  -7   91.49    8.40
   7  -3   7   71.99    9.80
   7  -3   7   75.49    9.90
  -7   3  -7   80.49    7.70
   7   3   7   93.99    7.50
  -7   3  -7   87.79   10.50
   7   3   7  105.89   10.70
   7   3   7   94.29   10.40
  -9  -3  -7  124.19    9.90
   9  -3   7   98.49   10.80
   9  -3   7  101.39   10.40
   9  -3   7   89.09   11.20
  -9   3  -7  105.19   11.10
   9   3   7  115.59   11.30
   9   3   7  112.39    8.10
   9   3   7  126.69   13.10
  -9   3  -7   97.19    9.00
 -11  -3  -7   71.89    9.10
  11  -3   7   81.99   11.60
  11  -3   7  105.99   12.20
  11  -3   7   97.59   10.70
  11   3   7   67.29   10.10
  11   3   7   83.49    7.30
  11   3   7   93.49   12.60
 -11   3  -7   87.89    9.10
 -13  -3  -7   60.69    9.10
  13  -3   7   57.29   10.60
  13  -3   7   73.39    9.40
  13  -3   7   60.09   10.90
  13   3   7   83.79    7.30
  13   3   7   65.99   10.80
 -13   3  -7   64.09    9.30
  13   3   7   64.79   11.20
 -15  -3  -7   42.00    9.00
  15  -3   7   63.69    9.20
  15  -3   7   64.59   12.00
  15  -3   7   65.89   11.90
  15   3   7   39.30   10.40
  15   3   7   58.49   11.80
 -15   3  -7   53.89    9.50
  24  -4  -7   13.00    6.50
  24  -4  -7   11.90    5.80
 -24  -4   7   13.70    7.20
 -24  -4   7   11.70    5.60
 -24  -4   7    3.70   10.20
 -24   4   7   13.50    6.70
  22  -4  -7   42.80    7.20
 -22  -4   7   25.70   10.30
  22  -4  -7   41.50    7.30
 -22  -4   7   23.40    5.90
 -22  -4   7   32.70    8.20
 -22   4   7   41.30    8.00
 -20  -4   7   17.80    9.00
 -20  -4   7   29.50    7.10
  20  -4  -7   22.10    5.70
 -20  -4   7   25.10    5.80
  20  -4  -7   28.60    6.20
 -20   4   7   19.70    6.30
 -18  -4   7  161.68   16.60
 -18  -4   7  173.58   13.00
  18  -4  -7  172.28   11.40
 -18  -4   7  164.18   11.10
  18  -4  -7  175.28   11.70
 -18   4   7  162.18   12.10
  16  -4  -7   45.20    6.30
 -16  -4   7   41.50    7.00
  16  -4  -7   55.69    7.00
  16  -4  -7   54.19    6.90
 -16  -4   7   38.20    6.10
 -16  -4   7   35.80    8.70
 -16   4   7   60.99    7.80
 -16   4   7   78.09    8.50
 -16   4   7   55.49    7.50
  14  -4  -7   12.20    4.80
 -14  -4   7   10.10    4.70
 -14  -4   7   10.40    4.50
  14  -4  -7    8.00    3.90
  14  -4  -7    7.00    4.00
 -14  -4   7   11.20    5.30
 -14  -4   7   10.90    6.70
 -14   4   7    6.50    3.80
 -14   4   7    6.20    4.60
 -14   4   7    6.80    5.00
  12  -4  -7   71.99    7.50
  12  -4  -7   66.99    7.20
 -12  -4   7   64.19    6.50
 -12  -4   7   58.39    9.40
 -12  -4   7   63.09    8.00
 -12  -4   7   67.49    7.50
  12  -4  -7   66.99    6.50
 -12   4   7   71.89    7.90
  12   4  -7   66.59    6.80
 -12   4   7   58.49    7.30
 -10  -4   7  429.46   16.80
  10  -4  -7  428.76   15.60
 -10  -4   7  435.56   16.80
  10  -4  -7  444.56   16.60
 -10  -4   7  450.95   20.70
 -10  -4   7  455.75   15.80
 -10  -4   7  440.26   17.10
  10  -4  -7  434.36   17.00
 -10   4   7  449.06   18.20
  10   4  -7  420.56   16.20
 -10   4   7  425.36   17.00
  -8  -4   7   35.90    5.10
  -8  -4   7   37.80    5.20
  -8  -4   7   31.70    7.00
  -8  -4   7   29.90    4.70
  -8  -4   7   34.30    5.30
   8  -4  -7   34.00    4.70
   8  -4  -7   29.30    4.70
  -8   4   7   29.70    5.70
   8   4  -7   31.20    5.80
  -8   4   7   29.50    5.30
  -6  -4   7  116.39    8.90
  -6  -4   7  118.89    7.80
  -6  -4   7  117.59   11.50
   6  -4  -7  112.59    7.80
  -6  -4   7  110.19    7.20
   6  -4  -7  106.39    7.10
   6   4  -7  113.19    9.40
  -6   4   7  112.79    8.10
  -6   4   7  108.09    8.90
   4  -4  -7   37.20    4.40
  -4  -4   7   52.19    7.10
   4  -4  -7   32.90    4.70
  -4  -4   7   46.40    5.70
  -4  -4   7   49.70    6.10
  -4  -4   7   50.49    8.60
  -4   4   7   28.70    5.20
  -4   4   7   27.90    4.50
   4   4  -7   50.39    7.20
  -2  -4   7   24.60    4.90
   2  -4  -7   34.80    4.60
   2  -4  -7   28.60    4.80
  -2  -4   7   33.80    6.70
  -2  -4   7   21.90    5.10
  -2   4   7   32.80    5.80
  -2   4   7   24.60    4.40
   2   4  -7   29.10    6.50
   0  -4  -7  105.49    7.40
   0  -4  -7   97.39    7.70
   0  -4   7  111.89   10.10
   0  -4   7  109.99   10.90
   0  -4   7  116.89    9.20
   0   4   7   91.59    7.60
   0   4   7  107.59   10.20
   0   4  -7  101.39   11.10
   2  -4   7  100.59   11.50
  -2  -4  -7  111.79    8.60
   2  -4   7  124.89   10.20
   2  -4   7  116.29   11.40
  -2  -4  -7  123.89    7.90
   2   4   7  115.39   10.70
   2   4   7  115.69    8.10
  -2   4  -7  109.69   12.10
   4  -4   7  222.58   14.30
   4  -4   7  254.27   15.60
  -4  -4  -7  241.58   11.40
   4  -4   7  249.58   15.00
   4   4   7  232.98   14.40
   4   4   7  233.78   11.70
   4   4   7  230.98   13.90
  -4   4  -7  247.38   15.70
   6  -4   7  957.10   34.50
  -6  -4  -7  959.60   32.00
   6  -4   7  952.90   33.20
   6  -4   7  949.80   35.20
   6   4   7  912.41   30.20
   6   4   7  920.21   34.30
  -6   4  -7 1002.10   34.30
  -6   4  -7 1010.10   31.80
   6   4   7  921.61   32.90
   8  -4   7   13.30    6.20
  -8  -4  -7   13.60    5.40
   8  -4   7   11.40    6.50
   8  -4   7    7.10    6.10
   8   4   7   11.30    5.90
  -8   4  -7   20.00    5.00
   8   4   7   18.70    7.50
  -8   4  -7    6.10    6.20
   8   4   7    7.10    3.70
  10  -4   7   75.49   11.00
 -10  -4  -7   49.60    7.90
  10  -4   7   61.89    9.90
  10  -4   7  103.69   11.50
 -10   4  -7   69.89    8.20
  10   4   7   66.19   10.30
  10   4   7   61.69    6.80
 -10   4  -7   84.49   11.00
  10   4   7   56.49    9.30
  12  -4   7    1.90    5.90
 -12  -4  -7   -0.60    4.80
  12  -4   7   -2.90    5.50
  12  -4   7    2.10    7.60
  12   4   7   -3.70    7.30
 -12   4  -7   -2.20    4.10
  12   4   7    2.60    6.40
  12   4   7   -0.50    3.10
 -14  -4  -7   -1.00    5.60
  14  -4   7    0.80    6.30
  14  -4   7   14.50    8.80
  14  -4   7    1.30    6.10
  14   4   7    2.10    7.30
  14   4   7    4.10    8.30
 -14   4  -7    3.50    5.40
 -23  -5   7   40.10    7.90
 -23  -5   7   47.40   13.40
 -23  -5   7   46.40    9.80
  23  -5  -7   49.40    8.60
  23  -5  -7   29.10    7.50
 -23   5   7   36.90    8.50
 -21  -5   7   29.90    6.90
 -21  -5   7   34.70    8.40
  21  -5  -7   29.50    7.00
 -21  -5   7   23.70   10.70
  21  -5  -7   21.40    6.20
 -21   5   7   21.60    6.50
  19  -5  -7  105.59   10.40
 -19  -5   7  104.29   11.90
 -19  -5   7  119.29   15.30
  19  -5  -7  103.09   10.50
 -19  -5   7  104.19    9.90
 -19   5   7  114.29   10.80
  17  -5  -7   91.59    9.40
 -17  -5   7   75.19    8.80
  17  -5  -7   86.89    9.50
 -17  -5   7   61.69   11.10
 -17  -5   7   54.99    8.30
 -17   5   7   93.19    9.60
 -17   5   7   71.09    8.60
 -17   5   7   81.49   10.20
 -15  -5   7  300.17   15.80
  15  -5  -7  271.47   13.40
 -15  -5   7  291.47   14.40
 -15  -5   7  291.57   15.80
 -15  -5   7  282.27   18.90
  15  -5  -7  273.47   14.50
  15  -5  -7  256.07   14.10
 -15   5   7  272.57   15.50
 -15   5   7  273.27   14.80
 -15   5   7  255.37   14.60
 -13  -5   7   32.90    6.40
  13  -5  -7   22.50    5.30
 -13  -5   7   27.00    5.80
 -13  -5   7   26.70    6.30
 -13  -5   7   26.80    8.70
  13  -5  -7   14.70    5.00
  13  -5  -7   22.40    5.20
 -13   5   7   20.90    6.00
 -13   5   7   20.50    6.40
  13   5  -7   28.00    5.00
 -11  -5   7   11.20    7.50
  11  -5  -7   11.10    4.40
 -11  -5   7   16.90    5.90
  11  -5  -7   14.40    4.50
 -11  -5   7   17.40    5.00
  11  -5  -7   14.50    5.10
 -11   5   7    5.50    5.50
 -11   5   7   13.90    5.10
  11   5  -7   13.40    5.20
  -9  -5   7  238.78   12.40
  -9  -5   7  241.78   12.90
  -9  -5   7  251.97   16.70
  -9  -5   7  258.77   12.50
   9  -5  -7  261.87   12.00
   9  -5  -7  269.07   13.20
  -9  -5   7  256.87   12.20
   9  -5  -7  266.67   12.80
  -9   5   7  248.48   13.20
  -9   5   7  256.07   14.40
   9   5  -7  249.38   13.50
  -7  -5   7   34.50    5.70
   7  -5  -7   49.70    5.70
  -7  -5   7   29.20    7.90
  -7  -5   7   33.20    6.00
  -7  -5   7   42.00    6.10
   7  -5  -7   31.00    5.10
  -7   5   7   40.30    6.60
  -7   5   7   42.60    6.90
   7   5  -7   45.10    7.40
   5  -5  -7   18.00    4.50
  -5  -5   7   21.20    7.80
  -5  -5   7   21.60    6.50
   5  -5  -7   14.60    3.80
  -5  -5   7   17.90    5.20
  -5  -5   7   18.50    4.70
  -5   5   7   18.20    6.00
   5   5  -7   19.70    6.50
  -5   5   7   16.00    4.80
  -3  -5   7   15.70    5.40
  -3  -5   7   20.90    6.70
  -3  -5   7   15.50    5.40
   3  -5  -7   14.70    2.00
   3  -5  -7   23.60    5.10
  -3   5   7   26.40    6.10
   3   5  -7   25.90    6.60
  -3   5   7   22.60    5.10
  -1  -5   7   81.39    8.70
   1  -5  -7   85.99    8.60
  -1  -5   7   76.59    8.60
   1  -5  -7   78.99    4.70
  -1  -5   7   99.69   10.40
   1  -5  -7   81.69    7.40
  -1   5   7   72.69    8.50
   1   5  -7   91.09   10.00
  -1   5   7   74.89    8.10
  -1  -5  -7   43.70    5.90
   1  -5   7   66.89    8.70
  -1  -5  -7   44.40    4.40
   1  -5   7   70.99    8.60
  -1  -5  -7   46.60    5.80
   1   5   7   40.30    5.80
  -1   5  -7   83.69   10.40
   1   5   7   49.30    7.30
  -3  -5  -7  246.18   12.20
   3  -5   7  260.37   15.90
   3  -5   7  249.78   15.50
  -3  -5  -7  243.78   13.40
   3  -5   7  256.17   16.20
  -3  -5  -7  229.58   10.70
   3   5   7  253.97   12.80
  -3   5  -7  279.87   16.40
   3   5   7  238.48   15.40
  -5  -5  -7   48.90    6.10
   5  -5   7   57.99    9.30
   5  -5   7   32.90    7.50
  -5  -5  -7   55.99    7.70
   5  -5   7   60.39   10.00
   5   5   7   40.80    5.80
  -5   5  -7   60.99    9.60
   5   5   7   50.69    8.50
   7  -5   7    9.30    6.90
  -7  -5  -7    6.40    4.30
   7  -5   7    4.30    6.40
   7  -5   7    2.90    5.70
   7   5   7    4.90    3.90
  -7   5  -7    8.50    6.80
   7   5   7   14.30    6.60
   7   5   7    8.20    7.00
   9  -5   7   44.10    9.10
   9  -5   7   51.19    9.20
   9  -5   7   45.80    8.90
  -9  -5  -7   86.99    9.80
  -9  -5  -7   70.09   10.10
   9   5   7   75.59    7.90
   9   5   7   90.39   12.40
  -9   5  -7   69.99   10.30
   9   5   7   82.29   11.30
  11  -5   7   -4.90    6.50
  11  -5   7   -6.10    5.40
 -11  -5  -7   -3.10    5.80
  11  -5   7    7.60    7.50
  11   5   7   -1.60    3.80
 -11   5  -7   -2.30    4.20
  11   5   7    1.10    6.20
  11   5   7   -2.50    6.70
  13  -5   7  216.38   18.50
 -13  -5  -7  213.28   16.80
  13  -5   7  237.88   19.30
  13  -5   7  208.58   16.30
  13   5   7  205.98   17.70
  13   5   7  224.68   17.60
 -13   5  -7  229.08   15.50
 -22  -6   7    9.20    5.40
  22  -6  -7    9.80    6.00
 -22  -6   7   11.90   10.30
  22  -6  -7   -2.20    6.10
 -22  -6   7    3.30    7.00
 -22   6   7   12.10    6.80
 -20  -6   7   56.79    8.40
  20  -6  -7   73.39    9.20
 -20  -6   7   56.99   10.00
 -20  -6   7   53.79   13.00
  20  -6  -7   94.29   11.30
 -20   6   7   82.09   10.80
 -18  -6   7   68.39   12.20
 -18  -6   7   65.29    9.70
 -18  -6   7   63.89    9.50
 -18  -6   7   96.79    9.90
  18  -6  -7   97.19   10.80
  18  -6  -7  105.19   10.60
 -18   6   7   95.59   10.70
  16  -6  -7   63.59    8.30
 -16  -6   7  103.69   11.90
 -16  -6   7  107.19   14.40
  16  -6  -7   94.39   10.20
  16  -6  -7   81.39    9.20
 -16  -6   7   98.69    9.30
 -16  -6   7   97.49   11.70
 -16   6   7  102.39   11.30
 -16   6   7   90.49   10.30
  14  -6  -7   13.40    5.90
 -14  -6   7    5.90    6.60
 -14  -6   7    7.90    5.70
 -14  -6   7    9.70    4.60
  14  -6  -7    7.10    5.10
  14  -6  -7    9.10    5.10
 -14   6   7   15.60    6.50
 -14   6   7   10.50    6.40
 -12  -6   7  151.18   12.20
 -12  -6   7  157.58   10.60
  12  -6  -7  137.39   10.90
  12  -6  -7  143.09   10.40
 -12  -6   7  153.28   15.30
  12  -6  -7  139.59   11.10
 -12   6   7  151.58   12.20
 -12   6   7  153.18   12.70
  12   6  -7  142.59   10.40
  10  -6  -7   72.19    8.80
 -10  -6   7   78.89   11.10
 -10  -6   7   77.29    8.60
 -10  -6   7   81.09    8.20
  10  -6  -7   78.49    8.30
  10  -6  -7   81.69    8.80
 -10  -6   7   73.99    8.50
 -10   6   7   69.69    8.50
 -10   6   7   51.59    7.60
  10   6  -7   81.99    8.60
  -8  -6   7   18.80    5.90
  -8  -6   7   20.40    7.70
  -8  -6   7   24.50    5.90
   8  -6  -7   31.50    6.00
  -8  -6   7   25.60    6.30
   8  -6  -7   27.40    5.10
  -8  -6   7   21.30    5.80
  -8   6   7   35.50    6.90
   8   6  -7   25.20    7.10
  -8   6   7   31.90    7.40
   6  -6  -7   34.30    5.40
  -6  -6   7   10.20    7.20
  -6  -6   7   19.50    5.70
   6  -6  -7   26.50    5.70
  -6  -6   7   29.50    6.80
  -6   6   7   34.20    6.80
   6   6  -7   25.70    7.20
  -6   6   7   39.70    7.80
   4  -6  -7   16.00    4.90
  -4  -6   7   16.60    6.90
   4  -6  -7   21.80    4.30
  -4  -6   7   15.60    5.70
  -4  -6   7   12.50    8.60
  -4   6   7   17.60    5.80
   4   6  -7   13.00    6.80
  -4   6   7   25.70    7.10
   2  -6  -7   65.49    7.70
   2  -6  -7   65.69    8.10
  -2  -6   7   62.49    8.70
  -2  -6   7   79.39   10.30
  -2   6   7   66.99    7.80
  -2   6   7   59.19    8.70
   2   6  -7   61.79    9.30
   0  -6  -7   22.40    6.30
   0  -6   7   25.40    8.80
   0  -6  -7   19.90    3.50
   0  -6  -7   24.90    5.40
   0  -6   7   11.90    6.30
   0   6  -7   18.50    7.70
   0   6   7   21.90    5.60
   0   6   7   20.30    7.10
  -2  -6  -7    1.20    2.90
  -2  -6  -7   -0.70    3.80
   2  -6   7    0.50    8.10
   2  -6   7    2.10    6.10
  -2  -6  -7   -4.10    4.90
   2   6   7   -0.50    6.20
  -2   6  -7   -5.90    6.70
   2   6   7   -4.90    4.20
  -4  -6  -7  199.68   10.30
  -4  -6  -7  202.68   13.40
   4  -6   7  203.38   16.40
   4  -6   7  209.78   14.90
   4   6   7  214.08   15.10
  -4   6  -7  207.08   15.90
   4   6   7  210.58   12.40
  -6  -6  -7   10.70    6.00
   6  -6   7   10.40    8.10
   6  -6   7    8.40    6.50
  -6  -6  -7    2.70    3.60
  -6   6  -7    9.10    7.50
   6   6   7    4.60    4.60
   6   6   7   11.30    7.00
   8  -6   7   67.69   11.10
  -8  -6  -7   67.69    7.60
   8  -6   7   73.39   11.10
   8  -6   7   58.49    9.80
   8   6   7   68.09    9.80
   8   6   7   52.79    6.90
  -8   6  -7   76.99   11.20
   8   6   7   51.09    9.60
  10  -6   7   54.49   10.60
 -10  -6  -7   69.39    9.10
  10  -6   7   51.49   10.20
  10  -6   7   68.29   11.10
  10   6   7   69.09   10.40
  10   6   7   80.59   12.30
  10   6   7   57.29    7.20
 -10   6  -7   83.79   11.60
 -10   6  -7   49.50    8.20
  12  -6   7  167.78   17.70
  12  -6   7  135.49   15.40
 -12  -6  -7  139.29   11.70
  12  -6   7  158.18   16.20
  12   6   7  143.49   15.40
  12   6   7  131.59   15.30
 -12   6  -7  148.99   12.80
 -21  -7   7  181.48   16.70
 -21  -7   7  183.48   20.50
 -21  -7   7  171.98   14.10
  21  -7  -7  161.78   14.50
  21  -7  -7  155.18   15.00
 -21   7   7  154.98   14.30
 -19  -7   7    2.50    7.30
 -19  -7   7    2.60    9.20
 -19  -7   7    4.80    5.00
  19  -7  -7    9.00    6.80
 -19  -7   7    0.60    6.80
  19  -7  -7    8.30    5.70
 -19   7   7    7.60    5.70
  17  -7  -7   16.90    6.70
 -17  -7   7   37.90    7.80
 -17  -7   7   46.60    9.40
  17  -7  -7   28.90    7.10
  17  -7  -7   58.49   12.20
 -17  -7   7   44.00   12.00
 -17   7   7   43.20    8.70
 -15  -7   7   86.49   10.70
  15  -7  -7   56.79    8.60
 -15  -7   7   73.49   12.50
  15  -7  -7   52.99    8.10
 -15  -7   7   83.49   10.70
  15  -7  -7   54.19    8.90
 -15   7   7   56.39    9.50
 -15   7   7   73.79   10.30
 -13  -7   7  148.89   11.20
  13  -7  -7  145.49   11.50
  13  -7  -7  137.39   12.00
 -13  -7   7  159.88   16.40
  13  -7  -7  130.39   11.30
 -13  -7   7  164.48   13.20
 -13   7   7  149.49   13.90
  13   7  -7  133.99   10.40
 -13   7   7  131.69   12.90
 -11  -7   7   32.20    7.00
  11  -7  -7   19.10    6.50
  11  -7  -7   23.50    6.70
  11  -7  -7   19.40    5.60
 -11  -7   7   31.60    7.50
 -11  -7   7   22.50    8.90
 -11   7   7   27.10    7.50
  11   7  -7   28.40    6.70
 -11   7   7   20.40    7.20
   9  -7  -7   15.10    6.10
   9  -7  -7   16.70    6.70
  -9  -7   7   20.00    6.10
  -9  -7   7   11.20    7.60
  -9  -7   7   16.20    6.10
   9  -7  -7   14.20    5.00
  -9  -7   7   18.30    6.60
   9   7  -7   14.00    6.60
  -9   7   7   21.40    7.40
  -9   7   7   11.90    6.70
  -7  -7   7    7.70    5.10
   7  -7  -7    4.80    4.20
  -7  -7   7    3.10    6.60
  -7  -7   7    2.60    6.60
   7  -7  -7    9.50    5.50
  -7  -7   7    4.40    5.20
  -7   7   7   16.00    6.80
  -7   7   7   13.90    7.40
   7   7  -7    7.30    6.80
   5  -7  -7   16.40    4.40
  -5  -7   7   17.80    7.50
   5  -7  -7   14.30    5.80
  -5  -7   7   19.70    7.00
  -5  -7   7   17.80    9.00
  -5   7   7   11.50    7.10
   5   7  -7   19.90    7.80
  -5   7   7   14.10    6.00
  -3  -7   7  297.57   16.70
   3  -7  -7  321.77   12.70
   3  -7  -7  308.47   15.50
  -3  -7   7  310.17   18.40
  -3   7   7  321.87   16.20
   3   7  -7  324.27   18.60
  -3   7   7  295.17   17.10
   1  -7  -7   22.80    7.00
   1  -7  -7   23.40    5.70
  -1  -7   7   36.00    8.70
  -1  -7   7   30.70    9.40
  -1   7   7   22.70    7.80
   1   7  -7   25.90    8.80
  -1   7   7   18.40    6.00
   1  -7   7   40.20   10.40
   1  -7   7   32.40    8.10
  -1  -7  -7   34.60    6.10
  -1  -7  -7   32.20    7.20
   1   7   7   29.30    8.30
  -1   7  -7   33.40    9.10
   1   7   7   24.80    6.20
   3  -7   7  153.88   16.90
  -3  -7  -7  168.88   12.80
   3  -7   7  177.58   14.50
  -3  -7  -7  163.88   10.50
   3   7   7  171.48   12.20
   3   7   7  172.68   14.70
  -3   7  -7  195.98   16.10
   5  -7   7   56.19   10.50
   5  -7   7   70.09   12.50
  -5  -7  -7   60.99    6.70
  -5  -7  -7   61.19    8.80
   5   7   7   60.89    9.50
   5   7   7   52.29    7.30
  -5   7  -7   67.19   11.30
  -7  -7  -7   -0.20    6.10
   7  -7   7   -5.20    6.10
  -7  -7  -7    0.50    3.90
   7  -7   7    7.00    9.20
   7   7   7    0.70    6.90
  -7   7  -7    8.30    8.20
   7   7   7    8.70    5.60
  -9  -7  -7   87.39    8.80
   9  -7   7   65.19   11.50
   9   7   7  111.79   12.60
   9   7   7   98.99   10.20
  -9   7  -7   75.19   11.00
   9   7   7  128.99   13.80
  11  -7   7   41.90   11.20
  11  -7   7   27.50   10.30
 -11  -7  -7   31.10    7.00
  11  -7   7   28.30    9.80
 -11   7  -7   34.50    8.00
  11   7   7   31.60    6.60
  11   7   7   33.20   10.20
  11   7   7   32.70    9.00
  20  -8  -7    5.30    6.10
 -20  -8   7    8.40    8.70
 -20  -8   7   -1.80   10.90
 -20  -8   7    2.30    6.10
  20  -8  -7   -1.00    7.40
 -20   8   7   12.80    6.90
 -18  -8   7   47.10   13.00
 -18  -8   7   50.49   10.70
  18  -8  -7   26.00    8.20
 -18  -8   7   30.60    7.90
  16  -8  -7   25.90    8.10
 -16  -8   7   38.60    7.70
  16  -8  -7   31.30    8.00
 -16  -8   7   33.60    8.60
 -16  -8   7   40.00   12.00
  16  -8  -7   35.40    7.70
 -16   8   7   35.40    8.60
 -16   8   7   34.50    9.00
 -14  -8   7  190.98   13.20
 -14  -8   7  198.78   18.50
 -14  -8   7  191.98   15.70
  14  -8  -7  165.88   14.30
  14  -8  -7  157.38   13.60
 -14   8   7  201.38   16.30
 -14   8   7  160.88   14.70
 -12  -8   7  712.13   32.70
  12  -8  -7  712.63   28.00
  12  -8  -7  669.93   25.90
 -12  -8   7  624.54   26.30
  12  -8  -7  716.83   27.80
 -12  -8   7  707.23   28.10
 -12   8   7  699.73   28.30
 -12   8   7  715.13   28.20
  12   8  -7  633.04   24.60
  10  -8  -7   59.89    9.60
 -10  -8   7   46.30    8.70
 -10  -8   7   50.29    8.90
 -10  -8   7   36.20    9.70
  10  -8  -7   61.59    9.20
 -10  -8   7   62.59    9.10
  10  -8  -7   60.29    7.60
  10   8  -7   52.89    8.50
 -10   8   7   56.79    9.60
 -10   8   7   53.29    9.70
  -8  -8   7   25.30    9.10
   8  -8  -7   22.10    5.10
  -8  -8   7   22.90    6.70
  -8  -8   7   25.90    7.40
   8  -8  -7   11.90    6.10
  -8   8   7   11.80    7.60
  -8   8   7   16.50    7.40
   8   8  -7   24.70    8.20
  -6  -8   7   35.50    8.60
  -6  -8   7   37.30    7.40
  -6  -8   7   68.89   12.00
   6  -8  -7   59.39    6.50
  -6  -8   7   66.29   10.20
   6  -8  -7   63.79    8.90
   6   8  -7   61.59   10.00
  -6   8   7   44.60    9.00
  -6   8   7   62.19    9.60
   4  -8  -7  122.09   10.90
  -4  -8   7  103.69   14.50
   4  -8  -7  130.99    8.50
  -4  -8   7  118.99   11.90
  -4  -8   7  113.89   13.50
  -4   8   7  119.59   14.20
  -4   8   7  126.69   12.10
   4   8  -7  122.59   13.90
  -2  -8   7   12.60    7.10
  -2  -8   7   21.30    8.50
   2  -8  -7    8.30    5.10
  -2   8   7    3.00    7.30
  -2   8   7   13.10    6.50
   0  -8   7   94.49   13.00
   0  -8  -7   88.99    9.70
   0  -8   7   63.19   10.40
   0  -8  -7   99.49   11.00
   0   8   7  103.39   11.60
   0   8   7   77.49    9.70
   2  -8   7   39.90    9.80
   2  -8   7   42.80   12.00
  -2  -8  -7   31.20    7.80
   2   8   7   41.90    8.90
   2   8   7   30.40    7.20
   4  -8   7  133.69   14.30
  -4  -8  -7  152.48   13.60
   4  -8   7  170.68   18.10
   4   8   7  149.49   14.90
   4   8   7  154.38   12.60
  -4   8  -7  136.69   16.20
  -6  -8  -7   51.39    9.80
   6  -8   7   23.00   11.50
   6  -8   7   11.80    7.70
   6   8   7   37.90    9.10
  -6   8  -7   20.30    9.70
   6   8   7   24.10    7.00
   8  -8   7    2.90    7.30
   8  -8   7   10.30   10.20
  -8  -8  -7    2.60    7.10
   8   8   7    2.50    6.00
   8   8   7   -0.10    7.20
  -8   8  -7   -5.60    8.70
  10  -8   7    4.10   10.40
  10  -8   7    9.00    8.70
  10   8   7    7.60   10.60
  10   8   7    6.70    7.70
 -10   8  -7   -1.90    8.90
  10   8   7    1.70    5.90
 -19  -9   7   87.89   13.50
 -17  -9   7   55.29   12.60
  17  -9  -7   61.29   10.20
  17  -9  -7   51.29   10.50
 -17  -9   7  104.19   13.90
 -17  -9   7   64.99   10.60
 -17   9   7   62.89   11.00
  15  -9  -7    3.40    7.90
 -15  -9   7    9.60    9.40
  15  -9  -7   -5.10    6.10
 -15  -9   7    4.10    5.80
 -15  -9   7    8.30    7.40
  15  -9  -7    1.10    5.50
 -15   9   7    5.80    7.90
 -15   9   7    3.20    7.30
  15   9  -7    3.10    7.90
 -13  -9   7    4.10    7.20
  13  -9  -7   -0.90    7.20
  13  -9  -7    0.40    5.40
 -13  -9   7    6.00    8.70
  13  -9  -7    6.20    6.80
 -13  -9   7    1.90    5.80
  13   9  -7    8.90    6.20
 -13   9   7    3.60    7.90
 -13   9   7    3.10    7.90
  11  -9  -7   23.50    8.50
 -11  -9   7   18.80    7.00
 -11  -9   7   31.20    8.30
  11  -9  -7   30.20    8.20
 -11  -9   7   19.50   10.00
  11  -9  -7   34.60    6.90
  11   9  -7   18.30    7.30
 -11   9   7   21.50    8.90
 -11   9   7   27.10    9.10
  -9  -9   7  300.67   22.20
  -9  -9   7  328.67   17.40
  -9  -9   7  301.27   18.00
  -9  -9   7  291.77   18.70
   9  -9  -7  289.07   17.80
   9  -9  -7  313.07   15.10
   9  -9  -7  276.67   17.80
   9   9  -7  297.37   17.70
  -9   9   7  280.77   18.70
  -9   9   7  307.37   19.70
  -7  -9   7   50.89    9.50
   7  -9  -7   70.19    7.60
  -7  -9   7   49.99    8.50
   7  -9  -7   82.09   11.20
  -7  -9   7   26.80    9.20
  -7   9   7   55.49   10.10
   7   9  -7   73.49   10.70
  -7   9   7   89.59   11.60
  -5  -9   7  148.19   13.40
  -5  -9   7  138.69   16.90
   5  -9  -7  151.28   12.80
  -5  -9   7  169.08   15.40
  -5   9   7  179.88   15.30
   5   9  -7  188.68   16.00
  -5   9   7  152.08   14.90
  -3  -9   7   22.40    9.30
   3  -9  -7   32.10    7.50
  -3  -9   7   28.90    8.80
  -3  -9   7   19.70   10.20
  -3   9   7   37.10    9.70
  -3   9   7   19.40    8.10
  -1  -9   7   70.09   11.50
   1  -9  -7   80.39   10.20
  -1  -9   7   84.89   11.70
   1  -9  -7   86.49   11.10
  -1   9   7   77.09   10.80
  -1   9   7  106.39   12.40
  -1  -9  -7   66.19   10.70
   1  -9   7   59.09   11.90
   1   9   7   34.10    8.90
   1   9   7   54.29   10.40
   3  -9   7   12.40    9.00
   3  -9   7   28.40   11.70
  -3  -9  -7   14.80    7.70
   3   9   7   15.50    7.90
   3   9   7   23.50    8.20
  -5  -9  -7   33.90    9.40
   5  -9   7   13.90    8.10
   5  -9   7   11.70   11.40
   5   9   7   28.20    8.80
   5   9   7   11.30    7.60
  -5   9  -7   15.20    9.60
   7  -9   7   11.00   12.00
   7  -9   7    4.40    8.70
  -7  -9  -7   32.80    9.50
   7   9   7   25.90    8.80
   7   9   7   15.80    7.60
  -7   9  -7   27.90   10.50
  -9  -9  -7    6.40    8.40
   9  -9   7   -3.90   11.10
   9  -9   7   -2.00    9.10
   9   9   7   -4.80    6.80
  16 -10  -7    6.30   11.50
 -16 -10   7   20.70   10.60
  16 -10  -7   39.80    8.80
 -16 -10   7   28.80    9.40
 -16 -10   7   21.30    7.70
  16 -10  -7   20.20    9.70
 -16  10   7   18.90    9.50
 -14 -10   7   18.40    8.00
  14 -10  -7    2.50    5.70
  14 -10  -7    6.40    8.60
 -14 -10   7    3.70    8.80
 -14 -10   7   10.40    8.40
  14 -10  -7    3.60    7.50
 -14  10   7   -3.90    7.90
  14  10  -7    6.70    6.10
 -14  10   7    2.90    8.80
  12 -10  -7   45.60    9.80
 -12 -10   7   73.49   12.20
  12 -10  -7   51.19   10.40
 -12 -10   7   64.39   14.10
 -12 -10   7   72.29   11.10
  12 -10  -7   42.90    7.90
 -12  10   7   63.79   11.10
  12  10  -7   33.40    7.80
 -12  10   7   53.39   11.10
  10 -10  -7  398.96   18.10
  10 -10  -7  377.86   21.20
 -10 -10   7  323.77   19.00
  10 -10  -7  378.56   21.50
 -10 -10   7  393.46   21.90
 -10  10   7  356.96   22.00
  10  10  -7  347.27   18.90
 -10  10   7  402.96   22.70
  -8 -10   7   33.90    9.90
  -8 -10   7   25.90    8.50
  -8 -10   7   25.70    8.40
   8 -10  -7   21.20    8.60
  -8 -10   7   27.50   10.80
   8  10  -7   22.90    8.60
  -8  10   7   40.50    9.90
  -8  10   7   26.20    9.60
  -6 -10   7   19.30    8.00
  -6 -10   7   13.50    9.00
   6 -10  -7   34.90    9.20
  -6 -10   7   27.20    7.80
  -6  10   7   23.20    9.30
  -6  10   7   41.10   10.00
   6  10  -7   34.50   10.20
  -4 -10   7   11.10   10.50
   4 -10  -7   28.50    8.50
  -4 -10   7   15.50   10.50
  -4 -10   7   22.40    8.90
  -4  10   7   41.50    9.80
  -4  10   7   15.00    8.90
   2 -10  -7   -2.80    8.10
  -2 -10   7    4.00    7.70
  -2 -10   7    5.30    8.80
  -2 -10   7  -10.90    9.90
   2 -10  -7    1.10    6.50
  -2  10   7    8.50    8.70
  -2  10   7   17.30    8.90
   0 -10   7   34.50   10.70
   0 -10   7   66.79   12.30
   0 -10  -7   49.90    9.80
   0  10   7   68.29   11.60
   0  10   7   37.10    9.10
  -2 -10  -7   54.69   10.50
   2 -10   7   25.80   10.50
   2 -10   7   25.90    9.40
   2  10   7   24.40    8.70
   2  10   7   39.70    9.90
   4 -10   7  117.19   15.30
  -4 -10  -7  151.98   15.60
   4 -10   7  163.88   19.70
   4  10   7  123.39   14.60
   4  10   7  127.29   14.10
   6 -10   7    5.80   12.10
  -6 -10  -7   21.30    9.00
   6 -10   7    9.00   10.40
   6  10   7    0.10    7.80
  -6  10  -7   -6.60    9.90
   6  10   7   12.70    8.70
 -13 -11   7    2.60    8.70
 -13  11   7    5.60    8.80
  11 -11  -7   -2.10    4.50
  11 -11  -7    7.00    9.00
 -11 -11   7   10.00    9.60
 -11 -11   7    5.80    7.20
  11 -11  -7    4.80    7.90
 -11 -11   7    2.40    8.50
 -11  11   7  -12.00    8.30
  11  11  -7    3.10    7.30
 -11  11   7    1.00    8.40
   9 -11  -7   12.60    8.40
  -9 -11   7   13.40    9.10
  -9 -11   7   -3.90    7.50
  -9 -11   7   18.40   10.30
  -9 -11   7    4.40    7.50
  -9  11   7   19.50   10.90
   9  11  -7   11.00    8.40
  -9  11   7   27.70    9.70
  -7 -11   7    4.40    9.30
  -7 -11   7   17.10    8.60
   7 -11  -7   56.99   11.50
  -7 -11   7   19.00    8.10
   7  11  -7   25.10    9.40
  -7  11   7   18.90   10.20
  -7  11   7   55.19   11.30
  -5 -11   7   23.90    8.70
  -5 -11   7   40.90   12.20
   5 -11  -7   18.00    8.50
  -5 -11   7   14.40    8.80
  -5  11   7   20.60    9.70
  -5  11   7   32.50    9.80
  -3 -11   7   12.90   10.90
  -3 -11   7    3.30    8.20
  -3  11   7    0.80    9.10
  -3  11   7    7.50    8.10
  -1 -11   7   16.90   13.00
  -1 -11   7   20.90   10.90
   1 -11  -7    1.90    8.60
  -1 -11   7   26.40    9.90
  -1  11   7    9.60    8.70
  -1  11   7    8.50    7.50
   1 -11   7   49.50   12.00
  -1 -11  -7   27.90    9.50
   1 -11   7   26.50   10.90
   1  11   7   15.20    8.70
   1  11   7    6.40    7.80
   3 -11   7   97.99   15.50
  -3 -11  -7  111.69   13.70
 -26   0   8   20.30    6.40
  26   0  -8   22.10    6.10
 -26   0   8   39.70    9.50
 -24   0   8  124.89   17.00
  24   0  -8   95.49    9.40
 -24   0   8  109.29   11.90
 -24   0   8  115.59    9.80
 -22   0   8   80.69   13.30
 -22   0   8   75.29   10.40
 -22   0   8   70.69    7.70
  22   0  -8   82.49    8.30
 -20   0   8  177.38   15.20
  20   0  -8  186.08   11.00
 -20   0   8  193.78   13.10
 -20   0   8  192.38   10.90
 -18   0   8   45.40    8.50
 -18   0   8   45.20    7.10
  18   0  -8   48.30    6.10
  18   0  -8   45.60    5.20
 -18   0   8   45.80    6.10
  16   0  -8   59.39    5.50
 -16   0   8   60.19    5.60
 -16   0   8   58.79    8.40
 -16   0   8   58.49    5.50
 -16   0   8   54.49    6.70
  16   0  -8   57.39    6.40
 -14   0   8   50.49    4.60
 -14   0   8   54.59    5.10
 -14   0   8   58.39    7.70
  14   0  -8   52.19    5.90
 -14   0   8   51.59    5.20
 -14   0   8   47.00    5.70
  14   0  -8   51.79    5.30
  12   0  -8  679.13   22.20
 -12   0   8  646.74   20.60
 -12   0   8  654.53   21.00
  12   0  -8  662.23   21.20
 -12   0   8  658.63   20.50
 -12   0   8  645.64   23.80
 -12   0   8  662.33   21.60
 -10   0   8   23.90    2.80
 -10   0   8   22.20    3.20
 -10   0   8   22.40    3.60
  10   0  -8   25.30    4.00
 -10   0   8   23.60    3.60
 -10   0   8   24.60    4.50
  -8   0   8   17.40    3.70
  -8   0   8   16.70    3.20
   8   0  -8   18.30    3.50
  -8   0   8   20.10    2.50
  -8   0   8   17.80    3.50
  -8   0   8   21.20    2.80
  -6   0   8  111.69    6.90
  -6   0   8  109.29    5.10
  -6   0   8  106.09    6.70
  -6   0   8  119.79    6.90
   6   0  -8  114.19    7.00
  -4   0   8  249.38    9.70
  -4   0   8  250.47   11.40
  -4   0   8  232.28   10.60
  -4   0   8  248.68   10.40
   4   0  -8  234.98   10.80
  -2   0   8 2723.93   74.29
   2   0  -8 2705.63   74.59
  -2   0   8 2759.22   75.09
  -2   0   8 2745.43   74.49
   0   0  -8  871.71   27.80
   0   0  -8  885.11   23.40
   0   0   8  829.92   27.10
   0   0   8  878.51   28.70
   0   0   8  859.31   28.00
   2   0   8  150.38    8.80
   2   0   8  156.78   10.60
  -2   0  -8  156.98    9.40
  -2   0  -8  148.89    6.60
   2   0   8  156.48    9.90
  -4   0  -8    9.50    4.00
  -4   0  -8    9.60    2.90
   4   0   8    4.90    3.90
   4   0   8   10.10    3.50
   4   0   8    6.90    4.40
  -6   0  -8  154.38    8.90
   6   0   8  134.29   11.00
  -6   0  -8  157.48   10.00
   6   0   8  149.49   11.90
   6   0   8  139.79    9.30
  -8   0  -8  108.29    8.50
   8   0   8  140.89   12.70
   8   0   8  102.09   10.60
   8   0   8  123.19    8.90
 -10   0  -8    4.30    3.50
  10   0   8   -3.60    5.40
  10   0   8    6.20    5.50
  10   0   8    4.10    3.50
  12   0   8   65.29    7.80
[truncated: 263,492 more chars]
