# Supplementary material for: Lamotrigine ethanol monosolvate
Source: Acta Crystallogr E Crystallogr Commun. 2018 Apr 19;74(Pt 5):678–81. doi: 10.1107/S2056989018005819 (PMC5947486; doi:10.1107/S2056989018005819)
Supplement: Supplementary file 2 [file e-74-00678-Isup2.hkl]

data_I                                                                          
_shelx_title ' testm1_a.res in C2/c'                                            
_shelx_refln_list_code          4                                               
_shelx_F_calc_maximum      397.89                                               
_exptl_crystal_F_000      1248.00                                               
_reflns_d_resolution_high  0.7945                                               
                                                                                
loop_                                                                           
 _space_group_symop_operation_xyz                                               
 'x, y, z'                                                                      
 '-x, y, -z+1/2'                                                                
 'x+1/2, y+1/2, z'                                                              
 '-x+1/2, y+1/2, -z+1/2'                                                        
 '-x, -y, -z'                                                                   
 'x, -y, z-1/2'                                                                 
 '-x+1/2, -y+1/2, -z'                                                           
 'x+1/2, -y+1/2, z-1/2'                                                         
                                                                                
_cell_length_a    21.2458                                                       
_cell_length_b    10.2320                                                       
_cell_length_c    14.8428                                                       
_cell_angle_alpha  90.000                                                       
_cell_angle_beta  118.808                                                       
_cell_angle_gamma  90.000                                                       
                                                                                
_shelx_F_squared_multiplier     1.000                                           
                                                                                
loop_                                                                           
 _refln_index_h                                                                 
 _refln_index_k                                                                 
 _refln_index_l                                                                 
 _refln_F_squared_calc                                                          
 _refln_F_squared_meas                                                          
 _refln_F_squared_sigma                                                         
 _refln_observed_status                                                         
   2   0   0      17829.11      16868.19       255.35 o                         
   4   0   0       1417.28       1337.71        25.86 o                         
   6   0   0       1827.35       1696.52        39.48 o                         
   8   0   0      15634.36      14932.87       227.39 o                         
  10   0   0       2722.98       2614.42        72.87 o                         
  12   0   0      11357.52      10346.34       181.44 o                         
  14   0   0       4802.92       4273.91       108.77 o                         
  16   0   0         14.91         22.50        36.74 o                         
  18   0   0       1531.56       1478.17        93.50 o                         
  20   0   0       1186.78       1069.26        92.87 o                         
  22   0   0        717.07        799.28       113.57 o                         
   1   1   0         30.02         32.58         3.38 o                         
   3   1   0       5432.35       5100.12        55.66 o                         
   5   1   0       6825.93       6846.46        76.78 o                         
   7   1   0       6219.08       6812.70        76.99 o                         
   9   1   0      29411.35      30048.84       278.82 o                         
  11   1   0         87.72        114.00        17.10 o                         
  13   1   0       3971.29       3964.98        78.26 o                         
  15   1   0         76.05        338.36        29.76 o                         
  17   1   0        705.53       1254.61        54.40 o                         
  19   1   0        957.07       1241.40        61.11 o                         
  21   1   0        550.57        814.12        68.76 o                         
  23   1   0       1847.29       2019.15       158.55 o                         
   0   2   0      35835.17      35088.14       457.00 o                         
   2   2   0      37128.12      35987.46       313.04 o                         
   4   2   0      19908.88      19099.72       186.68 o                         
   6   2   0       1838.15       1592.17        33.93 o                         
   8   2   0        107.34        505.65        32.60 o                         
  10   2   0       6450.52       7176.94       147.09 o                         
  12   2   0       1022.20       1681.69        79.96 o                         
  14   2   0         46.03        132.11        24.14 o                         
  16   2   0        496.67        496.82        35.51 o                         
  18   2   0        607.21        825.53        69.29 o                         
  20   2   0        378.41        470.75        43.07 o                         
  22   2   0        312.93        939.74        75.87 o                         
   1   3   0         85.65         97.50        13.27 o                         
   3   3   0      11113.84      11468.72       129.71 o                         
   5   3   0       7181.78       7555.00        82.76 o                         
   7   3   0       2859.27       2960.80        44.13 o                         
   9   3   0        133.15       1234.78        33.88 o                         
  11   3   0       2209.06       2518.34        46.78 o                         
  13   3   0        349.30        995.14        34.58 o                         
  15   3   0       4210.18       3871.52        79.29 o                         
  17   3   0         25.06         54.52        29.36 o                         
  19   3   0        127.05        393.82        43.01 o                         
  21   3   0        194.37        934.92        98.67 o                         
   0   4   0       1516.03       1351.47        48.43 o                         
   2   4   0        376.44        718.65        35.72 o                         
   4   4   0         33.78         22.60        14.09 o                         
   6   4   0       3845.79       4106.10        63.21 o                         
   8   4   0      12539.92      12296.86       142.30 o                         
  10   4   0       2789.05       2283.12        55.33 o                         
  12   4   0        336.23       1175.97        49.69 o                         
  14   4   0       1139.09       1069.81        44.88 o                         
  16   4   0       1071.90       1344.68        60.10 o                         
  18   4   0       5627.48       5258.03       115.03 o                         
  20   4   0       1289.54       1290.97        83.22 o                         
  22   4   0       3567.20       3132.21       100.38 o                         
   1   5   0       4028.13       3895.83        55.13 o                         
   3   5   0         19.84        385.75        22.27 o                         
   5   5   0       7649.83       7500.91        89.82 o                         
   7   5   0       1214.12       1468.88        39.64 o                         
   9   5   0       5415.17       5034.71        83.48 o                         
  11   5   0        642.14       1119.15        67.09 o                         
  13   5   0       3586.96       3178.24        73.13 o                         
  15   5   0         16.35        155.48        34.14 o                         
  17   5   0        109.61        212.68        40.30 o                         
  19   5   0        173.84        224.32        48.43 o                         
  21   5   0         57.23        273.22        49.35 o                         
   0   6   0       3975.35       4249.79        99.63 o                         
   2   6   0         57.87        499.60        29.25 o                         
   4   6   0        708.31        796.96        64.55 o                         
   6   6   0         54.45         34.08        23.01 o                         
   8   6   0        316.45        326.90        36.63 o                         
  10   6   0        732.40        701.92        41.42 o                         
  12   6   0        264.91        232.72        39.93 o                         
  14   6   0         99.20        160.74        38.92 o                         
  16   6   0        451.52        481.81        48.90 o                         
  18   6   0       1299.83       1267.05        70.10 o                         
  20   6   0        547.00        534.11        57.29 o                         
   1   7   0        199.63        243.35        28.46 o                         
   3   7   0       4302.49       4079.60        68.53 o                         
   5   7   0       2448.53       3308.25        66.77 o                         
   7   7   0       4653.91       4578.73        84.52 o                         
   9   7   0          1.71         46.52        29.74 o                         
  11   7   0       2338.34       2296.68        84.48 o                         
  13   7   0        807.07       1070.50       115.86 o                         
  15   7   0       2329.32       1966.49        83.79 o                         
  17   7   0          8.22         79.25        42.06 o                         
  19   7   0        851.22        767.53        93.70 o                         
   0   8   0        179.09        226.03        40.76 o                         
   2   8   0       3910.72       4170.32        86.91 o                         
   4   8   0        136.67       1434.23        55.25 o                         
   6   8   0        190.88        434.57        40.78 o                         
   8   8   0       1973.20       2010.13        65.55 o                         
  10   8   0         14.72         33.80        37.24 o                         
  12   8   0          0.10       1046.28        68.40 o                         
  14   8   0        344.82        338.90        55.89 o                         
  16   8   0       2653.26       2889.38       121.69 o                         
  18   8   0        466.95        390.97        59.82 o                         
   1   9   0        141.12        143.40        28.51 o                         
   3   9   0        101.44         60.95        33.41 o                         
   5   9   0       2041.15       2137.22        77.14 o                         
   7   9   0       1826.65       1989.67        76.90 o                         
   9   9   0       1278.97       1069.25        60.33 o                         
  11   9   0        326.84        344.63        54.62 o                         
  13   9   0         16.55         11.29        48.48 o                         
  15   9   0        100.91        219.87        58.26 o                         
   0  10   0        475.81        357.76        56.42 o                         
   2  10   0        219.64        174.50        37.44 o                         
   4  10   0       1045.18       1003.35        62.56 o                         
   6  10   0          4.64        240.20        47.58 o                         
   8  10   0        422.85        419.70        50.98 o                         
  10  10   0          1.10         18.72        42.66 o                         
  12  10   0         10.54        154.17        54.18 o                         
  14  10   0         72.40         54.07        57.23 o                         
   1  11   0         51.75         81.53        35.88 o                         
   3  11   0        918.32        557.21        82.65 o                         
   5  11   0       1234.15       1191.96       141.74 o                         
   7  11   0        388.45        261.12        51.66 o                         
   9  11   0        462.82        344.64        55.18 o                         
  11  11   0        722.62        487.50        62.25 o                         
   0  12   0         32.35        -35.12        53.86 o                         
   2  12   0        728.82        338.28        58.16 o                         
   4  12   0        370.18        693.28        90.30 o                         
   6  12   0       3839.79       2825.90       207.10 o                         
   8  12   0        110.12         66.83        71.11 o                         
 -23   1   1        318.73        231.15        57.66 o                         
 -21   1   1       3011.69       3309.27        97.89 o                         
 -19   1   1         12.12         71.97        30.01 o                         
 -17   1   1        879.02       1461.04        55.80 o                         
 -15   1   1       2240.05       2152.11        55.05 o                         
 -13   1   1       1154.36       1108.87        36.12 o                         
 -11   1   1       1481.10       2261.56        61.42 o                         
  -9   1   1      24553.37      24598.08       262.49 o                         
  -7   1   1       8521.80       8274.87        82.37 o                         
  -5   1   1        351.24        529.71        15.00 o                         
  -3   1   1       6475.30       6284.62        61.15 o                         
  -1   1   1      22540.46      21954.26       215.94 o                         
   1   1   1        535.62        507.81        10.00 o                         
   3   1   1      20421.17      20574.71       174.65 o                         
   5   1   1       3930.82       3389.99        45.97 o                         
   7   1   1        829.90       1933.37        72.73 o                         
   9   1   1        803.20       1569.52        49.96 o                         
  11   1   1       2227.32       2413.06        52.33 o                         
  13   1   1        957.76       1497.46        54.87 o                         
  15   1   1        385.13        369.61        32.15 o                         
  17   1   1       1682.42       1768.21        60.96 o                         
  19   1   1          5.97       1026.24        64.79 o                         
  21   1   1        332.77        316.46        55.29 o                         
 -22   2   1       1891.31       1470.27        76.58 o                         
 -20   2   1       1179.06       1028.86        57.77 o                         
 -18   2   1        142.08        153.37        31.02 o                         
 -16   2   1       1830.27       2152.28        59.08 o                         
 -14   2   1        178.83        246.55        25.25 o                         
 -12   2   1       6838.62       7438.36       117.32 o                         
 -10   2   1        303.60       1072.11        37.29 o                         
  -8   2   1       8730.60       7764.09        81.27 o                         
  -6   2   1       1275.99       1942.00        39.65 o                         
  -4   2   1       9519.78       9111.16        90.67 o                         
  -2   2   1       2018.07       1895.50        25.85 o                         
   0   2   1       1140.59       1424.79        42.93 o                         
   2   2   1      91127.96      87304.13       706.98 o                         
   4   2   1       9920.32      11864.39       140.86 o                         
   6   2   1        598.24        797.29        27.58 o                         
   8   2   1       2313.07       2582.16        46.08 o                         
  10   2   1      23008.40      22651.61       224.26 o                         
  12   2   1       1243.23       1153.04        41.30 o                         
  14   2   1       5357.11       4346.27        81.66 o                         
  16   2   1          1.94         22.40        24.34 o                         
  18   2   1        398.67        484.20        41.15 o                         
  20   2   1        625.94        847.24        57.95 o                         
  22   2   1       1425.81       1047.15        82.39 o                         
 -23   3   1        868.18        810.20        72.39 o                         
 -21   3   1        486.64        492.19        47.66 o                         
 -19   3   1         48.82        241.47        38.19 o                         
 -17   3   1       2188.30       2017.31        67.86 o                         
 -15   3   1        226.40        418.23        27.84 o                         
 -13   3   1       1403.69       1337.10        37.32 o                         
 -11   3   1       2789.07       2544.11        46.60 o                         
  -9   3   1       3965.11       3823.65        54.40 o                         
  -7   3   1       7575.78       7932.83        94.43 o                         
  -5   3   1        619.60        752.96        21.33 o                         
  -3   3   1       2569.80       2863.85        45.14 o                         
  -1   3   1      13671.16      14369.22       210.08 o                         
   1   3   1     158313.00     153271.14      1305.58 o                         
   3   3   1      26796.91      27642.37       399.40 o                         
   5   3   1         61.04        162.72        13.10 o                         
   7   3   1       3708.95       4096.62        64.43 o                         
   9   3   1        641.73        380.92        25.62 o                         
  11   3   1       1998.46       2206.21        52.45 o                         
  13   3   1       5994.72       5263.97        85.01 o                         
  15   3   1       3528.73       2899.12        70.92 o                         
  17   3   1        410.47        395.09        41.44 o                         
  19   3   1        742.61        691.44        54.94 o                         
  21   3   1        516.44        522.08        49.99 o                         
 -22   4   1         21.79       1050.06        66.35 o                         
 -20   4   1        439.69        496.72        47.73 o                         
 -18   4   1       2592.44       3249.25       101.62 o                         
 -16   4   1         68.76        259.71        34.81 o                         
 -14   4   1          0.59        234.77        28.48 o                         
 -12   4   1        809.31       1099.12        64.13 o                         
 -10   4   1       4152.36       4285.38        71.22 o                         
  -8   4   1       6880.19       6946.22        91.45 o                         
  -6   4   1      12008.39      12242.62       114.01 o                         
  -4   4   1         74.25        239.58        17.78 o                         
  -2   4   1       4002.39       3471.07        47.48 o                         
   0   4   1        605.92        709.16        25.32 o                         
   2   4   1        448.88        602.91        26.32 o                         
   4   4   1       4500.77       4329.75        58.36 o                         
   6   4   1      19267.23      20427.64       219.50 o                         
   8   4   1        340.77        291.25        25.89 o                         
  10   4   1       1540.84       1993.48        57.15 o                         
  12   4   1        632.14        508.72        33.43 o                         
  14   4   1        492.56        706.32        57.18 o                         
  16   4   1       1790.37       1368.97        61.96 o                         
  18   4   1       1012.77       1133.16       108.90 o                         
  20   4   1        545.68        455.06        50.73 o                         
 -21   5   1       2531.34       3102.48        98.97 o                         
 -19   5   1         80.69        243.72        41.58 o                         
 -17   5   1        594.47        611.95        60.49 o                         
 -15   5   1        188.48        341.49        35.95 o                         
 -13   5   1       1200.99       1328.15        70.72 o                         
 -11   5   1        742.34       1414.45        60.45 o                         
  -9   5   1         63.55        210.74        26.32 o                         
  -7   5   1       2278.39       2095.94        44.34 o                         
  -5   5   1        708.63        737.05        27.68 o                         
  -3   5   1       1184.47       1770.87        54.57 o                         
  -1   5   1       5778.50       5590.38        76.99 o                         
   1   5   1       3271.26       3325.28        54.26 o                         
   3   5   1      13778.26      13864.30       151.61 o                         
   5   5   1        641.93       1674.07        51.82 o                         
   7   5   1       5532.99       5188.13        70.16 o                         
   9   5   1        973.10       1200.14        47.79 o                         
  11   5   1        629.52        688.31        70.31 o                         
  13   5   1          1.95       1273.80        52.70 o                         
  15   5   1        179.54        288.57        40.20 o                         
  17   5   1       4686.64       3779.77       100.10 o                         
  19   5   1         32.33         27.54        38.45 o                         
 -20   6   1       1957.90       1855.11        82.23 o                         
 -18   6   1        149.67        215.50        43.00 o                         
 -16   6   1       3612.97       3081.88        97.33 o                         
 -14   6   1       2121.45       2363.38        83.93 o                         
 -12   6   1       1520.31       1792.53        69.84 o                         
 -10   6   1        970.63       1161.69        81.10 o                         
  -8   6   1       1565.09       1527.61        50.08 o                         
  -6   6   1      13531.01      14148.21       151.64 o                         
  -4   6   1       1419.15       1727.88        43.33 o                         
  -2   6   1          1.87        380.84        26.58 o                         
   0   6   1       4669.46       4467.54        64.70 o                         
   2   6   1       1685.03       1763.44        48.21 o                         
   4   6   1        702.70       1317.06        47.66 o                         
   6   6   1       1026.66       1072.36        41.34 o                         
   8   6   1        494.79        664.45        75.59 o                         
  10   6   1        288.55        381.44        38.17 o                         
  12   6   1          9.11        149.90        37.69 o                         
  14   6   1         65.13        688.43        61.67 o                         
  16   6   1       1148.13       1317.43       107.59 o                         
  18   6   1        109.25        148.63        44.50 o                         
 -19   7   1        273.88        371.09        51.52 o                         
 -17   7   1       3372.62       3069.24       107.32 o                         
 -15   7   1         72.76        201.81        44.77 o                         
 -13   7   1         19.37         46.97        40.92 o                         
 -11   7   1        157.49        309.24        46.64 o                         
  -9   7   1        609.66        611.13        39.37 o                         
  -7   7   1       4793.94       4664.45        83.63 o                         
  -5   7   1          4.26         92.40        28.26 o                         
  -3   7   1        828.47       1018.38        39.72 o                         
  -1   7   1         59.68         37.93        25.53 o                         
   1   7   1       1822.92       1834.92        52.68 o                         
   3   7   1        381.42        920.32        92.78 o                         
   5   7   1       1376.34       1529.07        51.43 o                         
   7   7   1        464.03        786.88        55.15 o                         
   9   7   1       2004.95       1970.51        61.95 o                         
  11   7   1        970.70        878.59        59.86 o                         
  13   7   1        345.25       1151.82       107.15 o                         
  15   7   1        236.02        304.57        49.95 o                         
  17   7   1        466.15        783.00        68.83 o                         
 -18   8   1         35.22         46.83        53.78 o                         
 -16   8   1        181.27        178.19        60.83 o                         
 -14   8   1        991.75       1493.36       188.02 o                         
 -12   8   1       1587.04       1432.24        73.39 o                         
 -10   8   1        178.59        531.62        59.62 o                         
  -8   8   1        613.50        511.15        46.15 o                         
  -6   8   1       2253.28       2228.70        66.03 o                         
  -4   8   1       1032.67       1468.80        73.37 o                         
  -2   8   1       1349.69       1410.96        52.20 o                         
   0   8   1        771.30        813.16        45.59 o                         
   2   8   1        410.28        522.49        39.06 o                         
   4   8   1          1.66        147.73        32.62 o                         
   6   8   1       1417.19       1504.06        58.54 o                         
   8   8   1        435.21        476.99        42.20 o                         
  10   8   1       2681.79       2560.18        81.18 o                         
  12   8   1       1561.97       1430.20        95.28 o                         
  14   8   1         22.02         39.35        48.32 o                         
  16   8   1         91.60        437.67        79.75 o                         
 -17   9   1       1147.83        860.05       103.82 o                         
 -15   9   1       1705.69       1432.75        84.45 o                         
 -13   9   1        868.07        950.13       124.11 o                         
 -11   9   1        625.38        497.75        49.94 o                         
  -9   9   1        560.81        434.41        51.75 o                         
  -7   9   1        358.02        309.05        45.40 o                         
  -5   9   1       2880.83       2856.70        78.87 o                         
  -3   9   1        693.12       1420.53        54.93 o                         
  -1   9   1       3756.41       3449.30        82.31 o                         
   1   9   1          0.28        -20.52        29.99 o                         
   3   9   1        812.99        880.41        62.69 o                         
   5   9   1         70.86        256.97        38.88 o                         
   7   9   1       5339.96       5395.42       121.23 o                         
   9   9   1        701.47        632.78        52.83 o                         
  11   9   1        240.05        428.79        52.06 o                         
  13   9   1          2.36        -26.93        48.62 o                         
  15   9   1        233.08        203.98        63.70 o                         
 -14  10   1       1026.58        847.84        80.72 o                         
 -12  10   1        442.81        343.18        57.50 o                         
 -10  10   1        311.72        271.98        49.35 o                         
  -8  10   1         99.97         95.46        44.87 o                         
  -6  10   1       1038.38        905.36        88.59 o                         
  -4  10   1        264.22        546.00        53.93 o                         
  -2  10   1        861.38        599.23        48.71 o                         
   0  10   1        257.34        215.06        33.04 o                         
   2  10   1         58.85         60.53        37.99 o                         
   4  10   1       1389.33       1497.51        74.90 o                         
   6  10   1        179.31        875.44        72.61 o                         
   8  10   1       4615.12       4881.60       131.16 o                         
  10  10   1         43.06         57.40        44.68 o                         
  12  10   1          1.30        -23.22        52.03 o                         
 -11  11   1        107.77        278.65        52.73 o                         
  -9  11   1          2.38         -6.22        46.34 o                         
  -7  11   1        619.56        505.81        55.95 o                         
  -5  11   1        423.03        528.40        63.71 o                         
  -3  11   1        336.89        490.43        87.52 o                         
  -1  11   1       1143.46        835.58        62.89 o                         
   1  11   1          0.19        -29.45        33.30 o                         
   3  11   1        230.79        496.80       102.55 o                         
   5  11   1        853.39        810.79        97.79 o                         
   7  11   1        108.25         38.97        47.20 o                         
   9  11   1        314.76        239.02        53.20 o                         
  11  11   1        114.66         82.65        74.06 o                         
  -8  12   1        659.22        592.08        90.69 o                         
  -6  12   1        280.66        140.20        51.81 o                         
  -4  12   1        141.85        116.12        49.94 o                         
  -2  12   1        415.46        218.34        49.01 o                         
   0  12   1        186.79         97.37        41.87 o                         
   2  12   1        865.06        369.73        95.55 o                         
   4  12   1       1615.70       1417.47       180.09 o                         
   6  12   1        150.77        146.03        56.73 o                         
 -24   0   2        638.07        636.33       107.69 o                         
 -22   0   2        515.93        529.59        91.66 o                         
 -20   0   2         14.91         -8.29        31.74 o                         
 -18   0   2        164.14        120.72        34.22 o                         
 -16   0   2       3377.28       3064.81        97.38 o                         
 -14   0   2        185.67        139.94        30.78 o                         
 -12   0   2       2466.24       2020.89        65.20 o                         
 -10   0   2         47.17         11.54        15.32 o                         
  -8   0   2       3778.00       3748.43        76.01 o                         
  -6   0   2      10014.44       9723.35       114.35 o                         
  -4   0   2       9514.95       9574.72        87.44 o                         
  -2   0   2       5834.84       5680.35        64.46 o                         
   0   0   2      47350.81      47450.25       624.27 o                         
   2   0   2       6528.60       6412.24        87.25 o                         
   4   0   2       7276.58       6553.82        94.58 o                         
   6   0   2       3446.85       3279.45        61.28 o                         
   8   0   2       2920.07       2552.59        56.92 o                         
  10   0   2       1104.99        954.47        40.37 o                         
  12   0   2       2847.14       2870.38        82.40 o                         
  14   0   2       7443.85       6422.14       136.93 o                         
  16   0   2       8262.66       7114.16       193.56 o                         
  18   0   2       3439.77       2824.21       131.44 o                         
  20   0   2        558.23        513.04        80.42 o                         
 -23   1   2         51.44         81.71        45.74 o                         
 -21   1   2       3828.22       3428.78        99.20 o                         
 -19   1   2        992.65        922.43        58.63 o                         
 -17   1   2       2050.51       1918.21        60.45 o                         
 -15   1   2       1643.45       1829.34        55.81 o                         
 -13   1   2        262.86        485.71        28.83 o                         
 -11   1   2       3399.01       3986.93        94.80 o                         
  -9   1   2       2021.28       1911.59        30.73 o                         
  -7   1   2      20067.99      19539.31       163.86 o                         
  -5   1   2        676.64        809.37        15.65 o                         
  -3   1   2       4096.33       3822.91        30.28 o                         
  -1   1   2       3235.30       3025.53        32.43 o                         
   1   1   2       6983.97       6616.91        62.87 o                         
   3   1   2      27736.90      26639.78       238.35 o                         
   5   1   2        254.69       1074.91        22.32 o                         
   7   1   2       3024.56       3722.16        46.73 o                         
   9   1   2      14178.98      14770.07       151.95 o                         
  11   1   2        944.47       2236.02        76.11 o                         
  13   1   2          1.74        129.75        24.98 o                         
  15   1   2       1584.65       1401.95        55.11 o                         
  17   1   2         96.91        228.05        34.21 o                         
  19   1   2       1446.34       1561.69        79.69 o                         
  21   1   2        143.90        358.01        59.90 o                         
 -24   2   2        158.85        177.11        48.97 o                         
 -22   2   2        195.26        238.99        45.07 o                         
 -20   2   2         29.01       2527.05        75.48 o                         
 -18   2   2       2727.53       2461.81        62.39 o                         
 -16   2   2        107.79        951.54        38.30 o                         
 -14   2   2        294.71        334.05        22.51 o                         
 -12   2   2        145.16        396.72        20.27 o                         
 -10   2   2       1200.59       1645.51        40.16 o                         
  -8   2   2       6370.96       6245.54        86.96 o                         
  -6   2   2        499.93        493.83        20.64 o                         
  -4   2   2        310.16        417.63        23.21 o                         
  -2   2   2        395.24        354.78        16.67 o                         
   0   2   2      58438.02      57646.03       495.47 o                         
   2   2   2       4495.85       6847.66       151.97 o                         
   4   2   2       7646.27       7831.24        79.53 o                         
   6   2   2       1219.42       1059.79        24.99 o                         
   8   2   2       4173.02       3900.37        60.38 o                         
  10   2   2        385.09       1453.75        45.04 o                         
  12   2   2        144.62        369.45        28.41 o                         
  14   2   2         10.26       1159.26        51.01 o                         
  16   2   2         15.37         64.18        26.66 o                         
  18   2   2       1894.81       1639.21        66.76 o                         
  20   2   2        327.82        752.96        58.82 o                         
 -23   3   2          0.42         40.18        41.39 o                         
 -21   3   2         31.11         32.40        33.04 o                         
 -19   3   2       7861.23       7146.86       129.09 o                         
 -17   3   2        543.30        715.60        51.84 o                         
 -15   3   2       1656.82       1411.31        42.90 o                         
 -13   3   2       4360.19       4506.89        68.02 o                         
 -11   3   2       2173.69       2554.23        59.94 o                         
  -9   3   2       1340.82       1263.65        33.17 o                         
  -7   3   2      14990.30      15309.31       162.19 o                         
  -5   3   2      12721.70      12495.85       111.07 o                         
  -3   3   2       2292.76       2342.82        55.60 o                         
  -1   3   2        745.71       1147.04        48.30 o                         
   1   3   2      64808.00      65199.76       563.08 o                         
   3   3   2         22.35         69.22        12.61 o                         
   5   3   2       3664.24       4145.20        53.50 o                         
   7   3   2          7.62        407.41        25.52 o                         
   9   3   2         87.62        532.60        35.36 o                         
  11   3   2        522.35        652.33        34.39 o                         
  13   3   2        278.09       1031.21        56.07 o                         
  15   3   2        216.97       2340.60        66.38 o                         
  17   3   2          6.91        133.62        34.36 o                         
  19   3   2        717.22        738.34        54.04 o                         
  21   3   2        436.83        588.83        58.48 o                         
 -22   4   2       1353.45       1422.46        72.06 o                         
 -20   4   2       1994.32       2443.14       104.52 o                         
 -18   4   2        925.96       1066.84        55.50 o                         
 -16   4   2        570.66        696.31        43.47 o                         
 -14   4   2        470.43        452.25        36.37 o                         
 -12   4   2        385.91        294.72        26.60 o                         
 -10   4   2       2726.65       3311.74        58.58 o                         
  -8   4   2      16987.07      17071.08       181.57 o                         
  -6   4   2       3178.06       3530.79        78.65 o                         
  -4   4   2       3233.41       3442.09        47.82 o                         
  -2   4   2       6925.60       7050.63        92.75 o                         
   0   4   2         90.93        330.65        22.29 o                         
   2   4   2       7007.26       6339.40        69.28 o                         
   4   4   2        525.77        996.76        32.12 o                         
   6   4   2       4612.91       4684.82        62.24 o                         
   8   4   2         56.55        476.49        31.80 o                         
  10   4   2       3142.42       3201.54        75.06 o                         
  12   4   2        818.56        861.63        41.25 o                         
  14   4   2       2706.45       2768.81        78.88 o                         
  16   4   2        238.58        292.90        40.52 o                         
  18   4   2       1472.22       1541.62       110.81 o                         
  20   4   2          0.07        164.80        43.01 o                         
 -21   5   2       3148.07       3117.95        97.52 o                         
 -19   5   2        919.56       1131.73        87.89 o                         
 -17   5   2        440.18        416.36        41.53 o                         
 -15   5   2       1983.79       1935.84        67.66 o                         
 -13   5   2         33.30        192.38        33.74 o                         
 -11   5   2       2517.08       2661.71        60.69 o                         
  -9   5   2         74.12        608.56        32.95 o                         
  -7   5   2       4149.88       3894.33        60.60 o                         
  -5   5   2        250.35        341.53        28.33 o                         
  -3   5   2       9972.26       9897.28       111.60 o                         
  -1   5   2       1769.25       2331.00        47.23 o                         
   1   5   2       8875.23       9635.82       130.48 o                         
   3   5   2      21983.52      23068.02       300.13 o                         
   5   5   2      12231.02      13606.53       205.49 o                         
   7   5   2         28.23         43.28        19.91 o                         
   9   5   2       1317.19       1411.29        52.93 o                         
  11   5   2      10602.91       9892.55       138.00 o                         
  13   5   2       2917.48       2265.50        64.10 o                         
  15   5   2       1003.29        858.74        58.16 o                         
  17   5   2        282.76       1012.97        68.75 o                         
  19   5   2        168.49        136.85        42.83 o                         
 -20   6   2        384.30        407.50        48.40 o                         
 -18   6   2       1058.06        973.67        59.77 o                         
 -16   6   2       2163.24       1918.14        79.80 o                         
 -14   6   2       5464.30       5067.57       106.22 o                         
 -12   6   2         31.73        662.11        45.98 o                         
 -10   6   2       2901.79       3406.60       113.98 o                         
  -8   6   2       6455.01       6439.85       106.22 o                         
  -6   6   2        491.18        667.96        31.53 o                         
  -4   6   2      14225.13      14091.82       143.72 o                         
  -2   6   2       2471.74       3063.95       112.37 o                         
   0   6   2       2302.66       2120.81        48.45 o                         
   2   6   2       4692.47       4602.91        74.90 o                         
   4   6   2       7018.63       6488.32        88.58 o                         
   6   6   2        219.52        673.63        38.94 o                         
   8   6   2       1707.73       1830.57        57.53 o                         
  10   6   2        331.55        299.67        36.96 o                         
  12   6   2        978.88        912.17        60.37 o                         
  14   6   2       2204.44       1777.32        74.86 o                         
  16   6   2        526.93        511.54        51.21 o                         
  18   6   2         56.03         42.11        41.37 o                         
 -19   7   2         24.97         55.21        41.16 o                         
 -17   7   2         22.28         90.24        43.52 o                         
 -15   7   2        353.46        334.81        45.35 o                         
 -13   7   2        388.90        428.65        48.54 o                         
 -11   7   2          3.90        309.33        45.69 o                         
  -9   7   2        155.43        203.76        33.68 o                         
  -7   7   2          0.33        -15.08        25.36 o                         
  -5   7   2       2241.60       1972.81        54.44 o                         
  -3   7   2        221.85        310.36        33.19 o                         
  -1   7   2        913.51        861.57        39.87 o                         
   1   7   2         49.86        160.23        29.82 o                         
   3   7   2        899.61        913.49        40.45 o                         
   5   7   2       9937.12       9862.86       123.75 o                         
   7   7   2       7623.05       8530.28       129.99 o                         
   9   7   2       4601.31       4354.90        86.34 o                         
  11   7   2        132.59        338.57        49.10 o                         
  13   7   2          1.28         23.05        44.10 o                         
  15   7   2        115.01        287.44        47.20 o                         
  17   7   2       2107.01       1871.45        84.43 o                         
 -18   8   2        309.91        227.46        59.41 o                         
 -16   8   2          1.80          0.21        48.32 o                         
 -14   8   2       4301.97       3993.77       114.10 o                         
 -12   8   2         75.64        609.96        56.33 o                         
 -10   8   2        703.76       1100.14        56.22 o                         
  -8   8   2        133.47        187.73        38.83 o                         
  -6   8   2       1608.82       1352.09        57.86 o                         
  -4   8   2       3349.42       3483.55        79.61 o                         
  -2   8   2       2730.50       3395.26       120.20 o                         
   0   8   2       2528.08       2399.54        61.82 o                         
   2   8   2          0.13         49.94        30.51 o                         
   4   8   2        296.33        473.89        49.03 o                         
   6   8   2        726.56       1022.39        70.61 o                         
   8   8   2       1327.10       1286.96        77.17 o                         
  10   8   2        265.78        308.58        44.80 o                         
  12   8   2        194.57        226.98        52.82 o                         
  14   8   2          4.24        462.95        61.90 o                         
  16   8   2        594.16        437.15        60.92 o                         
 -17   9   2         86.55        109.15        62.71 o                         
 -15   9   2        918.13        929.58        71.43 o                         
 -13   9   2        752.63        674.49        63.39 o                         
 -11   9   2        114.55        511.82        51.85 o                         
  -9   9   2        274.61        589.02        53.56 o                         
  -7   9   2       1262.33       1385.55        61.01 o                         
  -5   9   2       1393.71       1460.13        61.96 o                         
  -3   9   2        160.73        397.10        45.19 o                         
  -1   9   2        407.28        799.50        51.41 o                         
   1   9   2        708.14        889.21        87.81 o                         
   3   9   2        235.60        374.07        43.69 o                         
   5   9   2       2942.38       3427.23       106.93 o                         
   7   9   2       2284.11       2183.50        79.20 o                         
   9   9   2          8.73        256.71        45.40 o                         
  11   9   2          9.99         45.68        43.44 o                         
  13   9   2         67.54        100.63        50.97 o                         
  15   9   2         11.13        344.47       117.64 o                         
 -14  10   2        850.03        827.16       108.58 o                         
 -12  10   2          0.88        116.98        47.23 o                         
 -10  10   2          1.30         18.91        43.46 o                         
  -8  10   2        144.30         95.56        44.91 o                         
  -6  10   2        290.43        497.28        50.24 o                         
  -4  10   2        887.48        670.88        45.49 o                         
  -2  10   2        219.62        210.83        41.03 o                         
   0  10   2        391.22        320.47        48.30 o                         
   2  10   2       1460.60       1096.95        95.26 o                         
   4  10   2       1845.19       1939.03        84.17 o                         
   6  10   2       1352.14       1363.64       102.96 o                         
   8  10   2         49.16        198.81        47.08 o                         
  10  10   2         12.47         34.88        44.40 o                         
  12  10   2        601.66        439.49        71.35 o                         
 -13  11   2       1308.21       1230.12       196.24 o                         
 -11  11   2        197.93        192.63        51.44 o                         
  -9  11   2         70.15        143.52        49.92 o                         
  -7  11   2        128.19        115.30        49.26 o                         
  -5  11   2       1714.60       1732.16       132.79 o                         
  -3  11   2         28.57        446.49        47.01 o                         
  -1  11   2        687.51        426.50        45.09 o                         
   1  11   2        519.30        336.41        45.37 o                         
   3  11   2        349.75        173.29        42.15 o                         
   5  11   2        365.60        392.71        64.11 o                         
   7  11   2        204.23        301.75        57.55 o                         
   9  11   2        624.55        613.03        66.31 o                         
  -8  12   2        282.62        161.86        55.12 o                         
  -6  12   2        481.27        377.65        56.91 o                         
  -4  12   2        701.62        229.30        61.94 o                         
  -2  12   2         21.44        532.87        65.40 o                         
   0  12   2        981.54        664.37        87.87 o                         
   2  12   2         24.67        -29.45        49.65 o                         
   4  12   2        546.07        431.43        77.88 o                         
   6  12   2          0.35        271.37        84.31 o                         
 -23   1   3         21.84         19.31        33.71 o                         
 -21   1   3          0.46         48.83        26.32 o                         
 -19   1   3       1711.19       2474.81        86.74 o                         
 -17   1   3       3139.29       2989.94        71.67 o                         
 -15   1   3       1090.81       1582.58        45.05 o                         
 -13   1   3        684.71        799.34        26.10 o                         
 -11   1   3       2524.89       2401.99        37.38 o                         
  -9   1   3       6613.15       7403.41        73.92 o                         
  -7   1   3      18108.93      18151.57       181.93 o                         
  -5   1   3       1399.29       1766.52        24.06 o                         
  -3   1   3       6076.21       6063.47        52.47 o                         
  -1   1   3      21081.40      19804.88       188.48 o                         
   1   1   3       7415.92       6962.15        72.42 o                         
   3   1   3      11351.76      11702.00       104.79 o                         
   5   1   3        700.54        922.34        24.60 o                         
   7   1   3       4556.39       4262.96        53.52 o                         
   9   1   3       1887.29       2020.86        37.77 o                         
  11   1   3       2528.62       2639.81        53.52 o                         
  13   1   3         32.92        124.41        27.50 o                         
  15   1   3       1215.35       1593.03        60.19 o                         
  17   1   3         14.83         32.11        27.94 o                         
  19   1   3         13.45          4.65        37.53 o                         
 -24   2   3       1214.66       1332.65       112.97 o                         
 -22   2   3          0.17        787.52        60.27 o                         
 -20   2   3      11729.45      10427.47       163.01 o                         
 -18   2   3        184.05       1538.62        50.05 o                         
 -16   2   3       4973.87       4519.91        71.66 o                         
 -14   2   3       5071.79       4741.46        65.40 o                         
 -12   2   3        168.23        279.01        17.34 o                         
 -10   2   3       2529.68       2437.66        46.06 o                         
  -8   2   3       5025.37       5161.04        62.57 o                         
  -6   2   3      24299.04      23670.86       204.01 o                         
  -4   2   3        679.95        654.45        16.37 o                         
  -2   2   3      17664.42      17283.30       167.34 o                         
   0   2   3      10190.98      10583.66       110.12 o                         
   2   2   3      20798.13      20443.04       188.52 o                         
   4   2   3      12331.80      11800.88       119.52 o                         
   6   2   3       2700.29       3460.59        68.09 o                         
   8   2   3       3705.67       3563.65        50.59 o                         
  10   2   3       5746.23       5183.07        79.86 o                         
  12   2   3       2560.40       2536.06        62.86 o                         
  14   2   3       1124.72        998.94        47.95 o                         
  16   2   3       2047.32       1843.09        68.92 o                         
  18   2   3       3217.05       3387.09        91.76 o                         
  20   2   3          3.16         63.84        37.58 o                         
 -23   3   3       1118.75        974.50        61.45 o                         
 -21   3   3       1828.81       1763.05        69.97 o                         
 -19   3   3       4635.18       4344.73        95.72 o                         
 -17   3   3        275.61        273.05        26.77 o                         
 -15   3   3       4957.82       4236.69        70.27 o                         
 -13   3   3        691.95       1045.82        32.88 o                         
 -11   3   3       2722.25       2649.61        48.50 o                         
  -9   3   3        220.77        897.18        31.66 o                         
  -7   3   3       8180.80       8658.81       128.52 o                         
  -5   3   3       5034.87       4959.57        61.62 o                         
  -3   3   3       2091.32       2169.87        41.31 o                         
  -1   3   3       9999.77       9840.90        98.72 o                         
   1   3   3        774.92        618.43        21.46 o                         
   3   3   3       1650.74       1554.30        31.21 o                         
   5   3   3        770.18        719.81        43.04 o                         
   7   3   3        151.19        329.27        25.57 o                         
   9   3   3         41.59        101.07        23.01 o                         
  11   3   3       3461.48       3194.34        66.29 o                         
  13   3   3       1162.18       1042.48        47.84 o                         
  15   3   3       4507.02       3598.66        83.02 o                         
  17   3   3         87.53        282.56        39.90 o                         
  19   3   3        467.00        546.15        55.53 o                         
 -22   4   3        233.96        218.98        41.90 o                         
 -20   4   3        766.51        710.28        50.31 o                         
 -18   4   3        116.33         86.81        29.22 o                         
 -16   4   3        569.13        553.22        39.22 o                         
 -14   4   3        237.53        299.30        32.75 o                         
 -12   4   3       1801.83       1704.84        55.65 o                         
 -10   4   3       2926.31       3097.79        85.08 o                         
  -8   4   3         81.14        352.55        24.50 o                         
  -6   4   3       6435.71       5975.83        71.07 o                         
  -4   4   3        218.66        237.60        19.86 o                         
  -2   4   3       1934.78       2047.41        40.21 o                         
   0   4   3       4402.53       4690.33        92.60 o                         
   2   4   3       8722.14       8722.21        97.06 o                         
   4   4   3        407.92        855.69        58.22 o                         
   6   4   3       4794.39       5277.08        97.50 o                         
   8   4   3       1502.25       1422.58        44.42 o                         
  10   4   3          3.06        143.25        26.18 o                         
  12   4   3          8.02        901.87        49.34 o                         
  14   4   3         26.54         17.94        28.36 o                         
  16   4   3         86.24        106.51        37.98 o                         
  18   4   3        305.71        330.03        44.84 o                         
 -23   5   3        270.25        225.95        55.55 o                         
 -21   5   3       3177.64       3034.86        93.87 o                         
 -19   5   3       1026.71       1979.51        74.38 o                         
 -17   5   3        368.22        434.12        39.51 o                         
 -15   5   3        396.17        663.41        45.42 o                         
 -13   5   3       2006.03       1816.12        63.46 o                         
 -11   5   3          8.02        235.57        33.18 o                         
  -9   5   3        777.32       1216.87        68.23 o                         
  -7   5   3        417.29        415.25        27.38 o                         
  -5   5   3       7256.44       6715.58        93.65 o                         
  -3   5   3         95.84        130.19        23.37 o                         
  -1   5   3         38.09         67.86        18.48 o                         
   1   5   3       3591.67       3709.05        60.36 o                         
   3   5   3       9621.15      11110.57       150.98 o                         
   5   5   3       1097.28       1409.24        42.05 o                         
   7   5   3        143.38        305.42        41.40 o                         
   9   5   3       4097.88       3785.96        71.85 o                         
  11   5   3        835.39       1172.74        67.60 o                         
  13   5   3         12.43         41.90        29.46 o                         
  15   5   3        271.01        900.64        77.90 o                         
  17   5   3        578.68        526.79        52.49 o                         
  19   5   3        675.08        717.09        65.63 o                         
 -22   6   3       1055.31       1468.67        87.64 o                         
 -20   6   3       1300.12       1243.01       100.68 o                         
 -18   6   3       2733.06       2671.50        92.04 o                         
 -16   6   3        770.51        827.73        73.49 o                         
 -14   6   3        965.65       1292.78        59.89 o                         
 -12   6   3      10033.48       9819.03       147.65 o                         
 -10   6   3         78.64       1397.91        53.82 o                         
  -8   6   3        893.06        988.60        70.75 o                         
  -6   6   3      11362.80      11592.58       142.63 o                         
  -4   6   3       4423.32       4584.93        78.59 o                         
  -2   6   3         24.92       1154.96        41.34 o                         
   0   6   3       8090.99       8425.01       109.13 o                         
   2   6   3      12810.20      12726.78       149.28 o                         
   4   6   3          2.67        159.38        25.92 o                         
   6   6   3       1882.87       2573.47        64.54 o                         
   8   6   3       2001.12       2036.57        61.29 o                         
  10   6   3        127.94        472.09        63.02 o                         
  12   6   3         55.01         71.54        36.17 o                         
  14   6   3        224.20        709.68        55.98 o                         
  16   6   3        486.23        588.50        67.47 o                         
  18   6   3          1.29        249.50        50.06 o                         
 -21   7   3        401.31        475.91        67.79 o                         
 -19   7   3        122.17        240.18        45.61 o                         
 -17   7   3        708.51        656.95        55.70 o                         
 -15   7   3         18.29         59.27        38.84 o                         
 -13   7   3          2.39        608.27        52.45 o                         
 -11   7   3        430.00        573.31        48.74 o                         
  -9   7   3         24.10         37.04        32.14 o                         
  -7   7   3       1303.72       1508.32        53.80 o                         
  -5   7   3        130.05        485.43        41.15 o                         
  -3   7   3       3811.85       3737.58        74.06 o                         
  -1   7   3       1341.70       1525.88        48.94 o                         
   1   7   3        215.50        401.23        33.59 o                         
   3   7   3       6012.28       5683.47        87.74 o                         
   5   7   3          3.38        811.05        45.28 o                         
   7   7   3        873.06        777.66        66.34 o                         
   9   7   3        156.26        326.69        35.79 o                         
  11   7   3        822.18        975.95        59.67 o                         
  13   7   3        482.36        431.59        60.18 o                         
  15   7   3       1526.00       1218.68       132.14 o                         
  17   7   3        130.79        185.42        52.46 o                         
 -18   8   3          0.51          1.20        47.03 o                         
 -16   8   3        834.53        717.96        63.88 o                         
 -14   8   3        732.97        550.43        57.09 o                         
 -12   8   3       1874.10       1837.31        80.08 o                         
 -10   8   3        113.71        131.91        38.21 o                         
  -8   8   3         73.08        387.45        41.06 o                         
  -6   8   3       2162.03       2218.68        68.68 o                         
  -4   8   3        998.00       1014.47        52.18 o                         
  -2   8   3         40.30         45.51        28.91 o                         
   0   8   3        796.56        669.91        44.51 o                         
   2   8   3       1292.34       1534.67        56.88 o                         
   4   8   3       2707.18       3455.13        85.30 o                         
   6   8   3      12436.78      11953.65       159.22 o                         
   8   8   3       3152.32       3431.07        83.35 o                         
  10   8   3         88.76         24.68        39.25 o                         
  12   8   3       1344.88       1227.36        83.17 o                         
  14   8   3        352.45        221.77        65.13 o                         
 -17   9   3       1407.89       1196.21       179.30 o                         
 -15   9   3        996.29        714.82        78.08 o                         
 -13   9   3       1947.98       2003.98        91.01 o                         
 -11   9   3         10.49        236.21        45.65 o                         
  -9   9   3        957.02       1038.36        58.30 o                         
  -7   9   3       1451.02       1341.39        69.79 o                         
  -5   9   3       1181.04       1210.92        58.61 o                         
  -3   9   3       3894.38       4669.57       107.45 o                         
  -1   9   3       2594.92       3737.18       104.90 o                         
   1   9   3       1797.35       1618.26        60.49 o                         
   3   9   3         22.03         61.85        35.39 o                         
   5   9   3        189.66        301.02        43.73 o                         
   7   9   3        181.67        306.09        41.96 o                         
   9   9   3       2121.12       2088.33        82.66 o                         
  11   9   3         51.67        230.22        59.95 o                         
  13   9   3        770.86        724.33        84.24 o                         
 -16  10   3         28.98         17.50        91.85 o                         
 -14  10   3       1053.28        939.66        94.91 o                         
 -12  10   3        265.13        352.56        52.67 o                         
 -10  10   3         40.24        281.19        48.90 o                         
  -8  10   3        759.87        647.99        54.60 o                         
  -6  10   3        103.55        113.02        45.48 o                         
  -4  10   3       1718.44       1485.89        62.52 o                         
  -2  10   3         89.36        327.89        46.63 o                         
   0  10   3       1409.45       1466.17        63.17 o                         
   2  10   3         24.84          6.02        37.21 o                         
   4  10   3         92.26        134.57        42.81 o                         
   6  10   3       3554.36       3682.97       109.64 o                         
   8  10   3       4846.52       4764.43       133.94 o                         
  10  10   3       1160.48       1253.10       128.93 o                         
  12  10   3         87.35        117.57       106.47 o                         
 -13  11   3        936.85        728.86       100.44 o                         
 -11  11   3         44.09        309.08        53.92 o                         
  -9  11   3        166.41        200.74        50.77 o                         
  -7  11   3        237.85        202.99        48.81 o                         
  -5  11   3        198.19        212.49        44.45 o                         
  -3  11   3        952.85        742.66        86.55 o                         
  -1  11   3       1151.66        756.09       127.26 o                         
   1  11   3       3044.90       2970.28       151.13 o                         
   3  11   3       1123.57        721.86        67.15 o                         
   5  11   3         17.26         -8.93        56.95 o                         
   7  11   3          0.08         45.04        54.11 o                         
   9  11   3        948.56        738.40       112.66 o                         
  -8  12   3        295.09        155.55        55.78 o                         
  -6  12   3        169.65         99.65        50.96 o                         
  -4  12   3         24.41        -41.15        41.15 o                         
  -2  12   3         14.40         29.91        50.49 o                         
   0  12   3         26.26         32.90        52.21 o                         
   2  12   3         24.79         53.42        55.01 o                         
   4  12   3         72.34        -17.23        69.35 o                         
 -24   0   4          6.89         38.48        49.71 o                         
 -22   0   4        564.74        529.47        53.65 o                         
 -20   0   4       2467.47       2405.85        80.75 o                         
 -18   0   4      59233.04      55007.37       689.21 o                         
 -16   0   4      11057.70      10156.08       167.11 o                         
 -14   0   4      11914.20      11224.32       171.54 o                         
 -12   0   4        438.60        463.63        29.16 o                         
 -10   0   4       3682.73       3470.22        52.12 o                         
  -8   0   4         33.19         26.63         8.25 o                         
  -6   0   4      28025.63      28058.18       282.26 o                         
  -4   0   4      14443.84      13405.98       166.62 o                         
  -2   0   4       8386.80       8377.44       124.83 o                         
   0   0   4      26907.20      25313.66       326.31 o                         
   2   0   4       3625.90       3717.33        64.53 o                         
   4   0   4       5634.42       5306.81        87.77 o                         
   6   0   4        690.10        614.19        32.58 o                         
   8   0   4        323.03        452.68        33.32 o                         
  10   0   4        595.92        737.80        43.79 o                         
  12   0   4       4834.76       4514.15       114.02 o                         
  14   0   4        648.79        661.37        54.35 o                         
  16   0   4       5771.62       4781.38       128.63 o                         
  18   0   4        428.16        406.09        73.94 o                         
  20   0   4        872.52        629.64       138.10 o                         
 -25   1   4        544.38        662.92        69.34 o                         
 -23   1   4       1567.58       1601.07        74.02 o                         
 -21   1   4        456.70        670.06        44.97 o                         
 -19   1   4        984.34       1240.79        46.16 o                         
 -17   1   4         73.51        817.58        35.78 o                         
 -15   1   4       5689.46       5400.26        73.94 o                         
 -13   1   4         18.94        152.10        14.99 o                         
 -11   1   4       2623.15       2787.66        39.56 o                         
  -9   1   4      17858.68      17853.85       140.82 o                         
  -7   1   4       6950.29       6735.90        54.65 o                         
  -5   1   4      24597.33      23978.24       171.14 o                         
  -3   1   4       4203.52       4486.00        50.47 o                         
  -1   1   4         20.77        508.52        18.75 o                         
   1   1   4         36.43        225.44        14.32 o                         
   3   1   4      10441.02       9570.85       113.80 o                         
   5   1   4       6274.39       6028.93        70.34 o                         
   7   1   4       8921.69       8399.87       100.75 o                         
   9   1   4       2312.72       2188.58        44.15 o                         
  11   1   4         44.04         34.43        19.64 o                         
  13   1   4        930.26        972.29        50.85 o                         
  15   1   4        763.65        867.20        44.06 o                         
  17   1   4       2044.44       1644.02        66.98 o                         
  19   1   4        284.32        432.33        54.30 o                         
 -24   2   4        502.03        887.72        85.53 o                         
 -22   2   4       1551.77       1380.17        71.39 o                         
 -20   2   4       2105.47       2563.91        69.33 o                         
 -18   2   4       7737.92       7167.39       107.62 o                         
 -16   2   4        148.34        580.91        47.95 o                         
 -14   2   4        302.72       1314.54        37.41 o                         
 -12   2   4        126.39        131.49        13.60 o                         
 -10   2   4        283.23        196.27        15.61 o                         
  -8   2   4       7239.59       7213.47        79.13 o                         
  -6   2   4       9659.63       9337.28        78.16 o                         
  -4   2   4         84.46         46.03        11.11 o                         
  -2   2   4        644.42        715.62        23.39 o                         
   0   2   4      15671.19      15816.22       152.55 o                         
   2   2   4        103.33        171.68        13.94 o                         
   4   2   4        313.55       1042.66        35.12 o                         
   6   2   4        753.46        774.58        27.50 o                         
   8   2   4       2220.97       2270.94        42.12 o                         
  10   2   4       4064.29       3914.02        64.56 o                         
  12   2   4        500.34       1055.94        56.86 o                         
  14   2   4        104.98        155.63        31.78 o                         
  16   2   4        130.81       1209.20        69.74 o                         
  18   2   4        732.05        743.18        54.17 o                         
 -23   3   4        333.44        422.92        55.21 o                         
 -21   3   4       2109.59       2482.63        94.79 o                         
 -19   3   4        688.60       1474.91        71.00 o                         
 -17   3   4        248.19        762.64        37.83 o                         
 -15   3   4        480.68       1792.07        58.88 o                         
 -13   3   4       6810.98       6678.55        92.96 o                         
 -11   3   4       7178.92       7123.07        89.64 o                         
  -9   3   4        721.44       1213.12        53.69 o                         
  -7   3   4          0.28         50.93        12.86 o                         
  -5   3   4       7327.89       7288.65        82.09 o                         
  -3   3   4      21607.48      22205.94       316.63 o                         
  -1   3   4       5884.03       6939.69       103.76 o                         
   1   3   4      13945.37      13800.07       144.30 o                         
   3   3   4       1139.08       1209.59        30.95 o                         
   5   3   4        438.44        482.22        22.95 o                         
   7   3   4       4868.23       5547.29        69.84 o                         
   9   3   4        274.01        375.75        29.46 o                         
  11   3   4        501.86        610.14        36.09 o                         
  13   3   4         29.25        896.29        46.97 o                         
  15   3   4        189.90        542.59        53.41 o                         
  17   3   4       1179.98       1244.16        91.98 o                         
  19   3   4         33.59        502.62        56.95 o                         
 -24   4   4          6.53        501.55        64.01 o                         
 -22   4   4        636.73        590.71        53.95 o                         
 -20   4   4        808.87        780.96        50.38 o                         
 -18   4   4        967.07       1160.97        62.20 o                         
 -16   4   4          8.03          8.91        24.09 o                         
 -14   4   4        372.03        333.80        30.79 o                         
 -12   4   4       2084.56       2805.60        95.00 o                         
 -10   4   4       4210.03       4441.93        72.84 o                         
  -8   4   4        211.32        626.70        27.46 o                         
  -6   4   4       7514.78       6865.49        83.67 o                         
  -4   4   4       2267.08       2302.77        40.00 o                         
  -2   4   4       1927.14       1957.95        35.83 o                         
   0   4   4       7438.25       7769.07        86.79 o                         
   2   4   4       9663.47      10052.11       143.17 o                         
   4   4   4      12616.87      12336.14       132.99 o                         
   6   4   4        278.28       1197.52        46.16 o                         
   8   4   4       1106.76       1610.53        52.91 o                         
  10   4   4       2424.71       2395.84        61.65 o                         
  12   4   4       1292.08       1227.21        54.29 o                         
  14   4   4        181.31        150.22        32.86 o                         
  16   4   4       1069.89       1442.06        74.58 o                         
  18   4   4        640.33        457.56        56.15 o                         
 -23   5   4         39.25         63.51        51.40 o                         
 -21   5   4        929.83       1491.53        92.38 o                         
 -19   5   4       1337.22       1211.88        70.69 o                         
 -17   5   4        305.21        515.63        53.64 o                         
 -15   5   4       3510.13       3192.56        75.17 o                         
 -13   5   4       4693.32       4521.46        90.76 o                         
 -11   5   4       4338.88       4484.05        81.13 o                         
  -9   5   4        177.41        344.34        27.30 o                         
  -7   5   4       3388.08       3674.19        72.39 o                         
  -5   5   4       7264.79       7517.87       107.99 o                         
  -3   5   4       1798.14       1987.07        44.14 o                         
  -1   5   4        856.21        956.76        29.42 o                         
   1   5   4       5331.13       5506.46        74.99 o                         
   3   5   4       1360.08       1755.21        47.32 o                         
   5   5   4        280.37        346.91        38.68 o                         
   7   5   4       4985.38       4691.29        83.46 o                         
   9   5   4       2162.51       2845.56        69.23 o                         
  11   5   4       1317.95       1248.09        63.66 o                         
  13   5   4       1094.76       1014.13        53.35 o                         
  15   5   4        190.36        269.86        43.55 o                         
  17   5   4       1249.98       1009.31        64.87 o                         
 -22   6   4         16.22        170.45        54.45 o                         
 -20   6   4        125.25        357.76        45.50 o                         
 -18   6   4        225.55        238.43        43.30 o                         
 -16   6   4        616.07        441.71        40.00 o                         
 -14   6   4        233.55        322.41        40.01 o                         
 -12   6   4         27.10        360.73        36.69 o                         
 -10   6   4         54.78        118.27        33.62 o                         
  -8   6   4        190.42        377.85        32.93 o                         
  -6   6   4        653.00        820.51        54.40 o                         
  -4   6   4         16.48         27.79        22.23 o                         
  -2   6   4       2097.16       2114.55        46.62 o                         
   0   6   4       5602.02       6300.24        83.09 o                         
   2   6   4       3349.61       3511.64        82.50 o                         
   4   6   4       4310.90       4418.39        74.64 o                         
   6   6   4        178.38        275.11        33.95 o                         
   8   6   4       2608.03       2281.31        65.56 o                         
  10   6   4        889.72        981.15        48.61 o                         
  12   6   4       1052.51        928.52        65.89 o                         
  14   6   4        229.71        248.12        45.63 o                         
  16   6   4        202.26        338.50        49.88 o                         
 -21   7   4       1003.28        842.35        63.36 o                         
 -19   7   4          3.16         97.03        44.14 o                         
 -17   7   4        346.28        297.07        43.66 o                         
 -15   7   4        375.09        360.15        49.65 o                         
 -13   7   4       2252.16       2017.85        78.33 o                         
 -11   7   4        951.11       1261.31        83.60 o                         
  -9   7   4       1212.30       1443.37        76.48 o                         
  -7   7   4       3401.62       3576.49        73.86 o                         
  -5   7   4       2958.77       2953.87        68.63 o                         
  -3   7   4       2545.17       2384.40        55.89 o                         
  -1   7   4        125.05        393.50        29.39 o                         
   1   7   4       1725.74       1821.74        61.17 o                         
   3   7   4        529.20        715.54        64.29 o                         
   5   7   4       5297.41       5310.23        95.09 o                         
   7   7   4         68.19        586.52        41.30 o                         
   9   7   4       1028.56       1175.32        54.27 o                         
  11   7   4       1221.16       1190.18        63.51 o                         
  13   7   4         42.62        100.75        43.66 o                         
  15   7   4        446.37        549.90       105.48 o                         
 -20   8   4        971.98        763.52        75.83 o                         
 -18   8   4         13.62        225.44        51.45 o                         
 -16   8   4       1228.14       1083.68        69.29 o                         
 -14   8   4       2334.25       1954.21        86.93 o                         
 -12   8   4       1255.65       1226.84        59.69 o                         
 -10   8   4        447.02        718.62        79.24 o                         
  -8   8   4        219.13        485.14        47.20 o                         
  -6   8   4        686.18        836.10        68.29 o                         
  -4   8   4       1811.10       1858.90        66.71 o                         
  -2   8   4       1686.61       1898.67        58.52 o                         
   0   8   4        543.12        979.07        75.38 o                         
   2   8   4       4421.43       4257.67        80.39 o                         
   4   8   4          8.68          1.32        32.53 o                         
   6   8   4        202.61        641.69        48.61 o                         
   8   8   4          8.55         32.49        35.36 o                         
  10   8   4       2919.16       2727.55        92.72 o                         
  12   8   4        412.72        407.70        69.65 o                         
  14   8   4         19.22         36.11        48.20 o                         
 -17   9   4        224.95        408.04        88.46 o                         
 -15   9   4        961.17       1004.22        72.41 o                         
 -13   9   4         18.75        103.41        47.09 o                         
 -11   9   4        917.26        845.89        59.21 o                         
  -9   9   4        358.99        942.40        93.29 o                         
  -7   9   4       1706.80       1644.96        69.25 o                         
  -5   9   4        963.89       1090.41        58.77 o                         
  -3   9   4        135.70        227.37        34.48 o                         
  -1   9   4          3.02         98.08        33.43 o                         
   1   9   4        271.25        363.70        49.13 o                         
   3   9   4       2987.41       3060.63        86.55 o                         
   5   9   4        577.45        742.23        54.54 o                         
   7   9   4       1256.99       1660.23        78.61 o                         
   9   9   4         69.47        352.74        52.16 o                         
  11   9   4        570.57        753.68        82.15 o                         
  13   9   4          2.07         19.96        71.02 o                         
 -16  10   4         50.72        -10.77        54.23 o                         
 -14  10   4       1006.02        862.03        76.91 o                         
 -12  10   4        330.63        309.76        57.14 o                         
 -10  10   4         21.14         48.54        42.38 o                         
  -8  10   4         66.27         72.18        41.67 o                         
  -6  10   4         15.22         43.50        41.03 o                         
  -4  10   4        130.16        104.63        40.97 o                         
  -2  10   4        721.22        835.86        75.38 o                         
   0  10   4       2000.00       1539.63       180.87 o                         
   2  10   4          0.90        111.26        53.16 o                         
   4  10   4        252.30        174.55        51.60 o                         
   6  10   4          0.13        175.16        47.17 o                         
   8  10   4        791.21        641.54        72.69 o                         
  10  10   4        333.03        412.81        61.35 o                         
 -13  11   4        833.67        668.88        78.32 o                         
 -11  11   4        722.06        793.66        71.34 o                         
  -9  11   4        811.77        627.05        56.71 o                         
  -7  11   4        116.19         56.06        44.51 o                         
  -5  11   4         37.32        274.66        48.95 o                         
  -3  11   4       2735.04       2417.64       159.72 o                         
  -1  11   4        119.30        104.38        56.36 o                         
   1  11   4        601.09        481.27        63.31 o                         
   3  11   4        472.05        346.33        61.93 o                         
   5  11   4         56.53        114.05        70.35 o                         
   7  11   4       1091.50       1242.98       108.95 o                         
  -8  12   4        498.49        240.15        53.29 o                         
  -6  12   4        125.02         21.11        47.99 o                         
  -4  12   4        676.31        331.76        80.92 o                         
  -2  12   4        657.41       1474.27       138.64 o                         
   0  12   4       2367.83        888.80       163.84 o                         
   2  12   4         18.83        101.69        57.50 o                         
 -25   1   5        293.80        201.63        50.65 o                         
 -23   1   5        496.58       1357.16        67.06 o                         
 -21   1   5        923.05       1035.24        52.03 o                         
 -19   1   5       1645.06       1517.10        45.74 o                         
 -17   1   5        868.54       1264.18        36.52 o                         
 -15   1   5       2043.20       2267.39        41.13 o                         
 -13   1   5       1112.31       1125.37        38.54 o                         
 -11   1   5       3268.56       3535.34        39.27 o                         
  -9   1   5       1987.80       2317.13        37.50 o                         
  -7   1   5       1555.21       1649.27        23.04 o                         
  -5   1   5      23586.87      22027.67       159.11 o                         
  -3   1   5       5568.75       5446.30        71.00 o                         
  -1   1   5       6518.99       6753.82        80.51 o                         
   1   1   5       2194.72       2079.92        32.81 o                         
   3   1   5       7093.69       6814.52        76.04 o                         
   5   1   5       6288.48       6525.74        82.04 o                         
   7   1   5         19.18        524.62        25.46 o                         
   9   1   5       7690.47       7556.75       130.62 o                         
  11   1   5        111.18        619.48        35.91 o                         
  13   1   5        787.25       1056.29        46.39 o                         
  15   1   5        631.62        486.01        36.93 o                         
  17   1   5        447.33       1611.55        71.92 o                         
  19   1   5        377.89        451.85       107.48 o                         
 -24   2   5        399.14        680.40        63.62 o                         
 -22   2   5        502.46        493.41        45.34 o                         
 -20   2   5       1384.47       1493.79        50.53 o                         
 -18   2   5          1.48        536.63        33.25 o                         
 -16   2   5       2455.03       2192.83        51.86 o                         
 -14   2   5      15604.55      14864.22       148.18 o                         
 -12   2   5          7.61         39.86        10.90 o                         
 -10   2   5       1057.08       1241.38        24.61 o                         
  -8   2   5       6955.58       7879.95        98.68 o                         
  -6   2   5      14398.84      14232.52       118.73 o                         
  -4   2   5      14352.82      14009.91       136.73 o                         
  -2   2   5      10754.45      11137.61       119.76 o                         
   0   2   5       4082.40       3854.65        56.22 o                         
   2   2   5        312.36        425.19        21.08 o                         
   4   2   5       6875.20       6240.94        75.34 o                         
   6   2   5       1018.53        894.26        29.63 o                         
   8   2   5       6193.24       5310.47        74.32 o                         
  10   2   5        439.50       1009.98        42.16 o                         
  12   2   5       1330.66       1321.90        49.15 o                         
  14   2   5        938.85        950.12        55.33 o                         
  16   2   5       1065.21       1288.26        87.73 o                         
  18   2   5       2202.27       1747.71        76.82 o                         
 -25   3   5        489.04        479.40        60.16 o                         
 -23   3   5        274.09        243.47        48.09 o                         
 -21   3   5          6.92        511.12        52.57 o                         
 -19   3   5       3191.20       2907.57        66.59 o                         
 -17   3   5      20991.21      19242.13       217.98 o                         
 -15   3   5      11953.58      11595.24       134.11 o                         
 -13   3   5       2631.30       2861.72        64.65 o                         
 -11   3   5       2319.37       2648.74        49.01 o                         
  -9   3   5         51.24         85.81        12.98 o                         
  -7   3   5         14.14         88.90        11.15 o                         
  -5   3   5      15549.63      15298.00       150.61 o                         
  -3   3   5       5266.48       5498.25        73.44 o                         
  -1   3   5      13045.64      12586.02       127.79 o                         
   1   3   5       4765.54       4976.26        64.08 o                         
   3   3   5       3351.58       3282.13        49.60 o                         
   5   3   5       6294.42       5943.92        76.93 o                         
   7   3   5        410.56        414.12        23.91 o                         
   9   3   5       2211.32       2185.58        51.90 o                         
  11   3   5         49.51        236.54        25.93 o                         
  13   3   5       1494.67       1287.34        61.18 o                         
  15   3   5        268.46        332.75        42.53 o                         
  17   3   5       1417.51       1324.48        71.12 o                         
 -24   4   5       3408.73       3565.60       123.28 o                         
 -22   4   5         26.30          1.37        37.84 o                         
 -20   4   5        553.65        597.85        45.21 o                         
 -18   4   5        278.94        437.31        37.35 o                         
 -16   4   5         53.77        101.26        28.03 o                         
 -14   4   5       2223.45       2345.25        56.53 o                         
 -12   4   5      11563.97      11655.49       142.82 o                         
 -10   4   5        147.70        634.07        29.48 o                         
  -8   4   5       6190.03       5756.44        67.69 o                         
  -6   4   5        182.13        272.24        18.03 o                         
  -4   4   5       7005.06       6716.90        88.51 o                         
  -2   4   5       3520.11       3388.01        53.45 o                         
   0   4   5       2494.20       2349.30        44.11 o                         
   2   4   5        642.39        501.57        25.26 o                         
   4   4   5        117.41        611.04        31.56 o                         
   6   4   5        772.16       1215.12        49.92 o                         
   8   4   5       2318.10       2359.65        54.56 o                         
  10   4   5        339.48        275.01        28.65 o                         
  12   4   5       1044.83        962.93        44.49 o                         
  14   4   5        625.15        543.88        45.43 o                         
  16   4   5        103.94        309.90        48.20 o                         
 -23   5   5         37.58        114.80        50.86 o                         
 -21   5   5       2005.40       1879.48        89.44 o                         
 -19   5   5       1919.43       1859.84        69.45 o                         
 -17   5   5        993.61       1492.99        66.12 o                         
 -15   5   5       1881.96       1891.41        61.19 o                         
 -13   5   5        307.72        405.67        35.67 o                         
 -11   5   5       3760.16       3914.69        75.59 o                         
  -9   5   5        197.03        281.48        26.36 o                         
  -7   5   5       2772.32       2566.13        50.81 o                         
  -5   5   5          1.74         59.50        16.00 o                         
  -3   5   5         30.63         54.10        16.12 o                         
  -1   5   5       6870.11       7477.79       101.27 o                         
   1   5   5       2234.87       2183.97        47.85 o                         
   3   5   5       4723.92       4503.25        74.67 o                         
   5   5   5        763.16        743.21        36.77 o                         
   7   5   5       2454.53       2647.11        79.17 o                         
   9   5   5        502.73        604.62        38.11 o                         
  11   5   5       3003.48       2826.40        68.47 o                         
  13   5   5         82.07        381.87        50.10 o                         
  15   5   5         90.66         89.11        40.24 o                         
  17   5   5        178.44        517.54        67.65 o                         
 -22   6   5       1972.25       1948.08        99.72 o                         
 -20   6   5        186.65        222.80        40.32 o                         
 -18   6   5        289.68        338.12        45.64 o                         
 -16   6   5        346.91        688.35        49.78 o                         
 -14   6   5        107.79        179.29        33.26 o                         
 -12   6   5       3441.67       3197.61        80.96 o                         
 -10   6   5        914.26        904.32        43.73 o                         
  -8   6   5          3.38        371.90        31.00 o                         
  -6   6   5       1379.59       1355.49        46.19 o                         
  -4   6   5       4282.34       4151.56        67.45 o                         
  -2   6   5       3851.50       4099.90        74.39 o                         
   0   6   5       1223.15       1535.11        42.12 o                         
   2   6   5        743.96       1101.54        91.27 o                         
   4   6   5       5643.36       5692.50        87.03 o                         
   6   6   5       6699.80       6489.39       103.91 o                         
   8   6   5        170.37        699.01        45.30 o                         
  10   6   5        692.41        596.11        44.69 o                         
  12   6   5       1947.64       1811.70        66.86 o                         
  14   6   5        362.44        434.63        55.06 o                         
  16   6   5        834.37        596.20        97.02 o                         
 -21   7   5       1407.19       1362.91       127.78 o                         
 -19   7   5          7.39         47.09        42.19 o                         
 -17   7   5        202.51        394.52        50.06 o                         
 -15   7   5         20.57         70.94        39.57 o                         
 -13   7   5       3509.01       3672.03        90.99 o                         
 -11   7   5        150.21        223.21        36.67 o                         
  -9   7   5         83.38        389.77        42.61 o                         
  -7   7   5          3.05        507.37        41.14 o                         
  -5   7   5       2205.81       2303.61        51.86 o                         
  -3   7   5        122.21        248.06        26.56 o                         
  -1   7   5         13.26         29.17        21.91 o                         
   1   7   5       3463.67       3408.67        76.93 o                         
   3   7   5       6634.55       7267.29       177.96 o                         
   5   7   5       1902.34       2217.34        67.18 o                         
   7   7   5         74.30        689.61        51.75 o                         
   9   7   5        330.27        413.91        48.04 o                         
  11   7   5        459.99        696.33        57.99 o                         
  13   7   5       1144.44       1151.94        90.12 o                         
  15   7   5        137.90        150.26        58.59 o                         
 -20   8   5        172.90        407.53        93.07 o                         
 -18   8   5        199.92         66.96        52.27 o                         
 -16   8   5        195.21        178.11        48.79 o                         
 -14   8   5        387.72        349.80        50.85 o                         
 -12   8   5        479.30        450.81        43.32 o                         
 -10   8   5       2795.00       2873.90        98.25 o                         
  -8   8   5       1315.31       1422.84        60.58 o                         
  -6   8   5       3815.15       3869.75        86.28 o                         
  -4   8   5        100.07        513.04        46.43 o                         
  -2   8   5       2795.71       2819.78        83.88 o                         
   0   8   5        518.35        549.54        43.68 o                         
   2   8   5        218.23        810.16        72.89 o                         
   4   8   5        184.51        142.92        37.47 o                         
   6   8   5        181.67        234.74        41.77 o                         
   8   8   5         57.40        210.29        43.18 o                         
  10   8   5       3328.81       3327.75       118.85 o                         
  12   8   5         21.04         17.85        63.98 o                         
 -17   9   5          6.33         -9.05        48.45 o                         
 -15   9   5          1.60         12.06        45.67 o                         
 -13   9   5         66.29        172.91        42.34 o                         
 -11   9   5       3749.61       3688.08       118.55 o                         
  -9   9   5         87.42        620.62        53.99 o                         
  -7   9   5       1305.75       1343.41        63.35 o                         
  -5   9   5          1.36         15.97        30.71 o                         
  -3   9   5        316.79        198.09        46.53 o                         
  -1   9   5        594.10       1136.27       111.51 o                         
   1   9   5       8158.19       8629.86       150.89 o                         
   3   9   5        434.33       1020.86        75.52 o                         
   5   9   5       1419.57       1383.65       107.86 o                         
   7   9   5        712.82        746.58        56.25 o                         
   9   9   5         26.56        106.52        47.68 o                         
  11   9   5        646.14        564.97        93.13 o                         
 -16  10   5        406.47        295.00        58.56 o                         
 -14  10   5        110.92        230.56        53.41 o                         
 -12  10   5        964.42        763.77        55.62 o                         
 -10  10   5       1554.08       1827.20        87.48 o                         
  -8  10   5       1909.80       1987.44       113.64 o                         
  -6  10   5         69.86        187.28        37.90 o                         
  -4  10   5        160.77        154.13        46.34 o                         
  -2  10   5       1760.71       1941.26       123.72 o                         
   0  10   5        502.37        624.31       105.48 o                         
   2  10   5       1292.53       1256.35        99.63 o                         
   4  10   5        360.19        273.60        58.57 o                         
   6  10   5       1095.85        861.17        76.96 o                         
   8  10   5          0.47        529.80        75.74 o                         
 -13  11   5       1606.82       1180.41        85.95 o                         
 -11  11   5         83.91         32.87        49.10 o                         
  -9  11   5          1.50         90.03        50.22 o                         
  -7  11   5         61.93        132.88        44.49 o                         
  -5  11   5        248.73        210.91        49.67 o                         
  -3  11   5        468.95        448.26        65.44 o                         
  -1  11   5        965.29       1805.20       144.89 o                         
   1  11   5       2251.63       2265.43       125.49 o                         
   3  11   5         24.92         33.29        55.75 o                         
   5  11   5        274.75         30.59        66.36 o                         
  -8  12   5        108.39         45.91        56.84 o                         
  -6  12   5         78.92          0.74        51.35 o                         
  -4  12   5         99.57         55.74        50.93 o                         
  -2  12   5        113.13         -7.73        52.58 o                         
   0  12   5          0.01         13.34        56.27 o                         
   2  12   5         14.99        149.93       157.82 o                         
 -26   0   6       1898.61       1501.55       103.42 o                         
 -24   0   6        150.60         72.02        41.29 o                         
 -22   0   6          8.76          0.26        28.99 o                         
 -20   0   6       2050.18       1817.69        78.49 o                         
 -18   0   6      27056.45      24640.11       338.51 o                         
 -16   0   6       5041.47       4498.29        82.03 o                         
 -14   0   6      11595.98      11686.69       141.26 o                         
 -12   0   6      15306.85      14712.95       154.35 o                         
 -10   0   6       1120.77       1238.09        30.64 o                         
  -8   0   6       4131.48       4881.90        66.00 o                         
  -6   0   6       2067.40       2077.00        37.08 o                         
  -4   0   6      30692.08      30490.54       367.59 o                         
  -2   0   6      21043.84      21474.54       302.01 o                         
   0   0   6      71710.86      72135.66       842.12 o                         
   2   0   6        153.95        176.52        19.60 o                         
   4   0   6       3422.63       3367.27        71.68 o                         
   6   0   6       1820.82       1737.42        56.06 o                         
   8   0   6       3554.82       2971.39        77.44 o                         
  10   0   6       4172.17       3643.29       103.19 o                         
  12   0   6        727.24        781.72        60.88 o                         
  14   0   6       1827.24       1563.60        80.77 o                         
  16   0   6        141.07        168.04        43.33 o                         
  18   0   6       2309.00       2294.60       255.67 o                         
 -25   1   6        718.09        967.78        72.62 o                         
 -23   1   6       1830.19       1976.02        73.03 o                         
 -21   1   6         86.46         56.45        24.44 o                         
 -19   1   6        253.71        295.29        26.44 o                         
 -17   1   6        196.30        193.42        19.59 o                         
 -15   1   6        721.97        731.21        25.33 o                         
 -13   1   6       2397.12       2317.94        34.88 o                         
 -11   1   6       6907.34       7895.25        64.34 o                         
  -9   1   6      14796.76      16514.51       132.04 o                         
  -7   1   6        551.05        499.53        13.20 o                         
  -5   1   6       1472.60       1310.15        21.22 o                         
  -3   1   6       6350.54       5843.87        67.12 o                         
  -1   1   6       2354.37       2153.31        40.68 o                         
   1   1   6       1784.25       1653.20        31.20 o                         
   3   1   6        704.14        851.74        25.73 o                         
   5   1   6       9525.83       9342.91       145.04 o                         
   7   1   6       2761.44       2777.86        51.53 o                         
   9   1   6       7162.91       6916.40        98.58 o                         
  11   1   6        235.41        288.77        29.15 o                         
  13   1   6         15.09         -0.52        21.38 o                         
  15   1   6        665.42        682.33        46.53 o                         
  17   1   6        969.64       1220.66        66.98 o                         
 -24   2   6        142.59        230.95        46.29 o                         
 -22   2   6         26.59        505.33        44.59 o                         
 -20   2   6       2466.76       2396.38        65.18 o                         
 -18   2   6       2536.72       2542.23        54.73 o                         
 -16   2   6       1712.57       2417.61        67.21 o                         
 -14   2   6       4079.34       4467.88        56.24 o                         
 -12   2   6        191.93        185.64        13.64 o                         
 -10   2   6       2381.32       2454.78        30.00 o                         
  -8   2   6        244.82        248.15        11.29 o                         
  -6   2   6       1636.07       1621.52        31.40 o                         
  -4   2   6       1774.18       1521.08        34.85 o                         
  -2   2   6       4401.87       4577.10        63.07 o                         
   0   2   6       3590.22       3922.73        56.65 o                         
   2   2   6        621.75        988.54        45.10 o                         
   4   2   6         30.70         10.61        12.76 o                         
   6   2   6        525.13        842.43        50.38 o                         
   8   2   6         18.19        386.11        27.67 o                         
  10   2   6        299.02        354.32        29.66 o                         
  12   2   6        690.55        906.29        54.77 o                         
  14   2   6        135.26        647.47        42.25 o                         
  16   2   6         14.45        -14.42        31.86 o                         
 -25   3   6        902.65       1683.81        91.13 o                         
 -23   3   6        568.01        679.21        54.30 o                         
 -21   3   6       1913.99       1786.83        68.87 o                         
 -19   3   6        442.67        439.08        33.32 o                         
 -17   3   6       4436.77       5316.22       163.04 o                         
 -15   3   6         11.58         64.59        18.76 o                         
 -13   3   6       3083.93       3710.44        77.03 o                         
 -11   3   6        103.63         75.70        13.20 o                         
  -9   3   6          7.47         35.26        12.81 o                         
  -7   3   6       1193.22       1263.66        28.14 o                         
  -5   3   6       2867.44       2707.03        45.76 o                         
  -3   3   6       4282.41       3606.41        62.69 o                         
  -1   3   6        127.43        760.15        34.77 o                         
   1   3   6        759.41        809.68        37.26 o                         
   3   3   6       5248.13       5250.84        76.25 o                         
   5   3   6        523.86       1067.72        35.37 o                         
   7   3   6       4056.17       3611.59        68.15 o                         
   9   3   6       3093.77       4062.15       126.44 o                         
  11   3   6       3263.43       2881.63        70.85 o                         
  13   3   6        755.99        683.75        42.75 o                         
  15   3   6        162.50       1049.82        68.41 o                         
  17   3   6        818.81       1009.56        82.49 o                         
 -24   4   6        732.65        561.15        55.49 o                         
 -22   4   6       1218.89       1141.26        63.09 o                         
 -20   4   6       2109.04       2209.66        86.29 o                         
 -18   4   6         47.13        102.21        27.48 o                         
 -16   4   6         17.92        375.72        34.80 o                         
 -14   4   6        769.97        800.05        36.98 o                         
 -12   4   6      10018.47      10031.70       120.10 o                         
 -10   4   6         35.26        207.70        19.64 o                         
  -8   4   6        488.67       1139.54        29.02 o                         
  -6   4   6          0.94        510.99        25.37 o                         
  -4   4   6      16031.76      15526.02       159.89 o                         
  -2   4   6        694.78        967.38        41.08 o                         
   0   4   6       2265.09       2751.78        80.42 o                         
   2   4   6        442.06        432.92        24.73 o                         
   4   4   6      11196.88      10609.38       125.31 o                         
   6   4   6       7553.83       7317.89       139.47 o                         
   8   4   6       4411.37       5264.42       125.88 o                         
  10   4   6       2976.26       2534.78        60.31 o                         
  12   4   6        579.89       1163.47        73.37 o                         
  14   4   6        661.83        749.90        53.66 o                         
  16   4   6        845.25        694.03        59.89 o                         
 -23   5   6        477.85        609.11        66.24 o                         
 -21   5   6         12.28        102.01        41.16 o                         
 -19   5   6          6.06        573.78        51.00 o                         
 -17   5   6       2369.77       2035.20        73.02 o                         
 -15   5   6       2563.55       2548.14        63.39 o                         
 -13   5   6      14585.44      13655.27       167.59 o                         
 -11   5   6        330.69        323.67        27.00 o                         
  -9   5   6        388.11        569.75        28.59 o                         
  -7   5   6       5132.06       5247.77        68.67 o                         
  -5   5   6      16473.66      16608.61       221.26 o                         
  -3   5   6        615.74        706.66        43.82 o                         
  -1   5   6       4812.96       5061.94        78.69 o                         
   1   5   6       1775.72       1612.42        43.75 o                         
   3   5   6        376.51        654.77        33.01 o                         
   5   5   6        249.12        491.68        40.14 o                         
   7   5   6          0.83         60.49        28.03 o                         
   9   5   6          7.68         48.47        25.04 o                         
  11   5   6       1122.04       1074.50        76.37 o                         
  13   5   6       1106.81       1315.44        71.96 o                         
  15   5   6        504.66        405.17        54.64 o                         
 -22   6   6       3500.80       3268.77       133.73 o                         
 -20   6   6         87.36         66.61        42.92 o                         
 -18   6   6        130.56        151.87        39.82 o                         
 -16   6   6       2946.34       2617.84        80.45 o                         
 -14   6   6       3466.58       3465.25        79.16 o                         
 -12   6   6          3.64         49.83        29.36 o                         
 -10   6   6       3429.02       3435.51        74.31 o                         
  -8   6   6        530.26        671.62        36.73 o                         
  -6   6   6       1098.90       1317.37        43.74 o                         
  -4   6   6       6546.27       6657.58        87.41 o                         
  -2   6   6       2209.32       2253.24        76.51 o                         
   0   6   6        796.36       1002.06        67.84 o                         
   2   6   6       7167.29       7289.46       113.71 o                         
   4   6   6       9762.69       9202.36       144.93 o                         
   6   6   6         16.07         79.17        32.05 o                         
   8   6   6        917.75       1060.00        54.75 o                         
  10   6   6        269.76        285.81        36.64 o                         
  12   6   6        496.71       1281.64       104.04 o                         
  14   6   6         82.38         76.77        40.70 o                         
 -21   7   6        302.09        505.82        65.44 o                         
 -19   7   6       1846.03       1508.52        86.76 o                         
 -17   7   6        601.18        793.34        66.40 o                         
 -15   7   6       1069.59       1069.89        57.43 o                         
 -13   7   6       2200.81       2312.53        68.64 o                         
 -11   7   6      10460.57      10272.59       142.79 o                         
  -9   7   6       1223.18       1853.93        79.41 o                         
  -7   7   6       4409.87       4494.01       105.65 o                         
  -5   7   6        251.87        214.21        36.07 o                         
  -3   7   6         83.77         77.26        31.98 o                         
  -1   7   6       1724.90       1831.38        64.28 o                         
   1   7   6        435.05        540.07        41.57 o                         
   3   7   6       6178.76       6053.55       117.40 o                         
   5   7   6         78.22         85.89        36.75 o                         
   7   7   6        104.18         74.46        37.93 o                         
   9   7   6        266.28        580.61        48.19 o                         
  11   7   6        828.57        934.05        53.70 o                         
  13   7   6         68.07         91.57        45.45 o                         
 -20   8   6       2739.50       2577.35       125.94 o                         
 -18   8   6        704.99        843.41        75.29 o                         
 -16   8   6        115.12        478.11        54.54 o                         
 -14   8   6         39.97        443.62        48.43 o                         
 -12   8   6       1207.17       1262.55        59.15 o                         
 -10   8   6       1493.97       1432.37        59.49 o                         
  -8   8   6        228.98        369.46        36.67 o                         
  -6   8   6       1022.79        997.98        56.71 o                         
  -4   8   6         10.47         42.94        33.95 o                         
  -2   8   6       1769.97       2055.47        81.61 o                         
   0   8   6       2005.16       2961.56        84.71 o                         
   2   8   6       9341.42       9117.19       162.02 o                         
   4   8   6          4.14        377.64        46.40 o                         
   6   8   6       1112.54        886.03        59.22 o                         
   8   8   6         24.78        499.58        53.01 o                         
  10   8   6        188.91        119.44        45.14 o                         
  12   8   6       2012.98       2211.91       103.99 o                         
 -19   9   6         65.41        421.39       167.29 o                         
 -17   9   6        136.73         37.77        47.74 o                         
 -15   9   6         21.98          5.64        44.29 o                         
 -13   9   6       1017.24        936.74        55.31 o                         
 -11   9   6       2977.57       2968.40       101.63 o                         
  -9   9   6         16.34         19.31        32.36 o                         
  -7   9   6        604.06        704.92        48.30 o                         
  -5   9   6          0.18        -18.24        31.68 o                         
  -3   9   6        255.06        200.49        46.54 o                         
  -1   9   6        776.72        797.79        82.07 o                         
   1   9   6        198.91        326.70        55.92 o                         
   3   9   6          1.00         33.13        49.71 o                         
   5   9   6        513.47        593.26        66.22 o                         
   7   9   6        266.63        236.78        59.18 o                         
   9   9   6         32.80        247.24        70.48 o                         
 -16  10   6       1088.86       1011.28        85.55 o                         
 -14  10   6       2471.22       2157.86        96.49 o                         
 -12  10   6         10.06        381.98        48.82 o                         
 -10  10   6         89.32         66.28        38.54 o                         
  -8  10   6        508.77        513.64        45.91 o                         
  -6  10   6        258.04        341.74        57.49 o                         
  -4  10   6        189.43        179.67        46.05 o                         
  -2  10   6         48.21        160.66        49.82 o                         
   0  10   6         30.70        -23.58        51.89 o                         
   2  10   6         17.51        -24.10        52.42 o                         
   4  10   6        357.18        294.88        59.91 o                         
   6  10   6        710.20        494.71        69.33 o                         
   8  10   6          6.44        -28.62        68.31 o                         
 -13  11   6         32.31         38.13        55.54 o                         
 -11  11   6         41.75         11.05        40.09 o                         
  -9  11   6        907.12       1079.22        71.21 o                         
  -7  11   6        509.27        360.27        58.30 o                         
  -5  11   6        117.58         67.22        51.03 o                         
  -3  11   6       1111.43        733.82       123.95 o                         
  -1  11   6         74.49         42.87        53.54 o                         
   1  11   6        287.11        525.47       103.85 o                         
   3  11   6       2164.97       2044.70       175.10 o                         
   5  11   6        138.06        295.27       154.67 o                         
  -6  12   6       2166.77       1041.64       130.95 o                         
  -4  12   6          0.16        -32.23        56.59 o                         
  -2  12   6          2.28        -13.37        61.54 o                         
 -25   1   7       2321.06       3056.19        99.36 o                         
 -23   1   7         35.19         10.44        24.41 o                         
 -21   1   7       1943.47       2171.53        61.80 o                         
 -19   1   7       1582.06       1564.18        45.71 o                         
 -17   1   7          1.28         90.26        19.03 o                         
 -15   1   7        381.96        738.27        21.98 o                         
 -13   1   7       4380.12       4300.95        49.26 o                         
 -11   1   7       5296.76       5449.04        56.27 o                         
  -9   1   7       5573.75       5843.55        57.40 o                         
  -7   1   7       2993.24       3133.35        33.30 o                         
  -5   1   7         23.71         22.52         8.08 o                         
  -3   1   7       7715.49       7513.49        85.05 o                         
  -1   1   7         61.22        112.64        12.70 o                         
   1   1   7       1189.58       1233.12        29.10 o                         
   3   1   7        199.52        531.04        24.14 o                         
   5   1   7       5770.46       5538.91        85.36 o                         
   7   1   7       1502.31       2522.11        82.31 o                         
   9   1   7       1532.87       2727.78        91.57 o                         
  11   1   7        161.59        181.69        28.11 o                         
  13   1   7        203.75        264.33        32.60 o                         
  15   1   7        331.80        912.90        61.35 o                         
 -26   2   7        587.60        540.80        62.76 o                         
 -24   2   7       2113.79       1771.05        84.60 o                         
 -22   2   7       1487.67       1624.45        85.31 o                         
 -20   2   7        360.69        462.75        35.55 o                         
 -18   2   7       1923.90       1714.45        48.89 o                         
 -16   2   7       6580.21       6141.13        72.87 o                         
 -14   2   7        343.17        363.53        19.42 o                         
 -12   2   7       8274.35       7147.37        66.65 o                         
 -10   2   7       4734.35       4737.68        56.53 o                         
  -8   2   7       4852.66       5101.14        48.38 o                         
  -6   2   7        230.13        271.96        16.47 o                         
  -4   2   7      17515.76      17446.56       183.34 o                         
  -2   2   7       1817.33       1466.02        33.41 o                         
   0   2   7        491.53        993.03        34.01 o                         
   2   2   7       1238.48       1081.07        31.10 o                         
   4   2   7         86.78        200.86        20.15 o                         
   6   2   7       8210.32       7553.61        95.66 o                         
   8   2   7        311.46        442.64        30.15 o                         
  10   2   7       5380.68       4775.21        89.90 o                         
  12   2   7         25.98        133.41        28.02 o                         
  14   2   7        517.52        591.85        43.20 o                         
  16   2   7         79.60        165.05        40.52 o                         
 -25   3   7        855.34        840.87        69.34 o                         
 -23   3   7        106.87        116.79        35.21 o                         
 -21   3   7       1775.66       1774.49        69.02 o                         
 -19   3   7        550.07        492.23        40.55 o                         
 -17   3   7       1974.40       1745.89        61.42 o                         
 -15   3   7        836.49        738.15        33.83 o                         
 -13   3   7       6032.59       5816.15        74.96 o                         
 -11   3   7       2875.75       2654.22        41.42 o                         
  -9   3   7       2464.32       2405.57        36.97 o                         
  -7   3   7        338.26        318.48        18.76 o                         
  -5   3   7       1105.15       1211.49        34.74 o                         
  -3   3   7      25289.22      25295.22       254.93 o                         
  -1   3   7        317.74        824.19        44.28 o                         
   1   3   7      17254.77      16610.44       184.04 o                         
   3   3   7       2207.22       2058.17        54.15 o                         
   5   3   7       6488.09       6324.82        86.32 o                         
   7   3   7       1517.41       1396.19        48.17 o                         
   9   3   7       1667.08       1714.27        59.60 o                         
  11   3   7       1048.37       1356.29        59.88 o                         
  13   3   7        969.09       1096.43        53.33 o                         
  15   3   7        898.44        886.91        61.59 o                         
 -24   4   7         22.36        184.59        42.72 o                         
 -22   4   7        484.93        569.20        51.52 o                         
 -20   4   7         53.97        387.44        41.60 o                         
 -18   4   7       3065.28       2664.43        79.42 o                         
 -16   4   7        493.83        836.55        56.26 o                         
 -14   4   7        113.76        138.02        22.76 o                         
 -12   4   7        964.44       1042.99        36.64 o                         
 -10   4   7       7181.88       6903.22        80.61 o                         
  -8   4   7        325.72        514.82        26.18 o                         
  -6   4   7       1692.31       1776.00        43.54 o                         
  -4   4   7        399.93        641.57        50.73 o                         
  -2   4   7        546.93        458.35        28.91 o                         
   0   4   7       1583.85       1650.31        49.86 o                         
   2   4   7       1954.96       1834.95        54.06 o                         
   4   4   7       3805.24       3768.50        76.56 o                         
   6   4   7      15808.06      15066.37       173.86 o                         
   8   4   7        261.39        191.69        28.99 o                         
  10   4   7        534.19       1096.47        66.45 o                         
  12   4   7          2.79         -8.67        27.51 o                         
  14   4   7         71.41         48.34        38.92 o                         
 -23   5   7        670.94        652.60        56.82 o                         
 -21   5   7        369.32        427.72        46.74 o                         
 -19   5   7       1887.34       1699.01        71.72 o                         
 -17   5   7       1003.24       1241.89        67.26 o                         
 -15   5   7       4161.28       4363.83        74.89 o                         
 -13   5   7        336.45        390.37        28.94 o                         
 -11   5   7        144.63        209.87        27.29 o                         
  -9   5   7       4333.90       4024.40        62.36 o                         
  -7   5   7        621.46        624.25        32.70 o                         
  -5   5   7        387.96        282.74        27.23 o                         
  -3   5   7        389.02        296.00        26.84 o                         
  -1   5   7       1312.18       1286.80        40.47 o                         
   1   5   7        523.30        827.31        76.14 o                         
   3   5   7       3796.25       3927.21        72.81 o                         
   5   5   7        897.50        794.87        46.77 o                         
   7   5   7         80.09        110.61        30.89 o                         
   9   5   7        920.49       1112.05        77.22 o                         
  11   5   7         12.28        -27.84        29.84 o                         
  13   5   7       3275.82       3465.75       102.96 o                         
 -22   6   7         41.81        111.58        42.12 o                         
 -20   6   7       1250.45       1129.13        96.70 o                         
 -18   6   7       1273.30       1379.97       101.02 o                         
 -16   6   7       1165.33       1453.53        57.09 o                         
 -14   6   7         82.24        154.66        31.27 o                         
 -12   6   7       2205.62       2325.13        60.60 o                         
 -10   6   7       1063.52       1185.77        42.90 o                         
  -8   6   7        284.59        424.66        31.28 o                         
  -6   6   7        180.58        458.18        41.61 o                         
  -4   6   7        177.89        287.04        32.75 o                         
  -2   6   7       1058.86       1039.14        50.95 o                         
   0   6   7         24.54        328.08        31.70 o                         
   2   6   7         13.49        -22.30        25.71 o                         
   4   6   7       3379.95       3252.56        80.90 o                         
   6   6   7         14.88        116.06        32.96 o                         
   8   6   7       1022.59       1009.74        51.42 o                         
  10   6   7          7.38       1016.41        58.27 o                         
  12   6   7       2435.25       2301.84        86.73 o                         
 -21   7   7       2597.23       2634.32        99.65 o                         
 -19   7   7         27.45         83.73        37.69 o                         
 -17   7   7        463.05        611.94        64.26 o                         
 -15   7   7        692.18       1057.35        72.25 o                         
 -13   7   7       2318.90       2269.21        64.33 o                         
 -11   7   7        316.18        400.85        36.40 o                         
  -9   7   7        299.18        251.30        31.78 o                         
  -7   7   7         45.32        116.73        30.23 o                         
  -5   7   7         39.39        256.69        35.65 o                         
  -3   7   7       4733.69       4932.53        96.01 o                         
  -1   7   7          5.96        399.84        43.30 o                         
   1   7   7          7.86        507.30        44.95 o                         
   3   7   7       2673.79       2709.17        80.29 o                         
   5   7   7        955.61        951.98        53.10 o                         
   7   7   7         49.69         37.03        35.37 o                         
   9   7   7       1459.91       1509.84       131.75 o                         
  11   7   7        505.04        513.99        47.86 o                         
 -20   8   7          2.88         72.97        46.61 o                         
 -18   8   7        284.09        597.52        93.37 o                         
 -16   8   7        591.41        543.64        47.39 o                         
 -14   8   7       1999.95       2850.78       108.93 o                         
 -12   8   7      11377.00      10827.63       172.36 o                         
 -10   8   7        821.02        873.37        44.85 o                         
  -8   8   7        100.69        319.32        38.46 o                         
  -6   8   7        997.72        890.12        59.24 o                         
  -4   8   7       2024.10       1931.79        66.38 o                         
  -2   8   7        130.50        176.46        46.63 o                         
   0   8   7       1406.20       1398.27        80.56 o                         
   2   8   7          0.27        575.02        61.57 o                         
   4   8   7       2406.92       2364.10        94.38 o                         
   6   8   7        445.43        475.04        82.68 o                         
   8   8   7         96.53         30.37        47.91 o                         
  10   8   7        110.03         68.01        52.73 o                         
 -19   9   7       1412.33       1387.11       213.06 o                         
 -17   9   7        917.63       1067.83        93.02 o                         
 -15   9   7         13.70         52.04        36.59 o                         
 -13   9   7          1.68         56.92        35.69 o                         
 -11   9   7        409.59        411.40        42.47 o                         
  -9   9   7       4340.78       4737.04        90.22 o                         
  -7   9   7        295.01       1035.80        98.57 o                         
  -5   9   7       2455.85       2553.80       100.53 o                         
  -3   9   7        486.27        433.97        56.61 o                         
  -1   9   7       1398.39       1337.88        72.28 o                         
   1   9   7        722.04        858.39        84.04 o                         
   3   9   7        190.28        289.72        60.79 o                         
   5   9   7        238.76        307.65        57.62 o                         
   7   9   7        332.45        312.72        65.17 o                         
   9   9   7          8.14        -17.44        66.70 o                         
 -16  10   7        131.16        380.72        56.06 o                         
 -14  10   7         96.74         87.17        39.38 o                         
 -12  10   7        796.94        867.08        63.50 o                         
 -10  10   7       5900.36       5885.65       132.69 o                         
  -8  10   7        101.07        446.25        51.24 o                         
  -6  10   7        478.20        444.20        53.39 o                         
  -4  10   7        514.96        376.11        63.13 o                         
  -2  10   7         60.80         51.39        48.77 o                         
   0  10   7        783.23        833.19       104.75 o                         
   2  10   7         10.52        573.56        86.22 o                         
   4  10   7       2264.41       2143.32       132.25 o                         
   6  10   7         11.09        112.44        60.40 o                         
 -13  11   7         45.08         64.57        97.64 o                         
 -11  11   7          4.01         28.29        38.37 o                         
  -9  11   7        280.93        187.66        48.83 o                         
  -7  11   7        645.67        478.85       109.26 o                         
  -5  11   7        409.49        387.18        60.65 o                         
  -3  11   7         64.43         91.78        70.16 o                         
  -1  11   7        258.21        207.58        60.06 o                         
   1  11   7        140.61        387.14        91.18 o                         
   3  11   7       1479.03       1674.81       162.01 o                         
 -26   0   8        430.32        419.48        88.83 o                         
 -24   0   8       1929.76       1722.19        87.88 o                         
 -22   0   8       1226.42       1213.21        73.36 o                         
 -20   0   8       3511.66       2974.94        96.34 o                         
 -18   0   8        644.84        728.66        44.75 o                         
 -16   0   8       1156.56        921.21        39.60 o                         
 -14   0   8        974.40        820.70        32.58 o                         
 -12   0   8      10765.29      10394.43       128.15 o                         
 -10   0   8        503.45        372.07        22.51 o                         
  -8   0   8        214.78        301.09        20.02 o                         
  -6   0   8       2008.16       1766.05        44.98 o                         
  -4   0   8       3813.82       3843.83        74.36 o                         
  -2   0   8      44064.95      43142.88       588.79 o                         
   0   0   8      13369.94      13674.27       189.02 o                         
   2   0   8       2884.17       2412.78        61.30 o                         
   4   0   8         76.93        132.33        25.59 o                         
   6   0   8       2751.93       2336.77        70.93 o                         
   8   0   8       2004.64       1859.25       122.33 o                         
  10   0   8         64.55         48.11        32.86 o                         
  12   0   8       1052.06       1062.34        86.31 o                         
  14   0   8         69.88         68.81        47.97 o                         
 -25   1   8       1536.23       1672.19        65.41 o                         
 -23   1   8       1398.97       1253.93        55.45 o                         
 -21   1   8       1426.57       1886.40        53.42 o                         
 -19   1   8        485.22        767.14        35.52 o                         
 -17   1   8         17.89         88.83        17.77 o                         
 -15   1   8       2274.04       2100.47        36.06 o                         
 -13   1   8        744.87        818.46        23.05 o                         
 -11   1   8      11755.69      11023.33        97.52 o                         
  -9   1   8       2331.96       3115.25        40.80 o                         
  -7   1   8        400.33        922.04        19.83 o                         
  -5   1   8       1335.96       2413.52        65.26 o                         
  -3   1   8       6425.62       6722.83       114.43 o                         
  -1   1   8       3552.15       3366.40        59.31 o                         
   1   1   8         12.44        371.75        20.38 o                         
   3   1   8          9.31         23.70        14.32 o                         
   5   1   8        299.13        319.38        23.85 o                         
   7   1   8      24221.92      21917.13       229.82 o                         
   9   1   8       9061.06       8027.39       121.47 o                         
  11   1   8        545.62        779.04        45.32 o                         
  13   1   8        163.53        169.30        36.99 o                         
  15   1   8        235.26        368.11        45.77 o                         
 -26   2   8        157.13        199.31        48.48 o                         
 -24   2   8        557.78       1282.69        58.49 o                         
 -22   2   8        326.76        390.00        37.07 o                         
 -20   2   8        613.43        837.33        48.06 o                         
 -18   2   8       2376.52       2308.82        55.84 o                         
 -16   2   8          4.38         74.16        17.98 o                         
 -14   2   8        687.77        828.94        22.68 o                         
 -12   2   8        826.66        964.56        32.04 o                         
 -10   2   8        328.39        520.87        25.14 o                         
  -8   2   8      14440.95      14491.44       116.12 o                         
  -6   2   8       2996.69       2947.66        47.96 o                         
  -4   2   8         94.93         91.94        16.27 o                         
  -2   2   8        211.79        405.76        27.29 o                         
   0   2   8       5778.34       5914.11        85.85 o                         
   2   2   8        107.11        489.91        27.54 o                         
   4   2   8       3744.63       3428.71        59.44 o                         
   6   2   8         76.73        578.13        30.93 o                         
   8   2   8       1094.70       1368.01        52.21 o                         
  10   2   8          3.14       1752.53        59.78 o                         
  12   2   8        828.80        711.30        50.73 o                         
  14   2   8         62.51         68.20        35.62 o                         
 -25   3   8        921.84        999.64        72.69 o                         
 -23   3   8        488.99       1057.89        60.67 o                         
 -21   3   8        668.61        739.52        49.66 o                         
 -19   3   8       3445.50       3076.73        81.75 o                         
 -17   3   8       4881.19       4451.08        87.10 o                         
 -15   3   8          2.61        311.44        27.83 o                         
 -13   3   8       1304.81       1409.44        37.48 o                         
 -11   3   8       5488.19       6283.73        86.42 o                         
  -9   3   8         96.61        716.79        25.87 o                         
  -7   3   8         39.16        470.44        22.70 o                         
  -5   3   8       1327.14       1566.31        44.05 o                         
  -3   3   8         94.65        750.79        36.48 o                         
  -1   3   8       2304.89       2373.42        53.45 o                         
   1   3   8        727.78       1389.71        73.89 o                         
   3   3   8       1047.05       1222.48        41.91 o                         
   5   3   8         14.53         21.82        19.60 o                         
   7   3   8        240.42        419.81        31.99 o                         
   9   3   8       2681.18       2452.56        65.33 o                         
  11   3   8       1003.68       1202.16        54.97 o                         
  13   3   8        649.97       1285.10        70.67 o                         
 -24   4   8       1138.05       1566.01        77.87 o                         
 -22   4   8        133.32        187.51        37.74 o                         
 -20   4   8       6073.58       6414.86       175.16 o                         
 -18   4   8        160.79        199.70        32.14 o                         
 -16   4   8       1098.42        997.14        44.32 o                         
 -14   4   8        271.86        658.65        30.23 o                         
 -12   4   8       1373.73       1210.17        39.27 o                         
 -10   4   8       1267.07       1113.11        36.75 o                         
  -8   4   8        349.55        334.74        22.53 o                         
  -6   4   8          7.63          4.01        20.38 o                         
  -4   4   8        946.97       1001.36        47.19 o                         
  -2   4   8       2476.95       2495.14        58.65 o                         
   0   4   8          7.60        135.99        25.62 o                         
   2   4   8         76.23        127.33        25.17 o                         
   4   4   8       3156.86       3095.80        73.02 o                         
   6   4   8        891.40        950.93        56.05 o                         
   8   4   8        113.60        114.63        27.46 o                         
  10   4   8        489.81        977.61        77.22 o                         
  12   4   8       1536.52       1445.19        68.08 o                         
  14   4   8         31.10         21.73        51.70 o                         
 -23   5   8        995.90        826.07        60.93 o                         
 -21   5   8        538.73        543.78        49.70 o                         
 -19   5   8          1.75         42.63        33.20 o                         
 -17   5   8       2802.86       2719.69        70.59 o                         
 -15   5   8       1897.52       2047.06        54.21 o                         
 -13   5   8        123.03       1560.58        47.70 o                         
 -11   5   8      14127.19      13579.26       153.83 o                         
  -9   5   8        105.63         97.01        21.30 o                         
  -7   5   8        886.73       1001.46        43.56 o                         
  -5   5   8          3.16          2.11        23.85 o                         
  -3   5   8       7682.74       6975.90       103.67 o                         
  -1   5   8       3612.83       3473.52        73.95 o                         
   1   5   8          5.32        698.46        40.31 o                         
   3   5   8       2022.34       1905.89        62.53 o                         
   5   5   8        672.04        673.70        50.44 o                         
   7   5   8       3293.39       3177.83        80.37 o                         
   9   5   8         78.24        147.65        34.04 o                         
  11   5   8       1906.98       1638.48        98.95 o                         
  13   5   8         62.29        496.60        69.15 o                         
 -22   6   8        228.07        279.83        47.62 o                         
 -20   6   8       1074.82        956.65        61.56 o                         
 -18   6   8       1318.04       1448.63        60.78 o                         
 -16   6   8       1613.22       2090.33        83.27 o                         
 -14   6   8        581.95        698.10        39.37 o                         
 -12   6   8          1.68         65.01        27.31 o                         
 -10   6   8        608.99        694.05        38.73 o                         
  -8   6   8       3236.42       3166.05        60.00 o                         
  -6   6   8        830.43        992.58        47.29 o                         
  -4   6   8         54.89        147.71        33.14 o                         
  -2   6   8        977.98       1022.49        48.16 o                         
   0   6   8        174.75        316.13        36.88 o                         
   2   6   8        758.01        777.16        44.28 o                         
   4   6   8        581.61        490.90        40.45 o                         
   6   6   8        336.02        213.60        37.22 o                         
   8   6   8        545.41        515.72        45.28 o                         
  10   6   8        796.35        561.85        47.83 o                         
  12   6   8          0.14        529.38        70.42 o                         
 -21   7   8        525.50        477.50        54.55 o                         
 -19   7   8        478.14        446.68        51.61 o                         
 -17   7   8       1025.15       1112.79        61.23 o                         
 -15   7   8        968.50       1081.05        48.34 o                         
 -13   7   8       2461.98       2399.39        65.43 o                         
 -11   7   8        362.95        618.92        47.73 o                         
  -9   7   8       4960.48       4588.26        84.47 o                         
  -7   7   8        434.30        584.93        43.48 o                         
  -5   7   8        991.23        921.94        44.96 o                         
  -3   7   8       2000.63       1808.68        64.97 o                         
  -1   7   8        138.61        126.78        38.59 o                         
   1   7   8       1790.43       2103.71        74.81 o                         
   3   7   8        608.79        955.66        82.01 o                         
   5   7   8       1951.24       2223.12        84.04 o                         
   7   7   8        694.78        647.22        56.05 o                         
   9   7   8        159.28        190.65        44.59 o                         
  11   7   8        179.15        191.53        46.19 o                         
 -20   8   8        248.10        218.82        49.81 o                         
 -18   8   8       1167.28       1180.89        77.33 o                         
 -16   8   8        688.37       1007.50        64.00 o                         
 -14   8   8        563.72        773.30        45.22 o                         
 -12   8   8        873.67       1082.99        69.23 o                         
 -10   8   8        222.37        285.34        36.77 o                         
  -8   8   8        911.98       1050.67        54.03 o                         
  -6   8   8        693.74        723.50        71.41 o                         
  -4   8   8        264.28        217.10        44.22 o                         
  -2   8   8        885.63        883.89        55.80 o                         
   0   8   8          1.01        155.56        43.13 o                         
   2   8   8          5.60        357.07        53.06 o                         
   4   8   8        539.09        766.25        71.74 o                         
   6   8   8        377.03        344.32        55.69 o                         
   8   8   8         43.05        -11.60        49.43 o                         
 -17   9   8          1.60        325.52        50.44 o                         
 -15   9   8        647.71        687.71        66.67 o                         
 -13   9   8        175.41        365.41        41.75 o                         
 -11   9   8       2028.22       2129.38        70.18 o                         
  -9   9   8          9.20         50.50        34.36 o                         
  -7   9   8          2.59         85.68        36.80 o                         
  -5   9   8        232.01        214.39        54.14 o                         
  -3   9   8        159.60        150.89        47.14 o                         
  -1   9   8         16.32         22.50        45.06 o                         
   1   9   8        295.92        205.58        54.32 o                         
   3   9   8        767.52        707.82        84.31 o                         
   5   9   8       4630.40       4439.57       127.92 o                         
   7   9   8         26.20        -10.99        54.25 o                         
 -16  10   8        229.54        257.09        80.14 o                         
 -14  10   8        189.68        132.59        40.18 o                         
 -12  10   8         61.79         66.74        37.97 o                         
 -10  10   8         33.36         18.90        35.12 o                         
  -8  10   8        286.26        290.81        52.77 o                         
  -6  10   8        170.12        197.20        47.99 o                         
  -4  10   8        302.45        220.96        52.61 o                         
  -2  10   8       2494.05       2458.66       167.57 o                         
   0  10   8        306.15        286.81        61.41 o                         
   2  10   8       1126.41        997.85        77.35 o                         
   4  10   8        477.33       1050.80        96.66 o                         
 -11  11   8       1612.02       1321.64       106.22 o                         
  -9  11   8       1974.39       1549.81       163.66 o                         
  -7  11   8         75.98        153.08        53.08 o                         
  -5  11   8        323.12        276.43        56.30 o                         
  -3  11   8          1.48        -54.40        54.40 o                         
  -1  11   8         19.98        -21.73        53.80 o                         
   1  11   8        730.74        362.67       224.11 o                         
 -25   1   9         42.64         62.64        29.04 o                         
 -23   1   9       2159.31       2569.64        64.02 o                         
 -21   1   9        696.18        822.81        40.34 o                         
 -19   1   9       1839.86       2389.72        59.86 o                         
 -17   1   9       2948.94       2837.54        49.79 o                         
 -15   1   9       2597.96       2574.57        42.14 o                         
 -13   1   9          8.44        151.22        14.26 o                         
 -11   1   9        450.14        460.30        19.03 o                         
  -9   1   9       4341.64       4078.65        45.36 o                         
  -7   1   9       2563.69       2459.83        36.87 o                         
  -5   1   9         14.29         36.20        13.03 o                         
  -3   1   9       1387.76       1332.74        36.74 o                         
  -1   1   9         54.94        458.93        29.46 o                         
   1   1   9        216.01        302.24        22.18 o                         
   3   1   9         71.26        153.50        20.13 o                         
   5   1   9          1.11        143.29        24.59 o                         
   7   1   9        641.31       1768.29        62.16 o                         
   9   1   9       2623.01       2536.88        83.39 o                         
  11   1   9       1181.10       1698.44       105.11 o                         
  13   1   9          4.38         24.07        33.92 o                         
 -26   2   9          0.18        109.12        43.44 o                         
 -24   2   9       2174.80       1932.80        69.41 o                         
 -22   2   9       1639.40       1526.04        58.86 o                         
 -20   2   9       2861.91       2763.38        68.81 o                         
 -18   2   9       2808.56       2633.07        56.83 o                         
 -16   2   9         32.16         24.16        15.21 o                         
 -14   2   9       2775.35       2632.69        51.39 o                         
 -12   2   9        283.88        513.94        20.31 o                         
 -10   2   9      21785.42      20790.05       160.72 o                         
  -8   2   9        367.77        373.16        16.83 o                         
  -6   2   9         69.12        132.39        17.77 o                         
  -4   2   9        144.80        234.54        22.20 o                         
  -2   2   9      13643.47      12618.30       150.26 o                         
   0   2   9       5768.80       6023.86       110.90 o                         
   2   2   9       2238.53       2518.67        55.54 o                         
   4   2   9        730.56        787.28        36.37 o                         
   6   2   9       3394.09       3181.95        80.05 o                         
   8   2   9       4125.54       3573.78        96.19 o                         
  10   2   9       7154.77       5960.06       129.54 o                         
  12   2   9        277.47        271.77        44.12 o                         
  14   2   9        984.02        759.13       190.97 o                         
 -25   3   9        288.50        403.63        46.52 o                         
 -23   3   9       1222.91       1443.72        77.17 o                         
 -21   3   9        280.08        210.48        35.12 o                         
 -19   3   9       2481.77       2507.46        68.84 o                         
 -17   3   9       3514.96       3577.44        78.00 o                         
 -15   3   9         48.62        328.67        25.77 o                         
 -13   3   9       1650.40       1445.78        40.32 o                         
 -11   3   9       2381.40       2311.23        40.66 o                         
  -9   3   9       2479.69       2359.33        42.83 o                         
  -7   3   9        248.70        187.46        21.61 o                         
  -5   3   9       1158.82        946.01        39.60 o                         
  -3   3   9        150.84        205.15        21.97 o                         
  -1   3   9       9071.99       8770.62       119.84 o                         
   1   3   9       2566.74       2394.30        61.58 o                         
   3   3   9        127.15         65.63        20.81 o                         
   5   3   9         92.76         94.24        25.72 o                         
   7   3   9         20.63         20.61        28.27 o                         
   9   3   9       2134.35       1826.65        77.01 o                         
  11   3   9       1148.75        929.36        63.20 o                         
  13   3   9         32.09        125.08        41.97 o                         
 -24   4   9        138.32        462.30        48.50 o                         
 -22   4   9        410.57        376.03        43.45 o                         
 -20   4   9       1612.12       1723.46        69.79 o                         
 -18   4   9          5.74         15.29        25.66 o                         
 -16   4   9         27.10        113.43        23.30 o                         
 -14   4   9          1.56        119.85        22.38 o                         
 -12   4   9        103.92        150.69        23.06 o                         
 -10   4   9       2875.41       2776.35        53.87 o                         
  -8   4   9        186.43        264.58        24.24 o                         
  -6   4   9       4106.29       3963.19        74.55 o                         
  -4   4   9       1937.04       1911.82        72.55 o                         
  -2   4   9        149.11        250.61        28.44 o                         
   0   4   9        368.01        322.18        28.79 o                         
   2   4   9       1484.46       1073.23        47.46 o                         
   4   4   9         45.89        106.30        26.54 o                         
   6   4   9          1.19         41.08        28.72 o                         
   8   4   9        829.28       1229.00        73.71 o                         
  10   4   9       1020.69        901.93        61.77 o                         
  12   4   9         54.61        386.65        49.63 o                         
 -23   5   9        238.81        862.02        65.96 o                         
 -21   5   9          2.24         64.92        35.73 o                         
 -19   5   9       1522.80       1447.53        63.14 o                         
 -17   5   9        733.49        800.49        62.57 o                         
 -15   5   9       1063.80       1057.86        40.65 o                         
 -13   5   9       2074.07       2043.76        59.63 o                         
 -11   5   9        616.12        630.61        35.81 o                         
  -9   5   9       2150.19       2130.47        48.42 o                         
  -7   5   9       3882.79       3784.89        70.94 o                         
  -5   5   9        707.52        619.14        38.99 o                         
  -3   5   9       1157.73       1224.05        49.75 o                         
  -1   5   9        105.46        230.66        32.35 o                         
   1   5   9       1901.60       2058.47        64.08 o                         
   3   5   9        846.59       1622.13        97.75 o                         
   5   5   9       2304.94       2189.50        69.42 o                         
   7   5   9        327.11        379.31        44.91 o                         
   9   5   9        304.35        257.60        44.70 o                         
  11   5   9         73.18       1225.30       103.64 o                         
 -22   6   9        642.26        966.26        68.22 o                         
 -20   6   9         39.09          8.83        35.95 o                         
 -18   6   9       6851.76       6326.92       111.15 o                         
 -16   6   9        636.82        555.07        36.63 o                         
 -14   6   9       1022.44       1872.56        61.60 o                         
 -12   6   9      11197.07      10902.91       147.18 o                         
 -10   6   9       1964.34       2438.59        62.60 o                         
  -8   6   9         21.85        226.07        29.04 o                         
  -6   6   9         19.23        199.23        31.63 o                         
  -4   6   9       3086.17       2827.49        72.21 o                         
  -2   6   9        358.49        517.83        40.28 o                         
   0   6   9        265.69        373.52        38.10 o                         
   2   6   9       1799.96       1892.85        78.85 o                         
   4   6   9         16.97         74.42        35.42 o                         
   6   6   9       1265.18       1362.27        82.08 o                         
   8   6   9        261.99        292.56        45.61 o                         
  10   6   9        154.67        266.94        53.05 o                         
 -21   7   9        330.34        254.71        50.01 o                         
 -19   7   9       1151.22       1321.79        91.80 o                         
 -17   7   9       1436.57       1597.49        70.44 o                         
 -15   7   9       1672.83       1650.57        63.57 o                         
 -13   7   9        785.99       1075.28        48.12 o                         
 -11   7   9        146.51        476.18        38.66 o                         
  -9   7   9        402.02        468.12        37.67 o                         
  -7   7   9          0.64        -24.17        28.51 o                         
  -5   7   9        420.42        481.73        42.55 o                         
  -3   7   9        794.78        998.63        64.61 o                         
  -1   7   9       2283.71       2275.91        73.39 o                         
   1   7   9         14.03        162.60        42.30 o                         
   3   7   9        474.89        369.73        47.94 o                         
   5   7   9         52.14        503.96        63.91 o                         
   7   7   9       1455.95       1329.54        70.82 o                         
   9   7   9          2.50         12.09        45.80 o                         
 -20   8   9        843.00        745.88        63.63 o                         
 -18   8   9         54.80        103.00        42.59 o                         
 -16   8   9        255.54        323.79        40.82 o                         
 -14   8   9         24.84        245.39        38.39 o                         
 -12   8   9        619.41        773.07        55.88 o                         
 -10   8   9        490.46        706.71        54.58 o                         
  -8   8   9       2342.37       2234.56        72.06 o                         
  -6   8   9         24.54        134.78        37.62 o                         
  -4   8   9        325.60        280.40        39.80 o                         
  -2   8   9        701.82        701.13        50.95 o                         
   0   8   9        231.78        309.13        46.85 o                         
   2   8   9        189.68        266.01        48.07 o                         
   4   8   9        333.53        342.96        50.40 o                         
   6   8   9       1549.91       1202.13       107.66 o                         
   8   8   9        974.47        792.28       160.55 o                         
 -17   9   9       6670.64       6221.03       175.93 o                         
 -15   9   9         50.51       1098.53        58.16 o                         
 -13   9   9        733.36        701.73        59.04 o                         
 -11   9   9        504.16        492.29        44.24 o                         
  -9   9   9         66.35         90.70        35.84 o                         
  -7   9   9       1315.77       1500.77        75.20 o                         
  -5   9   9       1918.60       2022.88        90.16 o                         
  -3   9   9         44.73         68.37        39.08 o                         
  -1   9   9         37.84         33.74        42.98 o                         
   1   9   9        285.64        284.73        50.45 o                         
   3   9   9         48.29        172.39        49.25 o                         
   5   9   9       2298.30       2147.75       100.16 o                         
 -14  10   9         71.71        215.51        44.07 o                         
 -12  10   9        405.87        322.91        46.98 o                         
 -10  10   9        248.48        373.37        55.92 o                         
  -8  10   9       2286.88       2254.89       139.99 o                         
  -6  10   9        139.35        507.21        56.12 o                         
  -4  10   9       2232.13       2156.89       143.32 o                         
  -2  10   9        228.56        155.63        53.83 o                         
   0  10   9         84.52         67.95        53.26 o                         
   2  10   9        861.67       1305.14       117.87 o                         
  -9  11   9        184.43        106.28        54.17 o                         
  -7  11   9          2.52         -8.77        51.20 o                         
  -5  11   9         74.14        -28.13        53.43 o                         
  -3  11   9         64.00         87.37        80.58 o                         
 -26   0  10       1353.01       1266.57        84.08 o                         
 -24   0  10       1074.22       1076.91        77.06 o                         
 -22   0  10       1119.54        994.01        56.96 o                         
 -20   0  10       1132.64        887.86        50.24 o                         
 -18   0  10      11511.88      10544.64       171.97 o                         
 -16   0  10       1050.92        918.32        41.09 o                         
 -14   0  10        258.41        266.84        25.55 o                         
 -12   0  10        829.56        707.38        33.02 o                         
 -10   0  10       6510.02       6136.21        93.91 o                         
  -8   0  10       7173.35       6852.43        97.85 o                         
  -6   0  10        958.49        901.82        42.46 o                         
  -4   0  10       1731.08       1432.22        55.31 o                         
  -2   0  10          1.34         19.17        25.23 o                         
   0   0  10      11408.10       9785.00       183.33 o                         
   2   0  10        598.38        628.73        53.17 o                         
   4   0  10        766.32        701.25        56.68 o                         
   6   0  10         26.39         10.09        30.56 o                         
   8   0  10       2860.13       2462.34       119.82 o                         
  10   0  10       4886.73       4317.52       159.87 o                         
  12   0  10       2987.74       2545.58       133.80 o                         
 -25   1  10        189.56        159.87        36.12 o                         
 -23   1  10       1007.38       1130.98        47.43 o                         
 -21   1  10        268.62        346.30        29.75 o                         
 -19   1  10       3698.26       3562.65        62.34 o                         
 -17   1  10        130.06        224.73        21.07 o                         
 -15   1  10        358.33        366.02        20.60 o                         
 -13   1  10       2123.22       1946.15        35.76 o                         
 -11   1  10        194.28        415.20        18.86 o                         
  -9   1  10      15441.75      14708.41       118.13 o                         
  -7   1  10        564.05        660.84        26.13 o                         
  -5   1  10       1371.17       1326.65        35.96 o                         
  -3   1  10        194.07        233.43        22.87 o                         
  -1   1  10       5059.97       4854.61        82.07 o                         
   1   1  10       1814.92       1717.40        52.08 o                         
   3   1  10       2377.54       2118.99        59.16 o                         
   5   1  10       1756.01       1669.36        56.04 o                         
   7   1  10       1369.36       1219.18        65.16 o                         
   9   1  10       1341.37       2095.79        81.98 o                         
  11   1  10         55.64        154.13        39.15 o                         
 -26   2  10         80.37         90.60        41.12 o                         
 -24   2  10         66.34        138.31        34.56 o                         
 -22   2  10        576.20       1173.06        57.64 o                         
 -20   2  10         45.54        380.30        34.80 o                         
 -18   2  10       2406.34       2409.31        57.06 o                         
 -16   2  10         66.30        125.80        19.77 o                         
 -14   2  10        337.55        448.00        25.94 o                         
 -12   2  10          6.31         12.26        13.16 o                         
 -10   2  10        336.31        343.65        17.62 o                         
  -8   2  10         21.33         45.59        11.56 o                         
  -6   2  10       3734.03       3603.39        61.68 o                         
  -4   2  10         39.52         97.98        21.51 o                         
  -2   2  10         57.19         40.92        20.84 o                         
   0   2  10        180.08        546.20        35.47 o                         
   2   2  10         97.26        471.26        34.61 o                         
   4   2  10        151.04        431.94        35.22 o                         
   6   2  10       1162.03       1132.32        56.88 o                         
   8   2  10       1237.10       1181.80        67.32 o                         
  10   2  10       2006.55       1993.76        82.94 o                         
  12   2  10        185.00        624.88        57.05 o                         
 -25   3  10          8.26         72.71        36.58 o                         
 -23   3  10       1019.86       1172.51        63.16 o                         
 -21   3  10       1173.69       1312.18        61.64 o                         
 -19   3  10       1454.52       1572.26        57.75 o                         
 -17   3  10       1172.54       1238.32        42.98 o                         
 -15   3  10       1829.97       1650.72        46.88 o                         
 -13   3  10         24.18        643.04        30.30 o                         
 -11   3  10      14165.24      13449.27       125.87 o                         
  -9   3  10        956.34        987.24        31.03 o                         
  -7   3  10       1490.25       1386.08        42.53 o                         
  -5   3  10         41.20         42.45        21.27 o                         
  -3   3  10       2308.05       2426.46        60.11 o                         
  -1   3  10       2116.35       2115.98        59.11 o                         
   1   3  10        539.87        598.86        39.74 o                         
   3   3  10        349.17        469.61        36.14 o                         
   5   3  10         66.77        308.31        37.42 o                         
   7   3  10        522.93        694.36        57.39 o                         
   9   3  10         83.99       1087.77        66.03 o                         
  11   3  10          5.87        245.75        47.22 o                         
 -24   4  10        155.20        129.36        38.82 o                         
 -22   4  10       2241.65       2433.10        83.97 o                         
 -20   4  10        357.32        465.75        40.38 o                         
 -18   4  10        465.37        556.94        40.53 o                         
 -16   4  10        943.45       1039.48        41.57 o                         
 -14   4  10       4193.60       3990.11        67.29 o                         
 -12   4  10       2760.05       3320.26        75.33 o                         
 -10   4  10       7239.44       7083.97        91.24 o                         
  -8   4  10       4882.57       4634.18        75.11 o                         
  -6   4  10        551.70        623.17        36.95 o                         
  -4   4  10         14.63         -2.71        25.66 o                         
  -2   4  10       3028.79       2678.24        67.42 o                         
   0   4  10       2929.40       2903.47        71.62 o                         
   2   4  10          4.30        478.50        37.15 o                         
   4   4  10        671.53        626.55        46.63 o                         
   6   4  10        171.34        279.73        40.40 o                         
   8   4  10       1879.62       1842.91        78.24 o                         
  10   4  10         26.37         98.25        42.91 o                         
 -23   5  10       2643.82       2275.84        87.44 o                         
 -21   5  10          1.47        188.58        37.60 o                         
 -19   5  10       4575.15       4252.41        97.25 o                         
 -17   5  10       1301.62       1313.74        49.10 o                         
 -15   5  10        403.56        399.70        31.89 o                         
 -13   5  10          1.62         38.92        26.64 o                         
 -11   5  10        571.31        647.49        34.67 o                         
  -9   5  10        607.35       1049.74        52.00 o                         
  -7   5  10       3221.82       2902.18        70.40 o                         
  -5   5  10        678.22        675.29        42.57 o                         
  -3   5  10        630.68        489.59        42.07 o                         
  -1   5  10       5198.62       4920.43       101.10 o                         
   1   5  10        116.51        503.74        40.14 o                         
   3   5  10       2269.64       2249.84        79.68 o                         
   5   5  10         74.36        181.94        39.71 o                         
   7   5  10         11.35         99.16        39.60 o                         
   9   5  10       2133.42       1921.67        87.91 o                         
 -22   6  10       1410.26       1249.61        94.81 o                         
 -20   6  10        786.32        729.34        52.75 o                         
 -18   6  10        285.36        256.97        37.75 o                         
 -16   6  10       9162.80       9168.92       142.45 o                         
 -14   6  10       5247.32       5539.80        99.68 o                         
 -12   6  10         69.05        445.46        44.77 o                         
 -10   6  10       2311.98       2299.31        61.54 o                         
  -8   6  10        538.23        562.57        38.52 o                         
  -6   6  10        791.95        759.86        45.77 o                         
  -4   6  10        777.72        723.29        50.80 o                         
  -2   6  10         70.44         80.41        34.84 o                         
   0   6  10        831.35        886.30        54.36 o                         
   2   6  10        861.88        760.99        54.50 o                         
   4   6  10          2.24        -21.48        38.20 o                         
   6   6  10          6.44         16.42        39.82 o                         
   8   6  10         47.27          7.23        41.51 o                         
 -21   7  10        102.14        102.38        46.68 o                         
 -19   7  10        123.46         94.17        38.52 o                         
 -17   7  10         26.66         41.75        30.94 o                         
 -15   7  10       3190.06       3124.35        81.67 o                         
 -13   7  10         86.43        388.90        40.63 o                         
 -11   7  10         53.81        100.69        30.83 o                         
  -9   7  10        274.21        298.06        35.67 o                         
  -7   7  10       3505.43       3440.50        83.80 o                         
  -5   7  10        208.69        610.30        46.85 o                         
  -3   7  10       2927.80       2657.77        91.89 o                         
  -1   7  10        142.85        134.47        40.06 o                         
   1   7  10         22.44         73.01        47.55 o                         
   3   7  10       2257.68       2269.67        98.05 o                         
   5   7  10       3402.45       3401.36       137.60 o                         
   7   7  10       1399.64       1292.05        88.39 o                         
 -20   8  10        330.89        318.46        62.69 o                         
 -18   8  10         92.06        161.59        44.11 o                         
 -16   8  10       8533.23       8005.36       133.75 o                         
 -14   8  10        892.30        832.98        66.15 o                         
 -12   8  10        144.44        131.34        35.68 o                         
 -10   8  10        445.59        499.28        43.17 o                         
  -8   8  10       1037.83       1043.49        56.40 o                         
  -6   8  10       1098.95       1219.68        68.12 o                         
  -4   8  10        170.71        172.26        41.15 o                         
  -2   8  10       2333.06       2237.52        84.29 o                         
   0   8  10         85.21        -15.05        46.03 o                         
   2   8  10          0.10        288.12        55.74 o                         
   4   8  10         79.07        364.60        68.82 o                         
   6   8  10        292.42        418.03        62.53 o                         
 -17   9  10       1680.49       1450.22       100.33 o                         
 -15   9  10         33.59         98.93        37.86 o                         
 -13   9  10        122.66        282.82        43.13 o                         
 -11   9  10       1531.77       1411.86        60.56 o                         
  -9   9  10        423.40        432.73        48.16 o                         
  -7   9  10        111.19        316.83        50.21 o                         
  -5   9  10        354.48        327.10        55.25 o                         
  -3   9  10        601.83        441.74        50.54 o                         
  -1   9  10         65.26         56.46        51.11 o                         
   1   9  10         73.90         67.63        53.10 o                         
   3   9  10        308.07        341.39        59.98 o                         
 -14  10  10        104.97         78.95        71.16 o                         
 -12  10  10         28.00         65.66        43.10 o                         
 -10  10  10        156.47        162.28        46.61 o                         
  -8  10  10         90.49         85.12        48.92 o                         
  -6  10  10         12.34        -51.17        51.17 o                         
  -4  10  10         49.77         57.97        52.51 o                         
  -2  10  10         68.64         19.60        58.26 o                         
   0  10  10        454.65        243.36        63.68 o                         
 -25   1  11          0.26        -21.19        30.62 o                         
 -23   1  11        477.49        563.40        43.89 o                         
 -21   1  11       4314.88       4321.14        87.01 o                         
 -19   1  11          1.82         28.51        19.87 o                         
 -17   1  11       2147.82       1984.39        48.77 o                         
 -15   1  11        202.80        286.42        21.92 o                         
 -13   1  11       4020.94       3792.63        52.15 o                         
 -11   1  11          1.57          8.78        11.23 o                         
  -9   1  11       9863.65       9526.14        93.37 o                         
  -7   1  11        891.95        882.21        31.34 o                         
  -5   1  11       1183.79       1227.53        40.91 o                         
  -3   1  11         95.77        234.93        26.64 o                         
  -1   1  11       3269.82       2835.79        66.13 o                         
   1   1  11       1243.04       1489.87        52.55 o                         
   3   1  11        325.20        661.48        41.65 o                         
   5   1  11        294.89        457.72        41.66 o                         
   7   1  11          0.28         63.64        34.12 o                         
   9   1  11        350.97        534.64        53.73 o                         
  11   1  11        151.05        162.69        68.62 o                         
 -26   2  11        188.43        116.08        52.98 o                         
 -24   2  11        163.31        336.73        41.19 o                         
 -22   2  11       3187.66       2873.95        87.64 o                         
 -20   2  11        422.79        490.32        32.36 o                         
 -18   2  11       2308.92       2315.69        54.84 o                         
 -16   2  11        854.67        820.94        33.49 o                         
 -14   2  11       1083.07       1115.12        35.10 o                         
 -12   2  11       1930.54       1732.85        38.20 o                         
 -10   2  11         79.11        124.71        22.32 o                         
  -8   2  11       6333.91       6461.80        87.34 o                         
  -6   2  11       1624.50       1919.27        48.84 o                         
  -4   2  11         15.54        166.72        25.49 o                         
  -2   2  11          1.48         78.88        24.06 o                         
   0   2  11       3900.01       3766.74        78.35 o                         
   2   2  11        362.96        408.99        35.07 o                         
   4   2  11       2569.56       2416.41        70.67 o                         
   6   2  11       1277.60       1307.40        72.94 o                         
   8   2  11        211.17        290.09        46.47 o                         
  10   2  11        463.38       1029.15        69.21 o                         
 -25   3  11         38.17         34.83        35.38 o                         
 -23   3  11        269.52        390.59        42.82 o                         
 -21   3  11       2076.59       1585.71        61.16 o                         
 -19   3  11       1488.36       1580.69        52.00 o                         
 -17   3  11       9277.24       8653.88       114.45 o                         
 -15   3  11       2681.06       2503.22        56.30 o                         
 -13   3  11       4537.89       4468.20        69.56 o                         
 -11   3  11       1536.72       1757.31        45.71 o                         
  -9   3  11       5448.91       5294.62        79.01 o                         
  -7   3  11       1370.93       1591.43        47.29 o                         
  -5   3  11       3129.54       2910.34        62.83 o                         
  -3   3  11       1843.66       1710.17        55.00 o                         
  -1   3  11          1.67         27.09        23.78 o                         
   1   3  11       5598.88       5119.23        95.30 o                         
   3   3  11        778.31        721.93        43.61 o                         
   5   3  11        189.87        174.89        36.09 o                         
   7   3  11        395.50        503.13        52.43 o                         
   9   3  11       1883.15       1729.24        82.62 o                         
 -24   4  11        325.50        244.53        43.23 o                         
 -22   4  11         32.03        478.26        43.04 o                         
 -20   4  11        306.32        302.95        36.45 o                         
 -18   4  11        954.49        890.45        43.69 o                         
 -16   4  11        496.65        445.98        31.90 o                         
 -14   4  11       4705.71       4481.87        76.94 o                         
 -12   4  11      11494.78      11036.06       127.08 o                         
 -10   4  11       3317.50       3638.68        69.18 o                         
  -8   4  11       1868.86       1668.48        55.91 o                         
  -6   4  11       1205.87       1537.16        56.01 o                         
  -4   4  11         65.76        404.57        33.84 o                         
  -2   4  11        607.87        639.74        40.31 o                         
   0   4  11       2674.15       2465.64        69.52 o                         
   2   4  11          1.25        209.04        33.03 o                         
   4   4  11       2029.72       2086.82        77.10 o                         
   6   4  11        343.29        266.52        41.97 o                         
   8   4  11         79.00        249.76        47.38 o                         
 -23   5  11        106.86        201.58        44.25 o                         
 -21   5  11         32.56        242.68        37.46 o                         
 -19   5  11        244.96        385.65        40.41 o                         
 -17   5  11        103.15        137.47        28.40 o                         
 -15   5  11       2900.19       2883.09        65.99 o                         
 -13   5  11          5.82         77.89        28.52 o                         
 -11   5  11          4.65        106.24        28.12 o                         
  -9   5  11       1132.11       1209.76        47.13 o                         
  -7   5  11         74.57         50.66        28.80 o                         
  -5   5  11       4553.75       4539.04        91.70 o                         
  -3   5  11       1461.83       1457.87        61.59 o                         
  -1   5  11       1016.53        931.29        49.11 o                         
   1   5  11         79.08        103.04        32.96 o                         
   3   5  11        184.79        452.15        52.42 o                         
   5   5  11         55.16        182.50        40.71 o                         
   7   5  11       2947.43       2942.11        96.47 o                         
 -22   6  11        185.30        323.19        45.58 o                         
 -20   6  11        396.26        376.96        44.46 o                         
 -18   6  11        333.34        463.89        37.37 o                         
 -16   6  11       1171.34       1190.22        51.20 o                         
 -14   6  11       1120.79       1202.94        61.67 o                         
 -12   6  11       2838.08       2708.47        88.65 o                         
 -10   6  11        548.70        490.68        36.70 o                         
  -8   6  11        479.82        571.80        46.43 o                         
  -6   6  11       1628.73       1685.12        64.08 o                         
  -4   6  11        889.29        868.05        66.49 o                         
  -2   6  11       1723.66       2138.06        78.40 o                         
   0   6  11       1196.61       1165.15        57.11 o                         
   2   6  11        101.20        102.10        41.15 o                         
   4   6  11        560.49       1031.94        98.93 o                         
   6   6  11         23.85         52.32        43.57 o                         
 -21   7  11        436.09        528.38        71.86 o                         
 -19   7  11        126.53        165.38        39.30 o                         
 -17   7  11         89.99        145.84        31.89 o                         
 -15   7  11       1486.43       1711.83        67.35 o                         
 -13   7  11         85.98        209.73        38.38 o                         
 -11   7  11          0.01        217.42        38.01 o                         
  -9   7  11       2406.95       2388.04        69.16 o                         
  -7   7  11        691.72        985.59       104.05 o                         
  -5   7  11        132.90        235.37        40.61 o                         
  -3   7  11        335.05        278.73        45.16 o                         
  -1   7  11        371.90        333.54        46.24 o                         
   1   7  11       1966.60       1982.75        93.22 o                         
   3   7  11        171.32        711.98        66.33 o                         
   5   7  11          0.05        -42.84        42.84 o                         
 -18   8  11       1805.15       1722.51        72.94 o                         
 -16   8  11         70.58        106.08        38.16 o                         
 -14   8  11       3090.09       3253.51        94.79 o                         
 -12   8  11        194.66        263.72        39.95 o                         
 -10   8  11         22.82        -32.65        32.65 o                         
  -8   8  11        432.32        437.76        55.09 o                         
  -6   8  11       1591.66       1600.99        78.56 o                         
  -4   8  11        737.40        570.72        51.21 o                         
  -2   8  11        581.03        480.83        54.92 o                         
   0   8  11        203.38        178.66        52.37 o                         
   2   8  11        130.44        138.96        54.05 o                         
   4   8  11        602.00        451.74        70.88 o                         
 -15   9  11         41.88        230.17        42.28 o                         
 -13   9  11         50.47         13.43        38.29 o                         
 -11   9  11        576.88        484.99        49.02 o                         
  -9   9  11        190.85        142.24        43.43 o                         
  -7   9  11        225.57        350.09        58.80 o                         
  -5   9  11       2074.39       2045.34        97.68 o                         
  -3   9  11        669.18        470.49        74.66 o                         
  -1   9  11        244.17        327.93        61.59 o                         
   1   9  11        214.26        150.54        61.96 o                         
 -12  10  11        161.68        141.63        74.92 o                         
 -10  10  11          2.91         -8.40        45.73 o                         
  -8  10  11        282.75        188.75        53.45 o                         
  -6  10  11        133.98        214.31        74.70 o                         
  -4  10  11         40.49        220.97        70.16 o                         
 -26   0  12       1669.27       1593.35       153.85 o                         
 -24   0  12         69.75         23.53        36.24 o                         
 -22   0  12       1180.39       1046.71        78.89 o                         
 -20   0  12       5231.16       4146.84       132.90 o                         
 -18   0  12      17932.67      15957.72       311.83 o                         
 -16   0  12       8940.81       8491.45       143.87 o                         
 -14   0  12       1060.25       1044.26        52.29 o                         
 -12   0  12        935.32        930.06        44.86 o                         
 -10   0  12       7724.16       7449.43       127.96 o                         
  -8   0  12       2313.93       2210.71        66.87 o                         
  -6   0  12          7.46         29.62        23.60 o                         
  -4   0  12       2725.07       2544.33        86.64 o                         
  -2   0  12       1807.12       1581.40        75.01 o                         
   0   0  12       1753.76       1624.00        79.05 o                         
   2   0  12       3336.23       3003.19       105.07 o                         
   4   0  12        778.77        841.79        70.33 o                         
   6   0  12          0.49        -43.71        43.71 o                         
   8   0  12       1314.61       1605.84       117.17 o                         
 -25   1  12        403.04        521.27        51.10 o                         
 -23   1  12        165.49        148.09        26.75 o                         
 -21   1  12       1643.99       1805.48        55.99 o                         
 -19   1  12         66.46         79.00        22.44 o                         
 -17   1  12       1104.99       1268.73        44.06 o                         
 -15   1  12         52.74         61.98        18.26 o                         
 -13   1  12        387.33        464.78        27.72 o                         
 -11   1  12      25437.89      24182.07       257.05 o                         
  -9   1  12      18319.26      17429.33       212.59 o                         
  -7   1  12       1819.31       1603.13        45.22 o                         
  -5   1  12        509.23        723.54        49.79 o                         
  -3   1  12          0.13         54.05        22.38 o                         
  -1   1  12          1.92         21.87        21.99 o                         
   1   1  12       4626.37       4344.24        87.10 o                         
   3   1  12          4.00         23.36        24.45 o                         
   5   1  12       3291.79       3020.03        87.15 o                         
   7   1  12          0.09          4.64        35.35 o                         
   9   1  12        168.16        162.15        45.88 o                         
 -24   2  12        958.64        915.56        55.71 o                         
 -22   2  12         51.53        174.27        28.55 o                         
 -20   2  12       1989.60       1878.70        54.61 o                         
 -18   2  12        967.29       1013.80        40.86 o                         
 -16   2  12          9.95        171.38        23.97 o                         
 -14   2  12       1867.47       1803.72        55.57 o                         
 -12   2  12         24.42         26.75        19.28 o                         
 -10   2  12        388.31        360.26        32.51 o                         
  -8   2  12       1463.92       1508.25        45.96 o                         
  -6   2  12        903.38        984.18        40.37 o                         
  -4   2  12        228.12        291.91        29.83 o                         
  -2   2  12        864.62        803.72        54.13 o                         
   0   2  12        583.38        560.57        39.77 o                         
   2   2  12          2.52        364.19        35.92 o                         
   4   2  12        354.26        592.78        48.63 o                         
   6   2  12        117.51        102.03        39.35 o                         
   8   2  12        473.84        818.69        63.24 o                         
 -25   3  12         46.47         82.50        36.09 o                         
 -23   3  12       1165.76        988.20        59.78 o                         
 -21   3  12         70.79        349.24        32.47 o                         
 -19   3  12        872.75        871.19        43.29 o                         
 -17   3  12        272.17        767.33        37.26 o                         
 -15   3  12       3025.04       2998.92        63.43 o                         
 -13   3  12        147.45        143.00        27.48 o                         
 -11   3  12        492.52        408.58        30.27 o                         
  -9   3  12       1024.47       1010.70        48.42 o                         
  -7   3  12       2953.89       3136.88        65.21 o                         
  -5   3  12        690.11        711.68        49.02 o                         
  -3   3  12        203.63        328.23        34.60 o                         
  -1   3  12        609.70       1044.26        72.28 o                         
   1   3  12        465.42        580.82        47.56 o                         
   3   3  12         10.44         12.33        31.12 o                         
   5   3  12        626.08       1033.29        60.82 o                         
   7   3  12        348.10        402.17        51.45 o                         
 -24   4  12        651.33        618.54        54.23 o                         
 -22   4  12        796.99        817.63        51.28 o                         
 -20   4  12       1087.94       1291.87        63.05 o                         
 -18   4  12        156.35        157.55        28.59 o                         
 -16   4  12        399.17        402.17        31.71 o                         
 -14   4  12       3623.52       3603.86        83.92 o                         
 -12   4  12         96.42        205.41        30.66 o                         
 -10   4  12       1098.17       1067.37        46.37 o                         
  -8   4  12       4523.60       4197.55        77.08 o                         
  -6   4  12       2790.95       2909.08        68.42 o                         
  -4   4  12       2044.68       1976.83        62.34 o                         
  -2   4  12        452.62        394.44        36.18 o                         
   0   4  12       1712.00       1691.24        63.47 o                         
   2   4  12       1392.61       1599.42        70.04 o                         
   4   4  12        656.47       1150.70       111.37 o                         
   6   4  12       2207.80       2140.96        83.98 o                         
   8   4  12        904.06       1140.18       242.26 o                         
 -23   5  12        172.51        326.66        43.19 o                         
 -21   5  12        957.99        901.70        54.93 o                         
 -19   5  12        224.99        267.03        32.69 o                         
 -17   5  12       1571.80       1569.23        58.99 o                         
 -15   5  12        889.48        804.72        45.22 o                         
 -13   5  12       3161.73       3363.58        85.74 o                         
 -11   5  12        775.52        838.98        50.55 o                         
  -9   5  12          3.95        -19.52        31.60 o                         
  -7   5  12        936.83       1092.87        70.61 o                         
  -5   5  12        510.17        670.28        44.50 o                         
  -3   5  12         27.47         32.12        28.85 o                         
  -1   5  12          7.52          4.56        29.18 o                         
   1   5  12        167.42        175.51        39.96 o                         
   3   5  12        157.67        175.54        42.26 o                         
   5   5  12        476.32        399.72        49.92 o                         
   7   5  12        660.11        843.32       180.60 o                         
 -22   6  12         35.22        101.28        39.31 o                         
 -20   6  12         23.41         11.23        35.83 o                         
 -18   6  12        297.89        304.78        35.91 o                         
 -16   6  12        514.45        474.92        40.88 o                         
 -14   6  12         61.03         77.62        35.40 o                         
 -12   6  12         55.20         39.86        35.51 o                         
 -10   6  12        524.81        677.07        77.11 o                         
  -8   6  12       2624.90       2594.18        82.97 o                         
  -6   6  12          8.30        500.78        44.16 o                         
  -4   6  12       5151.21       5084.21       105.86 o                         
  -2   6  12       2351.67       2359.76        77.02 o                         
   0   6  12         24.36        188.01        43.69 o                         
   2   6  12       2731.53       2652.45        94.15 o                         
   4   6  12       1511.48       1325.48       113.22 o                         
 -19   7  12         61.01         36.67        35.62 o                         
 -17   7  12         39.88         72.08        32.88 o                         
 -15   7  12       1465.82       1340.79        65.74 o                         
 -13   7  12       1062.65       1274.50        76.00 o                         
 -11   7  12       2229.17       2302.75        82.39 o                         
  -9   7  12          0.05         29.06        42.08 o                         
  -7   7  12        166.90        136.44        43.38 o                         
  -5   7  12        317.51        354.10        44.56 o                         
  -3   7  12        559.15        738.76        95.22 o                         
  -1   7  12       1806.23       2050.41        93.11 o                         
   1   7  12        270.29        411.37        58.76 o                         
   3   7  12         45.38         56.54        46.34 o                         
 -18   8  12         73.07         28.06        40.30 o                         
 -16   8  12       1049.01       1042.66        63.62 o                         
 -14   8  12        975.86       1188.72        91.56 o                         
 -12   8  12         37.34        142.52        43.36 o                         
 -10   8  12        370.90        355.40        54.80 o                         
  -8   8  12        133.21        215.11        54.45 o                         
  -6   8  12        227.96        223.33        49.63 o                         
  -4   8  12        987.19       2067.73       122.06 o                         
  -2   8  12       1717.95       1530.58       165.18 o                         
   0   8  12       2413.29       2327.21       115.25 o                         
   2   8  12        439.63        401.82        83.70 o                         
 -15   9  12        265.48        203.12        93.91 o                         
 -13   9  12       1269.51        950.74        71.64 o                         
 -11   9  12        307.58        298.86        50.33 o                         
  -9   9  12        112.97         97.20        51.48 o                         
  -7   9  12        423.16        406.98        61.38 o                         
  -5   9  12         27.79        155.81        53.00 o                         
  -3   9  12          0.02        -16.30        57.63 o                         
 -25   1  13       1063.89       1309.15        70.61 o                         
 -23   1  13          8.15         -8.67        24.79 o                         
 -21   1  13        459.03        438.31        41.61 o                         
 -19   1  13         69.66        296.24        43.16 o                         
 -17   1  13        604.32        777.92        48.55 o                         
 -15   1  13         64.66        162.64        26.07 o                         
 -13   1  13        322.72        366.38        28.76 o                         
 -11   1  13       1184.35       1158.87        42.87 o                         
  -9   1  13       1259.19       1179.13        50.75 o                         
  -7   1  13       5046.58       5035.07        96.16 o                         
  -5   1  13          4.66         26.35        20.12 o                         
  -3   1  13         85.88        142.49        26.47 o                         
  -1   1  13          1.29        164.34        28.73 o                         
   1   1  13       1252.96       1295.98        56.80 o                         
   3   1  13        230.13        611.25        46.19 o                         
   5   1  13        904.55       1434.40        78.98 o                         
   7   1  13       2841.80       2518.64        98.71 o                         
 -24   2  13        866.99        971.34        61.43 o                         
 -22   2  13         50.21        127.23        27.69 o                         
 -20   2  13       3525.07       3467.99        95.14 o                         
 -18   2  13        162.05        218.77        34.42 o                         
 -16   2  13       4668.80       4419.60        93.89 o                         
 -14   2  13         74.83         97.37        24.08 o                         
 -12   2  13        464.57        542.62        34.31 o                         
 -10   2  13       3549.78       3720.03        73.97 o                         
  -8   2  13      15100.67      14562.46       192.45 o                         
  -6   2  13        535.95        532.96        33.17 o                         
  -4   2  13         18.40         77.48        24.34 o                         
  -2   2  13        599.00        560.82        40.14 o                         
   0   2  13        103.06         78.17        28.83 o                         
   2   2  13       2240.01       2125.74        70.31 o                         
   4   2  13          1.13         22.46        32.69 o                         
   6   2  13       1017.74       1051.63        71.42 o                         
 -23   3  13        129.03         95.34        34.96 o                         
 -21   3  13        364.44        255.74        33.04 o                         
 -19   3  13       1002.03        936.74        53.39 o                         
 -17   3  13       7848.33       7227.59       131.13 o                         
 -15   3  13       1545.49       1570.34        62.64 o                         
 -13   3  13        287.24        304.02        32.85 o                         
 -11   3  13       1268.17       1176.37        46.22 o                         
  -9   3  13         97.31         62.35        26.52 o                         
  -7   3  13       3704.89       3534.81        85.45 o                         
  -5   3  13       1327.44       1361.57        50.58 o                         
  -3   3  13       1528.86       1596.81        59.62 o                         
  -1   3  13        898.53        948.08        78.99 o                         
   1   3  13        937.49       1103.31        75.91 o                         
   3   3  13       1551.10       1554.50        72.21 o                         
   5   3  13       1203.15       1185.07        67.08 o                         
 -22   4  13       1252.18       1150.68        59.77 o                         
 -20   4  13         19.35        290.99        38.40 o                         
 -18   4  13         57.96         84.96        33.18 o                         
 -16   4  13        165.18        276.10        35.27 o                         
 -14   4  13        341.54        399.93        41.40 o                         
 -12   4  13        295.00        332.27        40.73 o                         
 -10   4  13       4579.53       4494.31        95.37 o                         
  -8   4  13       2996.27       2869.26        80.86 o                         
  -6   4  13        113.05        164.22        28.83 o                         
  -4   4  13         85.52        116.18        30.51 o                         
  -2   4  13        526.34        448.19        40.48 o                         
   0   4  13       1141.58       1068.06        53.84 o                         
   2   4  13       1678.31       1718.10        85.48 o                         
   4   4  13          5.37         48.66        39.49 o                         
   6   4  13       1747.34       1882.39       117.47 o                         
 -23   5  13        864.93        767.02       148.35 o                         
 -21   5  13        314.48        439.65        50.08 o                         
 -19   5  13        101.29        289.18        41.30 o                         
 -17   5  13        461.07        447.07        42.40 o                         
 -15   5  13       1679.30       1716.19        69.13 o                         
 -13   5  13       2283.95       2291.49        83.15 o                         
 -11   5  13         11.03         67.77        34.37 o                         
  -9   5  13       1023.80        901.82        59.50 o                         
  -7   5  13          6.20         21.12        32.41 o                         
  -5   5  13       2238.49       2361.02        70.62 o                         
  -3   5  13        775.59        976.27        72.63 o                         
  -1   5  13        818.46        878.17        56.96 o                         
   1   5  13        644.33        546.30        51.57 o                         
   3   5  13         30.22        223.47        45.07 o                         
   5   5  13        354.34        449.97        77.17 o                         
 -20   6  13        129.34        177.27        41.27 o                         
 -18   6  13        299.01        345.90        44.01 o                         
 -16   6  13       2645.84       2676.72        83.94 o                         
 -14   6  13        140.36        183.49        39.35 o                         
 -12   6  13        416.42        449.13        51.06 o                         
 -10   6  13         38.15         56.21        38.01 o                         
  -8   6  13          4.39        144.23        45.53 o                         
  -6   6  13       2048.56       2111.31        75.87 o                         
  -4   6  13        575.50        926.11        99.42 o                         
  -2   6  13         37.81         56.95        36.10 o                         
   0   6  13        527.35        691.04        89.13 o                         
   2   6  13        824.53        892.72        85.33 o                         
 -19   7  13        413.58        604.73        73.98 o                         
 -17   7  13        503.95        519.87        51.28 o                         
 -15   7  13       1991.96       2084.63        88.70 o                         
 -13   7  13        349.11        352.93        51.33 o                         
 -11   7  13          7.18         25.62        42.46 o                         
  -9   7  13        861.68        807.48        72.96 o                         
  -7   7  13       1445.90       1347.24       102.46 o                         
  -5   7  13         39.48        131.10        42.25 o                         
  -3   7  13       1315.07       1305.26        67.32 o                         
  -1   7  13        153.15        200.97        47.33 o                         
   1   7  13        926.32        816.17        82.61 o                         
 -16   8  13        222.61        231.73        46.28 o                         
 -14   8  13          7.65         -1.39        41.21 o                         
 -12   8  13       2895.39       2838.13       105.51 o                         
 -10   8  13        596.12        630.75        63.74 o                         
  -8   8  13         14.71        130.09        57.25 o                         
  -6   8  13       1095.15        905.17        77.63 o                         
  -4   8  13       1835.97       1895.97        95.15 o                         
  -2   8  13         14.07         90.80        52.53 o                         
 -11   9  13        248.62        308.88        81.64 o                         
  -9   9  13       1262.82       1063.14       121.87 o                         
  -7   9  13        290.02        199.03       126.26 o                         
 -24   0  14       1024.45       1066.35       132.57 o                         
 -22   0  14        950.28        785.96        93.05 o                         
 -20   0  14        288.20        350.59        67.12 o                         
 -18   0  14       1596.31       1792.72       153.09 o                         
 -16   0  14       5350.08       5522.98       280.85 o                         
 -14   0  14       2165.96       2229.67        94.74 o                         
 -12   0  14       1803.97       1672.70        85.94 o                         
 -10   0  14        139.47        172.80        41.89 o                         
  -8   0  14       1701.12       1511.76       111.22 o                         
  -6   0  14       5599.99       5478.58       162.77 o                         
  -4   0  14        514.84        546.51        54.92 o                         
  -2   0  14        292.56        417.11        54.49 o                         
   0   0  14        158.47        113.15        44.24 o                         
   2   0  14        176.56        160.78        46.82 o                         
   4   0  14       1019.16       1107.38       103.64 o                         
 -23   1  14        780.38        984.83        78.80 o                         
 -21   1  14          8.19         44.91        37.81 o                         
 -19   1  14       1067.79       1059.37        79.55 o                         
 -17   1  14         48.48         66.30        34.23 o                         
 -15   1  14       2022.97       1994.42        74.14 o                         
 -13   1  14       1347.40       1342.10        52.79 o                         
 -11   1  14       2380.67       2318.67        70.63 o                         
  -9   1  14       1995.45       1859.01        67.36 o                         
  -7   1  14       1820.75       1801.50        69.53 o                         
  -5   1  14       1727.74       1817.26        62.12 o                         
  -3   1  14        406.50        401.59        37.54 o                         
  -1   1  14       1243.40       1329.68        59.02 o                         
   1   1  14        119.71        155.17        32.84 o                         
   3   1  14       1881.61       2019.15        78.34 o                         
   5   1  14          6.36         13.61        39.98 o                         
 -24   2  14        381.19        849.41        87.83 o                         
 -22   2  14        361.80        457.66        59.81 o                         
 -20   2  14        116.33        309.02        54.36 o                         
 -18   2  14        370.73        470.06        47.80 o                         
 -16   2  14        253.06        373.43        37.85 o                         
 -14   2  14       1010.75       1000.48        50.09 o                         
 -12   2  14        502.26        539.13        35.84 o                         
 -10   2  14        751.21        702.00        44.02 o                         
  -8   2  14       4841.73       4458.53        94.76 o                         
  -6   2  14        360.91        414.93        40.52 o                         
  -4   2  14         17.74         -6.91        24.12 o                         
  -2   2  14        779.03        894.95        51.18 o                         
   0   2  14         99.30        220.31        35.74 o                         
   2   2  14        291.73        343.70        45.95 o                         
   4   2  14        456.21        713.49        78.82 o                         
 -23   3  14        360.90        371.59        50.10 o                         
 -21   3  14        217.63        269.38        41.20 o                         
 -19   3  14        209.85        373.67        44.14 o                         
 -17   3  14        611.84        624.29        47.16 o                         
 -15   3  14       1570.56       1712.89        67.27 o                         
 -13   3  14         92.24         89.70        28.27 o                         
 -11   3  14        285.81        308.61        39.30 o                         
  -9   3  14        219.55        365.81        37.31 o                         
  -7   3  14        155.11        211.30        36.03 o                         
  -5   3  14        771.13        761.38        52.52 o                         
  -3   3  14        353.15        814.65        68.46 o                         
  -1   3  14         19.34         22.52        28.91 o                         
   1   3  14        395.65        499.76        57.06 o                         
   3   3  14        617.57        683.27        57.16 o                         
 -22   4  14          1.16         79.83        35.82 o                         
 -20   4  14        204.29        252.64        39.42 o                         
 -18   4  14        193.85        285.63        43.50 o                         
 -16   4  14        781.80        833.67        75.72 o                         
 -14   4  14       1848.98       1814.50        73.59 o                         
 -12   4  14        867.39        784.30        50.63 o                         
 -10   4  14        644.90        556.30        48.54 o                         
  -8   4  14        217.46        263.32        39.40 o                         
  -6   4  14       6256.68       5824.18       119.89 o                         
  -4   4  14       1170.49        998.28        50.41 o                         
  -2   4  14          7.56         63.28        32.42 o                         
   0   4  14          0.83        152.85        40.87 o                         
   2   4  14       2152.70       2142.61       101.71 o                         
 -21   5  14         12.26        125.53        38.42 o                         
 -19   5  14       3798.78       3522.16        99.74 o                         
 -17   5  14         89.85        375.03        46.06 o                         
 -15   5  14       4278.19       4455.14       111.68 o                         
 -13   5  14          0.47         85.91        36.84 o                         
 -11   5  14        754.49        704.85        67.60 o                         
  -9   5  14        904.00       1102.93       109.27 o                         
  -7   5  14       6337.89       6594.53       130.89 o                         
  -5   5  14        727.16        587.41        58.15 o                         
  -3   5  14       2111.28       1967.59        72.82 o                         
  -1   5  14         85.43         93.20        40.33 o                         
   1   5  14         32.00         49.12        41.31 o                         
 -20   6  14         63.16        148.31        41.70 o                         
 -18   6  14        528.37        440.01        47.24 o                         
 -16   6  14       1596.55       1502.88        74.59 o                         
 -14   6  14        184.32        207.24        46.63 o                         
 -12   6  14        740.36        739.18        75.49 o                         
 -10   6  14         38.65        106.48        42.69 o                         
  -8   6  14        765.04        838.81        71.62 o                         
  -6   6  14       1610.98       1667.56        78.68 o                         
  -4   6  14       2089.68       1898.78        72.05 o                         
  -2   6  14         16.14         54.13        41.07 o                         
   0   6  14        850.69        814.06        69.54 o                         
 -17   7  14         29.96         -1.51        39.34 o                         
 -15   7  14       1066.12        960.26        69.61 o                         
 -13   7  14       3188.35       3157.72       106.43 o                         
 -11   7  14        177.98        541.52        78.19 o                         
  -9   7  14       4291.75       4014.80       136.35 o                         
  -7   7  14         64.54         36.90        49.42 o                         
  -5   7  14         35.10         69.74        51.61 o                         
  -3   7  14        177.86        269.33        51.75 o                         
  -1   7  14        234.50        102.59       104.16 o                         
 -14   8  14        321.38        292.08       123.10 o                         
 -12   8  14        122.22        161.63        53.00 o                         
 -10   8  14         48.52         66.08        49.44 o                         
  -8   8  14        547.26        343.18        66.42 o                         
  -6   8  14        277.67        345.64        67.27 o                         
 -23   1  15       1570.98       1963.78       112.57 o                         
 -21   1  15         25.04         42.84        41.53 o                         
 -19   1  15         97.08        209.17        56.35 o                         
 -17   1  15          0.29        -10.06        35.61 o                         
 -15   1  15       1177.97       1260.24        72.33 o                         
 -13   1  15         11.56         59.34        26.48 o                         
 -11   1  15        465.87        355.74        38.18 o                         
  -9   1  15        340.05        445.47        43.62 o                         
  -7   1  15          3.22         26.63        29.23 o                         
  -5   1  15       1333.44       1595.37        77.40 o                         
  -3   1  15          1.74        226.77        35.41 o                         
  -1   1  15        164.98        393.99        39.98 o                         
   1   1  15        369.01        682.64        50.80 o                         
   3   1  15        265.39        527.97        58.62 o                         
 -22   2  15        262.49        322.68        57.92 o                         
 -20   2  15        149.14        121.79        47.26 o                         
 -18   2  15       1713.56       1782.42        87.96 o                         
 -16   2  15        163.72        277.55        42.47 o                         
 -14   2  15       5603.15       5695.90       131.19 o                         
 -12   2  15       1885.51       1979.35        65.87 o                         
 -10   2  15       1594.27       1565.05        67.81 o                         
  -8   2  15        124.21        180.58        36.39 o                         
  -6   2  15       3093.91       3140.80        93.79 o                         
  -4   2  15       2194.87       1940.77        80.57 o                         
  -2   2  15       3904.87       3276.82        85.77 o                         
   0   2  15        108.35        155.47        35.17 o                         
   2   2  15        189.16        240.14        43.87 o                         
 -21   3  15         27.25        157.36        50.27 o                         
 -19   3  15         14.37         47.02        35.70 o                         
 -17   3  15       2304.46       2271.95        78.79 o                         
 -15   3  15       3243.73       3323.65        91.35 o                         
 -13   3  15         99.74        113.55        32.33 o                         
 -11   3  15        194.66        268.38        32.67 o                         
  -9   3  15        950.14        780.53        66.64 o                         
  -7   3  15        140.17        265.22        41.62 o                         
  -5   3  15       3193.09       3117.41        98.24 o                         
  -3   3  15          4.15         11.81        33.05 o                         
  -1   3  15        526.45        456.90        44.88 o                         
   1   3  15          0.10         30.25        38.86 o                         
 -22   4  15          8.44         28.41        69.44 o                         
 -20   4  15        729.67        882.16        62.49 o                         
 -18   4  15        392.48        405.91        47.77 o                         
 -16   4  15         17.98        154.51        37.36 o                         
 -14   4  15       2147.62       1964.18        78.89 o                         
 -12   4  15       1033.03       1047.94        60.07 o                         
 -10   4  15          0.08         -1.54        32.66 o                         
  -8   4  15        178.49        163.68        38.30 o                         
  -6   4  15        393.64        399.54        45.98 o                         
  -4   4  15        309.82        270.96        43.44 o                         
  -2   4  15       1177.75       1002.86        77.76 o                         
   0   4  15        125.98         84.83        53.23 o                         
 -19   5  15        397.42        566.90        57.43 o                         
 -17   5  15         15.55        155.17        42.14 o                         
 -15   5  15        351.67        363.11        49.60 o                         
 -13   5  15         95.21        105.06        39.53 o                         
 -11   5  15       1567.16       1709.93        81.76 o                         
  -9   5  15          0.17         85.75        43.17 o                         
  -7   5  15       3767.65       3507.71       101.94 o                         
  -5   5  15        336.85        333.98        58.60 o                         
  -3   5  15         27.75         99.55        42.19 o                         
  -1   5  15         54.42        121.80        43.64 o                         
 -18   6  15         48.29        217.78        45.98 o                         
 -16   6  15        611.44        658.34        59.12 o                         
 -14   6  15       1325.50       1439.35        77.76 o                         
 -12   6  15         35.24        111.04        45.12 o                         
 -10   6  15          0.25         58.87        50.01 o                         
  -8   6  15        122.85        166.05        50.97 o                         
  -6   6  15       1464.06       1373.19        81.42 o                         
  -4   6  15         16.35         41.21        44.44 o                         
  -2   6  15         54.79        534.80       206.37 o                         
 -15   7  15        785.24        654.35        89.15 o                         
 -13   7  15        137.00        102.69        48.19 o                         
 -11   7  15          8.04         21.68        45.53 o                         
  -9   7  15        235.24        119.16        58.26 o                         
  -7   7  15        218.73        193.44        58.09 o                         
 -22   0  16       1850.82       1822.71       165.72 o                         
 -20   0  16        806.20        962.57       142.04 o                         
 -18   0  16       1034.38       1196.15       156.25 o                         
 -16   0  16       1497.47       1342.92       153.09 o                         
 -14   0  16       4535.13       4594.80       148.15 o                         
 -12   0  16         58.49         77.61        41.57 o                         
 -10   0  16        750.27        948.62        81.54 o                         
  -8   0  16        654.13        580.01        79.42 o                         
  -6   0  16          1.20        -37.16        42.12 o                         
  -4   0  16       8179.43       7711.08       218.61 o                         
  -2   0  16        194.43        168.55        59.25 o                         
   0   0  16       3571.92       2995.27       127.02 o                         
 -21   1  16         70.09         66.87        49.65 o                         
 -19   1  16         51.21         70.99        51.67 o                         
 -17   1  16       1591.73       1660.74       117.70 o                         
 -15   1  16        283.75        464.96        54.99 o                         
 -13   1  16       7287.54       6746.40       131.15 o                         
 -11   1  16        537.48        579.84        48.07 o                         
  -9   1  16       1736.54       1822.74        75.74 o                         
  -7   1  16         55.26        160.16        38.33 o                         
  -5   1  16        716.39        871.37        62.96 o                         
  -3   1  16         53.22        122.35        39.75 o                         
  -1   1  16       2108.18       1776.23        85.41 o                         
 -22   2  16        832.81       1103.07       101.55 o                         
 -20   2  16       1095.88       1270.61       108.23 o                         
 -18   2  16        187.99        376.80        58.49 o                         
 -16   2  16         25.66         23.76        36.63 o                         
 -14   2  16        229.67        204.02        45.61 o                         
 -12   2  16        249.18        324.81        41.31 o                         
 -10   2  16       2089.40       1945.67        77.41 o                         
  -8   2  16       1197.03       1226.12        92.34 o                         
  -6   2  16        258.07        326.39        46.02 o                         
  -4   2  16       1036.68       1102.02        98.66 o                         
  -2   2  16         38.42        304.55        48.87 o                         
   0   2  16         36.77         35.29        42.46 o                         
 -21   3  16       1367.56       1411.53       144.90 o                         
 -19   3  16        268.87        258.62        51.99 o                         
 -17   3  16        166.12        300.80        50.08 o                         
 -15   3  16         92.53         83.56        39.70 o                         
 -13   3  16        927.51       1030.55        76.16 o                         
 -11   3  16       1113.61       1258.15        65.82 o                         
  -9   3  16        498.35        474.86        47.16 o                         
  -7   3  16         65.10         81.10        37.46 o                         
  -5   3  16        508.45        650.14        59.02 o                         
  -3   3  16         70.63        151.58        43.98 o                         
  -1   3  16         47.45        399.46        69.46 o                         
 -20   4  16        450.45        498.38        63.59 o                         
 -18   4  16        215.39        216.68        46.82 o                         
 -16   4  16         95.09        221.80        42.12 o                         
 -14   4  16        869.91        869.26        66.76 o                         
 -12   4  16        940.11       1110.39        64.27 o                         
 -10   4  16        299.56        403.50        65.29 o                         
  -8   4  16        728.08        732.88        57.49 o                         
  -6   4  16        312.55        304.69        47.69 o                         
  -4   4  16       1438.83       1521.07        88.01 o                         
  -2   4  16        161.92        600.15        83.15 o                         
 -17   5  16         18.55          4.62        39.57 o                         
 -15   5  16        186.35        285.00        48.15 o                         
 -13   5  16       2319.18       2575.95        95.53 o                         
 -11   5  16        612.94        679.49        59.71 o                         
  -9   5  16         86.92        216.58        50.10 o                         
  -7   5  16        261.83        247.65        46.19 o                         
  -5   5  16       1713.68       1421.10       151.17 o                         
 -14   6  16       1604.09       1501.86        79.01 o                         
 -12   6  16        104.48        147.03        49.23 o                         
 -10   6  16        489.38        564.26       108.49 o                         
  -8   6  16        268.82        333.05        57.54 o                         
 -19   1  17         81.15         69.86        54.55 o                         
 -17   1  17        530.33        666.81        90.39 o                         
 -15   1  17         59.95         91.90        39.56 o                         
 -13   1  17       1088.10       1202.58        66.27 o                         
 -11   1  17       1711.56       1702.81        74.81 o                         
  -9   1  17       1262.64       1531.42        76.56 o                         
  -7   1  17          1.81        123.36        38.81 o                         
  -5   1  17        218.26        277.98        49.12 o                         
  -3   1  17       1633.68       1818.79       109.40 o                         
 -20   2  17        227.03        366.09        78.39 o                         
 -18   2  17         71.92        119.16        59.15 o                         
 -16   2  17        815.10        847.74        69.90 o                         
 -14   2  17        746.23        775.90        72.46 o                         
 -12   2  17       2853.68       3031.84       105.82 o                         
 -10   2  17       1433.52       1492.98        74.46 o                         
  -8   2  17         68.60        116.21        37.91 o                         
  -6   2  17         12.28         98.46        39.62 o                         
  -4   2  17        925.26       1077.39        80.99 o                         
 -19   3  17       1059.59       1134.36       151.51 o                         
 -17   3  17        228.83        291.23        60.48 o                         
 -15   3  17        980.18        905.43        77.70 o                         
 -13   3  17       3794.07       3986.65       138.05 o                         
 -11   3  17        196.66        306.58        52.20 o                         
  -9   3  17         54.90        125.42        39.95 o                         
  -7   3  17         74.66         70.81        38.62 o                         
  -5   3  17         77.39        125.31        45.13 o                         
 -16   4  17        866.49        895.28        90.35 o                         
 -14   4  17         18.18         92.90        53.19 o                         
 -12   4  17       2230.71       2299.38       104.80 o                         
 -10   4  17       2926.48       3043.60       117.86 o                         
  -8   4  17        388.92        465.22        69.04 o                         
  -6   4  17       1534.16       1125.62       344.85 o                         
 -13   5  17        137.17        117.43        75.58 o                         
 -11   5  17       1963.24       2211.36       129.00 o                         
 -16   0  18         42.08         77.33        78.91 o                         
 -14   0  18       1066.12        987.86        92.80 o                         
 -12   0  18       4564.53       4408.11       162.19 o                         
 -10   0  18         87.56         54.10        51.92 o                         
  -8   0  18        397.67        446.50        74.58 o                         
 -17   1  18        239.45        294.57        74.75 o                         
 -15   1  18        819.84        894.33        78.43 o                         
 -13   1  18        177.58        306.24        49.04 o                         
 -11   1  18       4214.17       4276.36       115.32 o                         
  -9   1  18       1874.65       2080.65        89.02 o                         
  -7   1  18          3.86         -7.23        73.02 o                         
 -16   2  18        194.70        279.85        55.04 o                         
 -14   2  18         34.66        107.09        48.65 o                         
 -12   2  18        168.18        150.60        44.22 o                         
 -10   2  18        122.53        121.39        41.99 o                         
  -8   2  18        510.07        480.44        98.59 o                         
 -13   3  18        629.15        755.98       164.14 o                         
 -11   3  18        413.56        531.87       159.40 o                         
                                                                                
